# Supplementary material for: Genomic insights into the evolution of Echinochloa species as weed and orphan crop
Source: Nat Commun. 2022 Feb 3;13:689. doi: 10.1038/s41467-022-28359-9 (PMC8814039; doi:10.1038/s41467-022-28359-9)
Supplement: Supplementary file 4 — Supplementary Data 1 [file 41467_2022_28359_MOESM4_ESM.xlsx]

## Sheet: Sheet1
Supplementary Data 1. Metadata of 40 plant genomes used in phylogeny and gene family analyses in this study
Clade	Sub-family	Species	Ploidy	Assembly_level	Version/Accession	(Sub)genome Abbr.			Refs.
Outgroup	Bromeliaceae	Ananas comosus	2	chromosome	F153	Acom			Ming et al., 2015, Nature Genetics
Pharoideae	Pharoideae	Pharus latifolius	2	chromosome	60161	Plat			Ma et al., 2021, Plant Cell
BOP	Bambusoideae	Olyra latifolia	2	scaffold	/	Olat			Guo et al., 2019, Molecular Plant
		Bonia amplexicaulis	6	scaffold	/	Bamp			Guo et al., 2019, Molecular Plant
	Oryzoideae	Leersia perrieri	2	chromosome	GCA_000325765.3	Lper			Stein et al., 2018, Nature Genetics
		Oryza barthii	2	chromosome	GCA_000182155.2	Obar			Stein et al., 2018, Nature Genetics
		Oryza brachyantha	2	chromosome	GCA_000231095.2	Obra			Stein et al., 2018, Nature Genetics
		Oryza glaberrima	2	chromosome	GCA_000576495.1	Ogla			Stein et al., 2018, Nature Genetics
		Oryza punctata	2	chromosome	GCA_000573905.1	Opun			Stein et al., 2018, Nature Genetics
		Oryza rufipogon	2	chromosome	GCA_000817225.1	Oruf			Stein et al., 2018, Nature Genetics
		Oryza sativa	2	chromosome	v7.0	Osat			Goff et al., 2002, Science
		Zizania latifolia	2	scaffold	v01	Zlat			Guo et al., 2015, Plant Journal
	Pooideae	Aegilop tauschii	2	chromosome	v4.0	Atau			Luo et al., 2017, Nature
		Brachypodium distachyon	2	chromosome	v3.1	Bdis			The International Brachypodium Initiative, 2010, Nature
		Brachypodium stacei	2	chromosome	v1.1	Bsta			Gordon et al., 2020, Nature Communications
		Hordeum vulgare	2	chromosome	IBSC_v2	Hvul			Mascher et al., 2017, Nature
		Triticum aestivum	6	chromosome	iwgsc_refseqv1.0	Taes_A	Taes_B	Taes_D	IWGSC et al., 2018, Science
		Triticum dicoccoides	4	chromosome	WEWSeq_v.1.0	Tdic_A	Tdic_B		Avni et al., 2017, Science
		Triticum urartu	2	chromosome	Tu2.0	Tura			Ling et al., 2018, Nature
PACMAD	Panicoideae	Alloteropsis semialata	2	scaffold	AUS1_V1.0	Asem			Dunning et al., 2019, PNAS
		Cenchrus americanus	2	chromosome	GCA_002174835.2	Came			Varshney et al., 2017, Nature Biotechnology
		Cenchrus purpureus	4	chromosome	GWHAORA00000000	Cpur_A	Cpur_B		Yan et al., 2020, Molecular Ecology Resource
		Dichanthelium oligosanthes	2	scaffold	GCA_001633215.2	Doli			Studer et al., 2016, Genome Biology
		Digitaria exilis	4	chromosome	CM05836	Dexi_A	Dexi_B		Abrouk et al., 2020, Nature Communications
		Miscanthus sinensis	4	chromosome	v7.1	Msin_A	Msin_B		Mitros et al., 2020, Nature Communications
		Panicum hallii	2	chromosome	v3.1	Phal			Lovell et al., 2018, Nature Communications
		Setaria italica	2	chromosome	v2.2	Sita			Zhang et al., 2012, Nature Biotechnology
		Setaria viridis	2	chromosome	v2.1	Svir			Mamidi et al., 2020, Nature Biotechnology
		Sorghum bicolor	2	chromosome	v3.1.1	Sbic			Paterson et al., 2009, Nature
		Zea mays	2	chromosome	PH207_v1.1	Zmay			Hirsch et al., 2016, Plant Cell
		Echinochloa haploclada	2	chromosome	v1	Ehap			Ye et al., 2020, Molecular Plant
		Echinochloa oryzicola	4	chromosome	v2	Eory_AT	Eory_BT		this study
		Echinochloa crus-galli	6	chromosome	v3	Ecru_AH	Ecru_BH	Ecru_CH	this study
		Echibochloa colona	6	chromosome	v1	Ecol_DH	Ecol_EH	Ecol_FH	this study
	Chloridoideae	Cleistogenes songorica	4	chromosome	GWHANUQ00000000	Cson_A	Cson_B		Zhang et al., 2020, Plant Biotechnology Journal
		Eragrostis curvula	2	scaffold	CERZOS_E.curvula1.0	Ecur			Carballo et al., 2019, Scientific Reports
		Eragrostis tef	4	chromosome	v3.1	Etef_A	Etef_B		VanBuren et al., 2020, Nature Communications
		Eragrostis nindensis	4	contig	v2.1	Enin			Pardo et al., 2020, PNAS
		Oropetium thomaeum	2	contig	GCA_001182835.1	Otho			VanBuren et al., 2015, Nature
		Zoysia japonica	4	scaffold	Zjaponica_r1.1	Zjap			Tanaka et al., 2016, DNA Research
Reference
Abrouk, M., Ahmed, H.I., Cubry, P., Šimoníková, D., Cauet, S., Pailles, Y., Bettgenhaeuser, J., Gapa, L., Scarcelli, N., Couderc, M., et al. (2020). Fonio millet genome unlocks African orphan crop diversity for agriculture in a changing climate. Nat. Commun. 11, 4488.
Appels, R., Eversole, K., Feuillet, C., Keller, B., Rogers, J., Stein, N., Pozniak, C.J., Choulet, F., Distelfeld, A., Poland, J., et al. (2018). Shifting the limits in wheat research and breeding using a fully annotated reference genome. Science 361, eaar7191.
Avni, R., Nave, M., Barad, O., Baruch, K., Twardziok, S.O., Gundlach, H., Hale, I., Mascher, M., Spannagl, M., Wiebe, K., et al. (2017). Wild emmer genome architecture and diversity elucidate wheat evolution and domestication. Science 357, 93-97.
Carballo, J., Santos, B.A.C.M., Zappacosta, D., Garbus, I., Selva, J.P., Gallo, C.A., Díaz, A., Albertini, E., Caccamo, M., and Echenique, V. (2019). A high-quality genome of Eragrostis curvula grass provides insights into Poaceae evolution and supports new strategies to enhance forage quality. Sci. Rep. 9, 1-15.
Dunning, L.T., Olofsson, J.K., Parisod, C., Choudhury, R.R., Moreno-Villena, J.J., Yang, Y., Dionora, J., Paul Quick, W., Park, M., Bennetzen, J.L., et al. (2019). Lateral transfers of large DNA fragments spread functional genes among grasses. Proc. Natl. Acad. Sci. U. S. A. 116, 4416-4425.
Gordon, S.P., Contreras-Moreira, B., Levy, J.J., Djamei, A., Czedik-Eysenberg, A., Tartaglio, V.S., Session, A., Martin, J., Cartwright, A., Katz, A., et al. (2020). Gradual polyploid genome evolution revealed by pan-genomic analysis of Brachypodium hybridum and its diploid progenitors. Nat. Commun. 11, 3670.
Guo, L., Qiu, J., Han, Z., Ye, Z., Chen, C., Liu, C., Xin, X., Ye, C.Y., Wang, Y.Y., Xie, H., et al. (2015). A host plant genome (Zizania latifolia) after a century-long endophyte infection. Plant J. 83, 600-609.
Guo, Z.H., Ma, P.F., Yang, G.Q., Hu, J.Y., Liu, Y.L., Xia, E.H., Zhong, M.C., Zhao, L., Sun, G.L., Xu, Y.X., et al. (2019). Genome Sequences Provide Insights into the Reticulate Origin and Unique Traits of Woody Bamboos. Mol. Plant 12, 1353-1365.
Hirsch, C.N., Hirsch, C.D., Brohammer, A.B., Bowman, M.J., Soifer, I., Barad, O., Shem-Tov, D., Baruch, K., Lu, F., Hernandez, A.G., et al. (2016). Draft assembly of elite inbred line PH207 provides insights into genomic and transcriptome diversity in maize. Plant Cell 28, 2700-2714.
Ling, H.-Q., Ma, B., Shi, X., Liu, H., Dong, L., Sun, H., Cao, Y., Gao, Q., Zheng, S., Li, Y., et al. (2018). Genome sequence of the progenitor of wheat A subgenome Triticum urartu. Nature 557, 424-428.
Lovell, J.T., Jenkins, J., Lowry, D.B., Mamidi, S., Sreedasyam, A., Weng, X., Barry, K., Bonnette, J., Campitelli, B., Daum, C., et al. (2018). The genomic landscape of molecular responses to natural drought stress in Panicum hallii. Nat. Commun. 9, 5213.
Luo, M.C., Gu, Y.Q., Puiu, D., Wang, H., Twardziok, S.O., Deal, K.R., Huo, N., Zhu, T., Wang, L., Wang, Y., et al. (2017). Genome sequence of the progenitor of the wheat D genome Aegilops tauschii. Nature 551, 498-502.
Ma, P.F., Liu, Y.L., Jin, G.H., Liu, J.X., Wu, H., He, J., Guo, Z.H., and Li, D.Z. (2021). The Pharus latifolius genome bridges the gap of early grass evolution. Plant Cell 33, 846-864.
Mamidi, S., Healey, A., Huang, P., Grimwood, J., Jenkins, J., Barry, K., Sreedasyam, A., Shu, S., Lovell, J.T., Feldman, M., et al. (2020). A genome resource for green millet Setaria viridis enables discovery of agronomically valuable loci. Nat. Biotechnol. 38, 1203–1210.
Mascher, M., Gundlach, H., Himmelbach, A., Beier, S., Twardziok, S.O., Wicker, T., Radchuk, V., Dockter, C., Hedley, P.E., Russell, J., et al. (2017). A chromosome conformation capture ordered sequence of the barley genome. Nature 544, 427-433.
Ming, R., VanBuren, R., Wai, C.M., Tang, H., Schatz, M.C., Bowers, J.E., Lyons, E., Wang, M.L., Chen, J., Biggers, E., et al. (2015). The pineapple genome and the evolution of CAM photosynthesis. Nat. Genet. 47, 1435-1442.
Mitros, T., Session, A.M., James, B.T., Wu, G.A., Belaffif, M.B., Clark, L. V., Shu, S., Dong, H., Barling, A., Holmes, J.R., et al. (2020). Genome biology of the paleotetraploid perennial biomass crop Miscanthus. Nat. Commun. 11, 5442.
Pardo, J., Wai, C.M., Chay, H., Madden, C.F., Hilhorst, H.W.M., Farrant, J.M., and VanBuren, R. (2020). Intertwined signatures of desiccation and drought tolerance in grasses. Proc. Natl. Acad. Sci. U. S. A. 117, 10079-10088.
Paterson, A.H., Bowers, J.E., Bruggmann, R., Dubchak, I., Grimwood, J., Gundlach, H., Haberer, G., Hellsten, U., Mitros, T., Poliakov, A., et al. (2009). The Sorghum bicolor genome and the diversification of grasses. Nature 457, 551-556.
Stein, J.C., Yu, Y., Copetti, D., Zwickl, D.J., Zhang, L., Zhang, C., Chougule, K., Gao, D., Iwata, A., Goicoechea, J.L., et al. (2018). Genomes of 13 domesticated and wild rice relatives highlight genetic conservation, turnover and innovation across the genus Oryza. Nat. Genet. 50, 285-296.
Studer, A.J., Schnable, J.C., Weissmann, S., Kolbe, A.R., McKain, M.R., Shao, Y., Cousins, A.B., Kellogg, E.A., and Brutnell, T.P. (2016). The draft genome of the C3 panicoid grass species Dichanthelium oligosanthes. Genome Biol. 17, 223.
Tanaka, H., Hirakawa, H., Kosugi, S., Nakayama, S., Ono, A., Watanabe, A., Hashiguchi, M., Gondo, T., Ishigaki, G., Muguerza, M., et al. (2016). Sequencing and comparative analyses of the genomes of zoysiagrasses. DNA Res. 23, 171-180.
Vanburen, R., Bryant, D., Edger, P.P., Tang, H., Burgess, D., Challabathula, D., Spittle, K., Hall, R., Gu, J., Lyons, E., et al. (2015). Single-molecule sequencing of the desiccation-tolerant grass Oropetium thomaeum. Nature 527, 508-511.
VanBuren, R., Man Wai, C., Wang, X., Pardo, J., Yocca, A.E., Wang, H., Chaluvadi, S.R., Han, G., Bryant, D., Edger, P.P., et al. (2020). Exceptional subgenome stability and functional divergence in the allotetraploid Ethiopian cereal teff. Nat. Commun. 11, 884.
Varshney, R.K., Shi, C., Thudi, M., Mariac, C., Wallace, J., Qi, P., Zhang, H., Zhao, Y., Wang, X., Rathore, A., et al. (2017). Pearl millet genome sequence provides a resource to improve agronomic traits in arid environments. Nat. Biotechnol. 35, 969-976.
Vogel, J.P., Garvin, D.F., Mockler, T.C., Schmutz, J., Rokhsar, D., Bevan, M.W., Barry, K., Lucas, S., Harmon-Smith, M., Lail, K., et al. (2010). Genome sequencing and analysis of the model grass Brachypodium distachyon. Nature 463, 763-768.
Wang, J., Zhang, G., Liu, X., Quan, Z., Cheng, S., Xu, X., Pan, S., Xie, M., Zeng, P., Yue, Z., et al. (2012). Genome sequence of foxtail millet (Setaria italica) provides insights into grass evolution and biofuel potential. Nat. Biotechnol. 30, 549-554.
Yan, Q., Wu, F., Xu, P., Sun, Z., Li, J., Gao, L., Lu, L., Chen, D., Muktar, M., Jones, C., et al. (2021). The elephant grass (Cenchrus purpureus) genome provides insights into anthocyanidin accumulation and fast growth. Mol. Ecol. Resour. 21, 526-542.
Ye, C.Y., Wu, D., Mao, L., Jia, L., Qiu, J., Lao, S., Chen, M., Jiang, B., Tang, W., Peng, Q., et al. (2020). The Genomes of the Allohexaploid Echinochloa crus-galli and Its Progenitors Provide Insights into Polyploidization-Driven Adaptation. Mol. Plant 13, 1298-1310.
Yu, J., Hu, S., Wang, J., Wong, G.K.S., Li, S., Liu, B., Deng, Y., Dai, L., Zhou, Y., Zhang, X., et al. (2002). A draft sequence of the rice genome (Oryza sativa L. ssp. indica). Science 296, 79-92.
Zhang, J., Wu, F., Yan, Q., John, U.P., Cao, M., Xu, P., Zhang, Z., Ma, T., Zong, X., Li, J., et al. (2021). The genome of Cleistogenes songorica provides a blueprint for functional dissection of dimorphic flower differentiation and drought adaptability. Plant Biotechnol. J. 19, 532-547.
