# Supplementary material for: Genomic insights into the evolution of Echinochloa species as weed and orphan crop
Source: Nat Commun. 2022 Feb 3;13:689. doi: 10.1038/s41467-022-28359-9 (PMC8814039; doi:10.1038/s41467-022-28359-9)
Supplement: Supplementary file 5 — Supplementary Data 2 [file 41467_2022_28359_MOESM5_ESM.xlsx]

## Sheet: Sheet1
Supplementary Data 2. QuIBL Results in various triplets.
Triplet	total outgroup	triplet	outgroup	C1	C2	mixprop1 (ILS)	mixprop2 (introgression)	lambda2Dist	lambda1Dist	BIC2Dist	BIC1Dist	∆BIC	count
1	O. sativa	AH-EH-Ehap	AH*	0	13.7578	0.990854	0.00915578	0.0131643	0.0146745	-15391.4	-15185.5	205.915	2357
	O. sativa	AH-EH-Ehap	EH	0	14.4916	0.979057	0.0209428	0.00879326	0.0112288	-4467.71	-4334.23	133.484	608
	O. sativa	AH-EH-Ehap	Ehap	0	17.6186	0.983868	0.0161317	0.0104503	0.013044	-3972.57	-3847.34	125.23	571
2	O. sativa	AH-FH-Ehap	AH*	0	5.23082	0.974657	0.0253431	0.00764929	0.00906547	-8278.68	-8295.74	-17.0605	1132
	O. sativa	AH-FH-Ehap	FH	0	10.9174	0.979045	0.0209545	0.00914526	0.0110664	-8249.89	-8107.84	142.041	1135
	O. sativa	AH-FH-Ehap	Ehap	0	17.7384	0.989708	0.0102916	0.0103954	0.0121063	-8922.96	-8719.1	203.868	1273
3	S. bicolor	AH-FH-Ehap	AH*	0	10.5947	0.983209	0.0167911	0.00757799	0.00885319	-8746.59	-8639.53	107.055	1191
	S. bicolor	AH-FH-Ehap	FH	0	11.7139	0.98223	0.0177702	0.00902389	0.0106726	-8428.79	-8297.95	130.844	1162
	S. bicolor	AH-FH-Ehap	Ehap	0	31.2389	0.992889	0.00711095	0.0102294	0.0120932	-8630.5	-8353.09	277.412	1186
4	O. sativa	S. bicolor-Dexi_A-AH	S. bicolor*	0	1.09264	0.273278	0.726722	0.0196283	0.0291808	-12392.5	-12060.3	332.181	2353
	O. sativa	S. bicolor-Dexi_A-AH	AH	0	0.985534	0.343392	0.656608	0.014405	0.0202052	-3371.27	-3324.93	46.3327	586
	O. sativa	S. bicolor-Dexi_A-AH	Dexi_A	0	1.44155	0.528352	0.471648	0.0136378	0.0201596	-3489.74	-3490.1	-0.362876	616
5	O. sativa	Dexi_A-S. italica-AH	AH*	0	1.28768	0.478652	0.521348	0.012356	0.0179546	-8767.69	-8720.27	47.4253	1423
	O. sativa	Dexi_A-S. italica-AH	Dexi_A	0	1.26752	0.519648	0.480352	0.0133828	0.0190234	-7033.53	-7013.06	20.4641	1201
	O. sativa	Dexi_A-S. italica-AH	S. italica	0	0.790265	0.384013	0.615987	0.0136371	0.0177079	-5676.66	-5617.73	58.9236	931
6	O. sativa	Dexi_B-S. italica-Ehap	Ehap*	0	1.64924	0.554809	0.445191	0.0120655	0.0184485	-8883.1	-8893.2	-10.0974	1480
	O. sativa	Dexi_B-S. italica-Ehap	Dexi_B	0	1.06733	0.479858	0.520142	0.0143697	0.0196438	-6488.32	-6450.7	37.6271	1092
	O. sativa	Dexi_B-S. italica-Ehap	S. italica	0	0.785931	0.365923	0.634077	0.0126822	0.0165319	-6068.59	-5999.49	69.1023	982
7	O. sativa	S. bicolor-S. italica-AH	S. bicolor*	0	1.08231	0.210621	0.789379	0.0182449	0.0276558	-13716.4	-13221.6	494.812	2545
	O. sativa	S. bicolor-S. italica-AH	S. italica	0	1.85604	0.602611	0.397389	0.0110227	0.01716	-3142.09	-3163.14	-21.0533	511
	O. sativa	S. bicolor-S. italica-AH	AH	0	1.18266	0.421365	0.578635	0.0118869	0.0171675	-2980.36	-2960.49	19.8711	499
* topology of species tree
Topology proportions: Inferred mixture proportion for the ILS (mixprop1) and non-ILS (mixprop2) distributions. These values sum to 1.
BICx: Raw BIC values for each model
∆BIC: difference in BIC value between the models. ∆BIC < -10 implies that the ILS+introgression model is a better fit for the data.
Count: Frequency of the topology in the sample.
See the original publication (Edelman et al. 2019) or https://github.com/miriammiyagi/QuIBL for detailed information
Dexi_A, subgenome A of Digitaria exilis; Dexi_B, subgenome B of Digitaria exilis;
