# Supplementary material for: Genomic insights into the evolution of Echinochloa species as weed and orphan crop
Source: Nat Commun. 2022 Feb 3;13:689. doi: 10.1038/s41467-022-28359-9 (PMC8814039; doi:10.1038/s41467-022-28359-9)
Supplement: Supplementary file 6 — Supplementary Data 3 [file 41467_2022_28359_MOESM6_ESM.xlsx]

## Sheet: Sheet1
Supplementary Data 3. Metadata of 737 re-sequenced Echinochloa accessions in this study.
ID	DataID	Location	latitude	longitude	Species	Variety	DataSize (Gbase)	Genome Coverage to AH	Genome Coverage to BH	Genome Coverage to CH	Reads mapping rate	chloroplast type	Genome size estimated by Kmer (Mb)	Genome size estimated by flow cytometry (Mb)
ACT2	ACT2	Australia	-35.2875	149.145	E. crus-galli	E. crus-galli var. praticola	24.3	0.894444	0.893889	0.932667	96.99	na
ACT3	ACT3	Australia	-35.1147	144.05	E. crus-galli	E. crus-galli var. praticola	25.9	0.897667	0.893111	0.933111	97.22	na
AO	LC1706160072-AO	Australia	-35.2539	149.134	E. colona	E. colona var. colona	22.9524	0.248333	0.400222	0.815889	70.38	Clade 0	1173
B	B	Australia	-30.1893	149.752	E. colona	E. colona var. colona	21.1	0.258667	0.409889	0.831444	72.29	na
Yuan-19	LC1706090087-C-33	Chongqing, China	29.762	108.878	E. oryzicola	E. oryzicola var. oryzicola	18.0286	0.880333	0.871	0.113111	94.39	Clade 1
ZJU2	ZJU2	Guangdong, China	23.1743	112.849	E. oryzicola	E. oryzicola var. oryzicola	16.4857	0.730778	0.714556	0.113556	95.88	Clade 1
ZM1	ZM1	Jilin, China	41.8001	120.453	E. crus-galli	E. crus-galli var. esculenta	28.5	0.922333	0.919222	0.956222	97.56	na
AH1	AH1	Anhui, China	31.263	119.206	E. crus-galli	E. crus-galli var. crus-galli	18	0.942444	0.936333	0.958778	97.92	Clade 1
AH10	AH10	Anhui, China	32.3954	116.344	E. crus-galli	E. crus-galli var. crus-galli	9.3	0.893667	0.888444	0.907	97.45	Clade 2
AH13	AH13	Anhui, China	32.751	119.014	E. crus-galli	E. crus-galli var. crus-galli	17.3501	0.947111	0.945	0.961333	98.09	Clade 2
AH16	AH16	Anhui, China	32.751	119.014	E. crus-galli	E. crus-galli var. crus-pavonis	18.7151	0.917444	0.911667	0.945333	97.51	Clade 2
AH17	AH17	Anhui, China	32.751	119.014	E. crus-galli	E. crus-galli (admix2)	19.7051	0.933111	0.934778	0.962889	97.5	na
AH20	AH20	Anhui, China	32.893	116.425	E. crus-galli	E. crus-galli var. crus-galli	18.1132	0.948333	0.940889	0.956889	97.9	Clade 1
AH22	AH22	Anhui, China	32.6939	116.482	E. oryzicola	E. oryzicola var. oryzicola	24.8	0.887667	0.881222	0.137444	94.97	Clade 1	1010
AH26	AH26	Anhui, China	32.8089	116.626	E. oryzicola	E. oryzicola var. oryzicola	19.2599	0.880556	0.873778	0.124889	95.53	Clade 1
AH27	AH27	Anhui, China	32.7567	116.519	E. crus-galli	E. crus-galli var. crus-galli	20.6333	0.957889	0.957111	0.971778	97.86	Clade 2	1488	1489
AH29	AH29	Anhui, China	32.9016	116.573	E. crus-galli	E. crus-galli var. crus-galli	19.4847	0.949222	0.948889	0.964444	98.19	Clade 2
AH31	AH31	Anhui, China	31.1443	118.429	E. crus-galli	E. crus-galli var. crus-galli	22	0.942333	0.933444	0.958111	96.5	Clade 2
AH32	AH32	Anhui, China	30.9706	116.914	E. crus-galli	E. crus-galli var. crus-galli	22.0048	0.940333	0.935333	0.958222	97.31	Clade 2
AH34	AH34	Anhui, China	31.263	119.206	E. crus-galli	E. crus-galli var. crus-galli	21.7	0.945778	0.936667	0.962667	97.56	Clade 1
AH5	AH5	Anhui, China	32.0882	118.269	E. oryzicola	E. oryzicola var. oryzicola	20.1	0.883444	0.878778	0.119889	94.08	Clade 1	1012	1024
AH8	AH8	Anhui, China	32.0882	118.269	E. crus-galli	E. crus-galli var. crus-galli	19.5006	0.934111	0.929	0.952111	97.58	Clade 2
AH9_2	LC1706090087-C-27	Anhui, China	32.0882	118.269	E. crus-galli	E. crus-galli var. crus-galli	22.6381	0.949444	0.944333	0.963	96.61	Clade 1
AH9	C9_2	Anhui, China	32.0882	118.269	E. crus-galli	E. crus-galli var. crus-galli	20.2	0.925556	0.919333	0.938889	97.8	Clade 1
AH25	EO2	Anhui, China	32.8304	116.642	E. oryzicola	E. oryzicola var. oryzicola	20.3333	0.877556	0.869667	0.115222	95.59	Clade 1
CQ4	chong4	Chongqing, China	30.3853	108.021	E. oryzicola	E. oryzicola var. oryzicola	16.2	0.618444	0.619	0.0908889	93.23	na
CQ1	CQ1	Chongqing, China	31.1815	108.281	E. crus-galli	E. crus-galli var. crus-galli	20.4608	0.953778	0.949111	0.965111	98.1	Clade 1
CQ10	CQ10	Chongqing, China	30.6769	107.757	E. crus-galli	E. crus-galli var. crus-galli	21.3	0.966222	0.963778	0.973111	97.58	Clade 2
CQ11	CQ11	Chongqing, China	30.6769	107.757	E. crus-galli	E. crus-galli var. crus-galli	21.6	0.946333	0.936	0.963444	97.27	Clade 2
CQ12	CQ12	Chongqing, China	30.6212	108.845	E. crus-galli	E. crus-galli var. crus-galli	19.9639	0.932444	0.927333	0.954778	97.57	Clade 2
CQ6	CQ6	Chongqing, China	31.1585	109.005	E. crus-galli	E. crus-galli var. crus-galli	20.1689	0.930556	0.922778	0.953	97.67	Clade 2		1522.86
CQ7	CQ7	Chongqing, China	30.786	108.944	E. crus-galli	E. crus-galli var. crus-galli	20.2933	0.939111	0.940111	0.959889	97.93	Clade 1
CQ8	CQ8	Chongqing, China	30.6688	107.758	E. crus-galli	E. crus-galli var. crus-galli	20.5279	0.940889	0.942222	0.962222	97.59	Clade 1
CQ9	CQ9	Chongqing, China	30.6769	107.757	E. oryzicola	E. oryzicola var. oryzicola	20.1006	0.882111	0.874889	0.117889	94.89	Clade 1	998
CQ3	EO12	Chongqing, China	30.3919	108.034	E. oryzicola	E. oryzicola var. oryzicola	18.4571	0.874111	0.864	0.111444	95.76	Clade 1
CQ5	EO14	Chongqing, China	30.6406	108.861	E. oryzicola	E. oryzicola var. oryzicola	17.1238	0.874667	0.867556	0.105667	94.7	Clade 1
Min-1	LC1706090088-C-18	Fujian, China	26.1915	118.377	E. crus-galli	E. crus-galli var. crus-galli	20.219	0.947444	0.936778	0.961222	96.77	Clade 1
FJ1	FJ1	Fujian, China	26.1446	118.008	E. crus-galli	E. crus-galli var. crus-galli	20.1817	0.930333	0.924889	0.951111	97.64	na
FJ2	FJ2	Fujian, China	27.3433	118.122	E. crus-galli	E. crus-galli var. crus-galli	21.8	0.951333	0.950333	0.966778	96.9	Clade 2
FJ3	FJ3	Fujian, China	26.1915	118.377	E. crus-galli	E. crus-galli var. crus-galli	20.0739	0.964444	0.952556	0.969778	97.82	Clade 1
FJ4	FJ4	Fujian, China	25.0241	116.586	E. crus-galli	E. crus-galli var. crus-galli	20.1578	0.960111	0.946444	0.968	97.9	Clade 2
FJ5	FJ5	Fujian, China	25.0241	116.586	E. crus-galli	E. crus-galli var. crus-galli	20.7758	0.962333	0.956	0.970889	97.86	Clade 2
GD1	LC1706140009-C-10	Guangdong, China	23.3876	113.399	E. crus-galli	E. crus-galli var. crus-galli	16.26	0.798667	0.791556	0.820222	97.74	Clade 2
GD10	GD10	Guangdong, China	20.8971	109.956	E. crus-galli	E. crus-galli var. crus-galli	22.4	0.959667	0.952111	0.971333	97.5	Clade 2	1408
GD11	GD11	Guangdong, China	23.6857	111.807	E. crus-galli	E. crus-galli var. crus-galli	23.2	0.934222	0.933333	0.96	97.69	Clade 2
GD2	GD2	Guangdong, China	23.3876	113.399	E. crus-galli	E. crus-galli var. crus-galli	22.7	0.935667	0.933778	0.961111	97.16	Clade 2		1311
GD3	GD3	Guangdong, China	23.3876	113.399	E. crus-galli	E. crus-galli var. crus-galli	23.4	0.936667	0.934667	0.962222	97.4	Clade 2
GZ1	GZ1	Guizhou, China	26.2632	107.515	E. crus-galli	E. crus-galli var. crus-galli	23.2	0.951333	0.948	0.966333	97.69	Clade 1
GZ2	GZ2	Guizhou, China	26.2632	107.515	E. crus-galli	E. crus-galli var. crus-galli	19.8	0.947222	0.941556	0.962889	97.75	Clade 1
GZ8	GZ8	Guizhou, China	26.2155	108.978	E. oryzicola	E. oryzicola var. oryzicola	21.6	0.882333	0.875778	0.123667	94.65	Clade 1
HaiN1	LC1706090088-C-11	Hainan, China	18.6376	109.712	E. crus-galli	E. crus-galli var. crus-galli	19.5619	0.945444	0.938444	0.959	96.94	Clade 1
HaiN10	Hain10	Hainan, China	18.5077	110.034	E. crus-galli	E. crus-galli var. crus-pavonis	20.3	0.905889	0.906778	0.931	96.46	Clade 2
HaiN11	Hain11	Hainan, China	18.5077	110.034	E. crus-galli	E. crus-galli var. crus-pavonis	21.9	0.908	0.905778	0.933444	95.4	Clade 2
HaiN12	Hain12	Hainan, China	18.5077	110.034	E. oryzicola	E. oryzicola var. hainanensis	21.9	0.877333	0.865444	0.112222	95.13	Clade 2	964
HaiN13	Hain13	Hainan, China	18.5077	110.034	E. crus-galli	E. crus-galli var. crus-pavonis	23.9	0.911333	0.909778	0.937111	96.6	Clade 2
HaiN14	Hain14	Hainan, China	18.5077	110.034	E. oryzicola	E. oryzicola var. hainanensis	24	0.882	0.870111	0.116667	94.26	Clade 2	989
HaiN15	Hain15	Hainan, China	18.5077	110.034	E. oryzicola	E. oryzicola var. hainanensis	19.6	0.878111	0.865778	0.117333	95.35	Clade 2	988
HaiN16	Hain16	Hainan, China	18.5077	110.034	E. oryzicola	E. oryzicola var. hainanensis	19.7	0.875889	0.864	0.11	95.23	Clade 2	967
HaiN2	HaiN2	Hainan, China	18.3269	109.553	E. oryzicola	E. oryzicola var. hainanensis	16.3	0.871	0.859333	0.117556	95.36	Clade 2	984	1085
HaiN3	HaiN3	Hainan, China	18.3269	109.553	E. oryzicola	E. oryzicola var. hainanensis	16.9	0.873778	0.862333	0.122889	95.61	Clade 2	971
HaiN4	HaiN4	Hainan, China	18.5077	110.034	E. oryzicola	E. oryzicola var. hainanensis	22.7	0.875444	0.864222	0.122111	94.24	Clade 2	992	971.852
HaiN5	HaiN5	Hainan, China	18.5077	110.034	E. crus-galli	E. crus-galli var. crus-pavonis	16.7	0.904	0.903	0.931444	96.34	Clade 2
HaiN6	HaiN6	Hainan, China	18.5077	110.034	outlier	outlier	24.8	0.920889	0.925111	0.950556	96.01	Clade 2	1472	1298
HaiN7	HaiN7	Hainan, China	18.5077	110.034	E. crus-galli	E. crus-galli var. crus-galli	17.7	0.935667	0.929889	0.960111	97.47	Clade 2
HaiN9	Hain9	Hainan, China	18.5077	110.034	E. crus-galli	E. crus-galli var. crus-pavonis	23.3	0.904	0.905444	0.931333	96.25	Clade 2	1471	1393
HB32	LC1706090088-C-14	Hubei, China	29.3337	113.826	E. crus-galli	E. crus-galli var. crus-galli	22.8762	0.958222	0.951556	0.969333	97.34	Clade 2
HB14	C8	Hubei, China	31.1719	112.656	E. crus-galli	E. crus-galli var. crus-galli	22.2667	0.935111	0.935111	0.946778	97.84	Clade 1
E-16	EO16	Hubei, China	30.6788	114.318	E. oryzicola	E. oryzicola var. oryzicola	21.7048	0.879222	0.868667	0.114333	95.65	Clade 1
HB56	EO1	Hubei, China	30.4853	109.753	E. oryzicola	E. oryzicola var. oryzicola	19.9048	0.876111	0.865	0.112	95.78	Clade 1
HB13	EO17	Hubei, China	30.0054	109.207	E. oryzicola	E. oryzicola var. oryzicola	19.1238	0.878111	0.867889	0.113	95.65	Clade 1
HB1	HB1	Hubei, China	31.7702	114.172	E. crus-galli	E. crus-galli var. crus-galli	20.4	0.947556	0.943	0.964444	98.21	Clade 2
HB10	HB10	Hubei, China	30.4612	109.693	E. crus-galli	E. crus-galli (admix2)	22.8	0.931556	0.929667	0.956889	96.59	Clade 2
HB11	HB11	Hubei, China	30.384	109.622	E. oryzicola	E. oryzicola var. oryzicola	25.1	0.892778	0.882222	0.139222	94.62	Clade 1	1006
HB12	HB12	Hubei, China	30.0054	109.207	E. crus-galli	E. crus-galli var. crus-galli	20.4718	0.947667	0.943889	0.962556	97.82	Clade 1
HB15	HB15	Hubei, China	31.1719	112.656	E. crus-galli	E. crus-galli var. crus-galli	25.3	0.949333	0.944333	0.967222	96.84	Clade 2
HB16	HB16	Hubei, China	31.1656	112.585	E. crus-galli	E. crus-galli var. crus-galli	23.7	0.962444	0.962333	0.973667	97.72	Clade 2
HB17	HB17	Hubei, China	31.1656	112.585	E. crus-galli	E. crus-galli var. crus-galli	23.5	0.954222	0.953	0.967222	97.64	Clade 1
HB18	HB18	Hubei, China	31.3622	112.869	E. crus-galli	E. crus-galli var. crus-galli	23.2	0.968444	0.965667	0.974222	97.25	Clade 2
HB19	HB19	Hubei, China	31.3622	112.869	E. crus-galli	E. crus-galli var. crus-galli	20.5	0.944	0.946556	0.965222	95.45	Clade 2
HB2	HB2	Hubei, China	31.7925	112.138	E. crus-galli	E. crus-galli var. crus-galli	22.4	0.947778	0.951111	0.969111	95.77	Clade 1
HB20	HB20	Hubei, China	31.3435	112.86	E. crus-galli	E. crus-galli var. crus-galli	23.7	0.970556	0.965333	0.976111	97.09	Clade 2
HB21	HB21	Hubei, China	31.2454	112.45	E. crus-galli	E. crus-galli var. crus-galli	23.5	0.958556	0.956333	0.971	96.93	Clade 2
HB22	HB22	Hubei, China	31.0876	112.352	E. crus-galli	E. crus-galli var. crus-galli	20.6	0.950333	0.949111	0.965778	96.57	Clade 2
HB23	HB23	Hubei, China	30.9258	112.657	E. crus-galli	E. crus-galli var. crus-galli	19.9871	0.944333	0.946778	0.963778	97.58	na
HB27	HB27	Hubei, China	30.0982	108.833	E. crus-galli	E. crus-galli var. crus-galli	20.5	0.947444	0.943556	0.961889	97.88	Clade 1
HB29	HB29	Hubei, China	29.5058	113.957	E. crus-galli	E. crus-galli var. crus-galli	20.013	0.951	0.940778	0.964556	97.56	Clade 2
HB3	HB3	Hubei, China	31.0495	113.067	E. crus-galli	E. crus-galli (admix2)	19.5024	0.953556	0.953333	0.969667	97.48	Clade 2
HB30	HB30	Hubei, China	29.5942	113.893	E. crus-galli	E. crus-galli var. crus-galli	22.4	0.948111	0.938444	0.959111	97.43	Clade 1
HB33	HB33	Hubei, China	30.1096	115.719	E. crus-galli	E. crus-galli var. crus-galli	21.1	0.941	0.942556	0.962222	97.84	Clade 1
HB34	HB34	Hubei, China	31.1568	113.635	E. crus-galli	E. crus-galli var. crus-galli	20.0216	0.949667	0.950778	0.963222	97.84	Clade 2
HB35	HB35	Hubei, China	31.1143	114.159	E. crus-galli	E. crus-galli var. crus-galli	25.6	0.968556	0.965778	0.976	97.66	Clade 1
HB36	HB36	Hubei, China	31.5134	112.082	E. crus-galli	E. crus-galli var. crus-galli	20.426	0.951667	0.954222	0.966667	98.23	Clade 2
HB37	HB37	Hubei, China	30.2745	108.973	E. crus-galli	E. crus-galli var. crus-galli	14.0278	0.860333	0.852222	0.885444	97.87	Clade 2
HB38	HB38	Hubei, China	29.3337	113.826	E. crus-galli	E. crus-galli var. crus-galli	19.7337	0.927333	0.925444	0.955556	97.74	Clade 2
HB4	HB4	Hubei, China	31.0495	113.067	E. crus-galli	E. crus-galli (admix2)	19.647	0.929778	0.923556	0.953778	97.47	Clade 2
HB40	HB40	Hubei, China	31.3446	112.907	E. crus-galli	E. crus-galli var. crus-galli	22.1	0.964889	0.965889	0.973667	97.83	Clade 2
HB41	HB41	Hubei, China	31.3622	112.869	E. crus-galli	E. crus-galli var. crus-galli	22	0.979667	0.976667	0.980667	97.75	Clade 2
HB42	HB42	Hubei, China	31.3702	112.859	E. crus-galli	E. crus-galli var. crus-galli	20.9	0.942778	0.946889	0.963333	97.25	Clade 2
HB43	HB43	Hubei, China	31.7634	112.111	E. crus-galli	E. crus-galli var. crus-galli	22.4	0.968889	0.966556	0.973667	97.93	Clade 2
HB44	HB44	Hubei, China	30.9823	113.146	E. crus-galli	E. crus-galli var. crus-galli	28.2	0.973	0.971444	0.978222	97.89	Clade 2	1425
HB45	HB45	Hubei, China	31.3702	112.859	E. crus-galli	E. crus-galli var. crus-galli	21.9	0.949889	0.957333	0.969778	97.67	Clade 2
HB46	HB46	Hubei, China	31.4996	112.349	E. crus-galli	E. crus-galli var. crus-galli	22	0.954556	0.952444	0.967111	97.69	Clade 2
HB48	HB48	Hubei, China	31.462	112.493	E. crus-galli	E. crus-galli var. crus-galli	18.7	0.949667	0.951556	0.966222	97.84	Clade 1
HB49	HB49	Hubei, China	31.1937	112.828	E. crus-galli	E. crus-galli var. crus-galli	24.8	0.971889	0.969778	0.976667	97.79	Clade 2
HB5	HB5	Hubei, China	31.0495	113.067	E. crus-galli	E. crus-galli var. crus-galli	25.5	0.951333	0.947111	0.966778	95.35	Clade 2
HB50	HB50	Hubei, China	31.1746	112.856	E. crus-galli	E. crus-galli var. crus-galli	19.7636	0.964444	0.960111	0.968667	98.47	Clade 2
HB51	HB51	Hubei, China	31.1533	112.844	E. crus-galli	E. crus-galli var. crus-galli	27	0.971778	0.971333	0.977778	97.55	Clade 2
HB52	HB52	Hubei, China	31.3893	112.693	E. crus-galli	E. crus-galli var. crus-galli	22.1	0.968333	0.958667	0.970111	97.83	Clade 1
HB53	HB53	Hubei, China	31.2839	112.721	E. crus-galli	E. crus-galli var. crus-galli	24.6	0.957222	0.954111	0.969667	97.56	na
HB54	HB54	Hubei, China	30.3354	109.109	E. crus-galli	E. crus-galli (admix2)	19.9811	0.919667	0.916889	0.948	97.03	Clade 2
HB55	HB55	Hubei, China	30.0982	108.833	E. crus-galli	E. crus-galli (admix2)	20.1421	0.919889	0.92	0.949556	97.42	Clade 2
HB57	HB57	Hubei, China	31.0135	112.717	E. crus-galli	E. crus-galli var. crus-galli	21.4	0.959889	0.955333	0.967556	97.37	Clade 2
HB58	HB58	Hubei, China	31.0634	112.791	E. crus-galli	E. crus-galli var. crus-galli	25.7	0.969444	0.965333	0.973889	96.99	Clade 2
HB59	HB59	Hubei, China	31.4044	112.535	E. crus-galli	E. crus-galli var. crus-galli	20.1951	0.956667	0.953333	0.961111	97.78	Clade 2
HB60	HB60	Hubei, China	31.4201	112.606	E. crus-galli	E. crus-galli var. crus-galli	30.2	0.958111	0.956556	0.970889	97.64	Clade 1
HB61	HB61	Hubei, China	31.5577	112.836	E. crus-galli	E. crus-galli var. crus-galli	21.6	0.960444	0.956667	0.958889	97.76	Clade 1
HB62	HB62	Hubei, China	31.4931	112.772	E. crus-galli	E. crus-galli var. crus-galli	20.5	0.960667	0.96	0.969	97.38	Clade 1
HB63	HB63	Hubei, China	31.1874	112.771	E. crus-galli	E. crus-galli var. crus-galli	22.2	0.964889	0.965444	0.973889	97.93	Clade 1
HB64	HB64	Hubei, China	30.5119	108.949	E. crus-galli	E. crus-galli (admix2)	20.2	0.953556	0.947556	0.963667	98.03	Clade 2
HB65	HB65	Hubei, China	29.5942	113.893	E. crus-galli	E. crus-galli var. crus-galli	20.0624	0.946667	0.936667	0.957111	97.56	Clade 1
HB9	HB9	Hubei, China	30.2411	109.383	E. crus-galli	E. crus-galli (admix2)	22.8	0.929778	0.927556	0.955333	96.77	Clade 2
HeN4	LC1706090088-C-13	Henan, China	32.1083	114.065	E. crus-galli	E. crus-galli (admix2)	16.4762	0.92	0.914	0.944778	96.45	Clade 2
HeN1	HeN1	Henan, China	32.3515	114.65	E. crus-galli	E. crus-galli var. crus-galli	18.0055	0.936667	0.940222	0.958556	97.13	Clade 1
HeN5	HeN5	Henan, China	32.2123	115.047	E. crus-galli	E. crus-galli var. crus-galli	17.21	0.944222	0.928556	0.958333	97.99	Clade 2
HeN6	HeN6	Henan, China	32.2872	115.06	E. crus-galli	E. crus-galli (admix2)	18.2065	0.926889	0.921222	0.950778	97.51	Clade 2
HeN8	HeN8	Henan, China	32.3515	114.65	E. crus-galli	E. crus-galli var. crus-galli	21.5	0.946556	0.942889	0.962222	97.62	Clade 2
HLJ2	LC1706090089-C-28	Heilongjiang, China	45.6236	132.697	E. oryzicola	E. oryzicola var. oryzicola	20.7429	0.889	0.879778	0.130333	94.71	Clade 1
HLJ3	EO15	Heilongjiang, China	45.6236	132.697	E. oryzicola	E. oryzicola var. oryzicola	20.8476	0.876222	0.867667	0.109444	95.58	Clade 1
HLJ12	HJL12	Heilongjiang, China	45.7403	126.657	E. crus-galli	E. crus-galli var. esculenta	21.5	0.911333	0.912333	0.945556	96.61	Clade 2	1392
HLJ1	HLJ1	Heilongjiang, China	45.6367	131.89	E. oryzicola	E. oryzicola var. oryzicola	20.2	0.883667	0.874778	0.123444	95.37	Clade 1
HLJ11	HLJ11	Heilongjiang, China	45.7403	126.657	E. crus-galli	E. crus-galli var. esculenta	19.8	0.910111	0.910222	0.947444	97.47	na	1366
HLJ6	HLJ6	Heilongjiang, China	47.6867	129.271	E. oryzicola	E. oryzicola var. oryzicola	24.9	0.894111	0.886333	0.127222	95.28	na
HLJ9	HLJ9	Heilongjiang, China	47.6867	129.271	E. oryzicola	E. oryzicola var. oryzicola	22.7	0.891444	0.884778	0.120333	95.46	na
HN35	LC1706090089-C-32	Hunan, China	29.4109	112.622	E. crus-galli	E. crus-galli var. crus-galli	22.0286	0.963111	0.954222	0.968889	96.89	na
HN43	C5	Hunan, China	28.7339	112.88	E. crus-galli	E. crus-galli var. crus-galli	21.0762	0.925111	0.925333	0.942111	97.88	Clade 2
HN1	HN1	Hunan, China	29.0421	111.636	E. crus-galli	E. crus-galli var. crus-galli	20.5	0.943111	0.937333	0.960556	97.89	Clade 1
HN10	HN10	Hunan, China	28.8991	111.455	E. crus-galli	E. crus-galli var. crus-galli	19.2369	0.963	0.954	0.967333	97.48	Clade 2
HN100	HN100	Hunan, China	29.6128	112.467	E. crus-galli	E. crus-galli var. crus-galli	21.0571	0.951	0.945667	0.967	98.09	Clade 2
HN101	HN101	Hunan, China	28.9058	111.735	E. crus-galli	E. crus-galli var. crus-galli	39.5469	0.976222	0.977	0.982444	97.81	na	1404
HN103	HN103	Hunan, China	28.8745	111.368	E. crus-galli	E. crus-galli var. crus-galli	27.1	0.962778	0.961778	0.973556	98.12	Clade 1
HN104	HN104	Hunan, China	28.5213	112.15	E. crus-galli	E. crus-galli var. crus-galli	20.9	0.954111	0.945	0.967	97.94	Clade 2
HN105	HN105	Hunan, China	28.7234	112.536	E. crus-galli	E. crus-galli var. crus-galli	23.9	0.966222	0.961	0.972222	97.98	Clade 2
HN106	HN106	Hunan, China	28.6957	111.644	E. crus-galli	E. crus-galli var. crus-galli	20.6429	0.957556	0.950444	0.967	97.71	Clade 2
HN107	HN107	Hunan, China	28.8144	113.051	E. crus-galli	E. crus-galli var. crus-galli	20.2797	0.935778	0.922222	0.952778	97.68	Clade 2
HN108	HN108	Hunan, China	28.7728	113.017	E. crus-galli	E. crus-galli var. crus-galli	17.8	0.962222	0.959667	0.968556	97.63	Clade 2
HN109	HN109	Hunan, China	28.7339	112.88	E. crus-galli	E. crus-galli var. crus-galli	19.645	0.924111	0.915667	0.947444	97.84	Clade 2
HN110	HN110	Hunan, China	29.1249	111.845	E. crus-galli	E. crus-galli var. crus-galli	20.1	0.953778	0.95	0.965111	98.01	Clade 2
HN111	HN111	Hunan, China	26.5756	111.91	E. crus-galli	E. crus-galli var. crus-galli	23	0.964	0.957889	0.972333	97.82	Clade 1
HN112	HN112	Hunan, China	26.7226	112.102	E. crus-galli	E. crus-galli var. crus-galli	21.9	0.944556	0.939778	0.962444	97.54	Clade 2
HN113	HN113	Hunan, China	28.8144	113.051	E. crus-galli	E. crus-galli var. crus-galli	23.5	0.947111	0.941667	0.965444	97.7	na
HN114	HN114	Hunan, China	28.7728	113.017	E. crus-galli	E. crus-galli var. crus-galli	20.2381	0.950556	0.948333	0.965222	97.73	Clade 1
HN13	HN13	Hunan, China	28.8745	111.368	E. crus-galli	E. crus-galli var. crus-galli	21.4	0.948556	0.937556	0.965	97.6	Clade 2
HN14	HN14	Hunan, China	28.8603	111.923	E. crus-galli	E. crus-galli var. crus-galli	23.3	0.944444	0.934778	0.960444	97.44	Clade 1
HN15	HN15	Hunan, China	28.8345	111.953	E. crus-galli	E. crus-galli var. crus-galli	24.2	0.951556	0.950556	0.969778	97.83	Clade 2
HN16	HN16	Hunan, China	28.7053	112.138	E. crus-galli	E. crus-galli var. crus-galli	22.1	0.945444	0.944111	0.964	97.74	Clade 1
HN18	HN18	Hunan, China	28.7515	111.967	E. crus-galli	E. crus-galli var. crus-galli	21.1	0.955333	0.950111	0.969667	97.81	Clade 2
HN19	HN19	Hunan, China	28.7193	113.949	E. crus-galli	E. crus-galli var. crus-galli	17.9048	0.942	0.930111	0.959667	97.39	Clade 2
HN2	HN2	Hunan, China	28.6957	111.644	E. crus-galli	E. crus-galli var. crus-galli	23.2	0.946778	0.944667	0.965111	97.62	Clade 2
HN20	HN20	Hunan, China	28.7193	113.949	E. crus-galli	E. crus-galli var. crus-galli	25.6	0.961556	0.957667	0.973333	96.28	Clade 1
HN21	HN21	Hunan, China	28.7193	113.949	E. crus-galli	E. crus-galli var. crus-galli	20.6	0.945222	0.941222	0.962667	97.67	Clade 1
HN22	HN22	Hunan, China	28.7193	113.949	E. crus-galli	E. crus-galli var. crus-galli	20.9892	0.957333	0.951111	0.969667	97.85	Clade 1
HN23	HN23	Hunan, China	26.7353	111.821	E. crus-galli	E. crus-galli var. crus-galli	19.9	0.959556	0.955111	0.970222	97.87	Clade 2
HN24	HN24	Hunan, China	26.5144	111.79	E. crus-galli	E. crus-galli var. crus-galli	23.7	0.963333	0.952333	0.970444	97.75	Clade 1
HN25	HN25	Hunan, China	26.439	111.694	E. crus-galli	E. crus-galli var. crus-galli	21.4	0.944778	0.942333	0.963	97.59	Clade 1
HN27	HN27	Hunan, China	26.5756	111.91	E. crus-galli	E. crus-galli var. crus-galli	20.4	0.945667	0.934444	0.96	97.52	Clade 2
HN28	HN28	Hunan, China	28.7466	113.636	E. crus-galli	E. crus-galli var. crus-galli	19.819	0.953778	0.941	0.964111	97.82	Clade 2
HN29	HN29	Hunan, China	28.7225	113.604	E. crus-galli	E. crus-galli var. crus-galli	18.9626	0.943889	0.936889	0.960778	97.71	Clade 2
HN3	HN3	Hunan, China	28.9058	111.735	E. crus-galli	E. crus-galli var. crus-galli	22.3	0.945889	0.940111	0.963667	97.82	na
HN30	HN30	Hunan, China	25.1124	111.102	E. crus-galli	E. crus-galli var. crus-galli	22.6	0.957778	0.956111	0.972222	97.61	Clade 1
HN31	HN31	Hunan, China	25.1814	111.197	E. crus-galli	E. crus-galli var. crus-galli	20.4	0.95	0.946889	0.965333	98.05	Clade 1
HN32	HN32	Hunan, China	25.2729	111.283	E. crus-galli	E. crus-galli var. crus-galli	22	0.953	0.948222	0.965222	98	Clade 2
HN33	HN33	Hunan, China	25.1124	111.102	E. oryzicola	E. oryzicola var. oryzicola	19.9585	0.879333	0.869111	0.133889	95.57	Clade 1	1009
HN36	HN36	Hunan, China	29.5352	112.523	E. crus-galli	E. crus-galli var. crus-galli	19.8776	0.957556	0.944556	0.967556	97.65	Clade 2
HN37	HN37	Hunan, China	29.5611	112.444	E. crus-galli	E. crus-galli var. crus-galli	23.3	0.947222	0.941333	0.966222	95.03	Clade 2
HN38	HN38	Hunan, China	29.5518	112.467	E. crus-galli	E. crus-galli var. crus-galli	23.5	0.952	0.944333	0.966444	96.77	Clade 2
HN39	HN39	Hunan, China	29.5759	112.624	E. crus-galli	E. crus-galli var. crus-galli	19.2901	0.950222	0.938556	0.962111	96.05	Clade 2
HN4	HN4	Hunan, China	29.1852	111.864	E. crus-galli	E. crus-galli var. crus-galli	25.1	0.968333	0.963778	0.972778	97.55	Clade 2
HN40	HN40	Hunan, China	29.5351	112.67	E. crus-galli	E. crus-galli var. crus-galli	20.2809	0.954	0.946889	0.965778	97.39	Clade 2
HN42	HN42	Hunan, China	28.6751	112.806	E. crus-galli	E. crus-galli var. crus-galli	22.9	0.945111	0.939889	0.961556	97.38	Clade 1
HN46	HN46	Hunan, China	28.6638	113.163	E. crus-galli	E. crus-galli var. crus-galli	24.8	0.955667	0.955111	0.967778	96.92	Clade 2
HN48	HN48	Hunan, China	28.6583	113.183	E. crus-galli	E. crus-galli var. crus-galli	21.4	0.939889	0.932889	0.958222	97.18	Clade 2
HN5	HN5	Hunan, China	29.8456	111.765	E. crus-galli	E. crus-galli var. crus-galli	18.8631	0.943111	0.935667	0.958222	97.84	Clade 1
HN51	HN51	Hunan, China	29.0051	112.407	E. crus-galli	E. crus-galli var. crus-galli	20.3192	0.956	0.947556	0.964889	97.12	Clade 2
HN54	HN54	Hunan, China	29.0024	112.482	E. crus-galli	E. crus-galli var. crus-galli	20.3071	0.942222	0.931111	0.956444	97.47	na
HN56	HN56	Hunan, China	29.0421	112.369	E. crus-galli	E. crus-galli var. crus-galli	23.5	0.949	0.940444	0.963889	97.6	Clade 1
HN57	HN57	Hunan, China	29.0215	112.402	E. crus-galli	E. crus-galli var. crus-galli	27.6	0.949444	0.944111	0.968444	97.6	Clade 1
HN58	HN58	Hunan, China	29.0215	112.402	E. crus-galli	E. crus-galli var. crus-galli	24.8	0.948667	0.940444	0.968111	94.9	Clade 1
HN6	HN6	Hunan, China	29.8456	111.765	E. crus-galli	E. crus-galli var. crus-galli	23.7	0.958444	0.947667	0.967778	97.53	na
HN60	HN60	Hunan, China	29.291	112.199	E. crus-galli	E. crus-galli var. crus-galli	19.8442	0.958667	0.95	0.965	96.28	Clade 2
HN63	HN63	Hunan, China	29.4514	112.173	E. crus-galli	E. crus-galli var. crus-galli	23.8	0.949333	0.949333	0.967444	95.37	Clade 1
HN64	HN64	Hunan, China	29.1332	112.335	E. crus-galli	E. crus-galli var. crus-galli	18.6	0.949222	0.942667	0.964889	97.23	Clade 2
HN66	HN66	Hunan, China	29.3468	112.328	E. crus-galli	E. crus-galli var. crus-galli	23.2	0.947556	0.943889	0.964889	97.35	Clade 2
HN67	HN67	Hunan, China	29.3468	112.328	E. crus-galli	E. crus-galli var. crus-galli	19.9987	0.937333	0.926333	0.957778	96.61	Clade 2
HN69	HN69	Hunan, China	29.3638	112.39	E. crus-galli	E. crus-galli var. crus-galli	24.7	0.962333	0.954	0.968444	97.32	Clade 1
HN7	HN7	Hunan, China	29.7387	111.728	E. crus-galli	E. crus-galli var. crus-galli	19.696	0.95	0.942889	0.965444	97.89	Clade 2
HN70	HN70	Hunan, China	29.3638	112.39	E. crus-galli	E. crus-galli var. crus-galli	20.8	0.954444	0.951333	0.965444	96.89	Clade 1
HN73	HN73	Hunan, China	29.0421	112.374	E. crus-galli	E. crus-galli var. crus-galli	24	0.951111	0.949	0.968	96.28	Clade 1
HN74	HN74	Hunan, China	29.0421	112.374	E. crus-galli	E. crus-galli var. crus-galli	22.6	0.949556	0.944111	0.968111	96.27	Clade 2
HN75	HN75	Hunan, China	28.3543	112.799	E. crus-galli	E. crus-galli var. crus-galli	23.8	0.966333	0.958111	0.973778	96.85	Clade 1
HN77	HN77	Hunan, China	28.8854	111.551	E. crus-galli	E. crus-galli var. crus-galli	23.6	0.958778	0.954333	0.970778	96.86	Clade 1
HN79	HN79	Hunan, China	29.1946	112.074	E. crus-galli	E. crus-galli var. crus-galli	21.1	0.952444	0.942333	0.966778	97.68	Clade 1
HN8	HN8	Hunan, China	29.7387	111.728	E. crus-galli	E. crus-galli var. crus-galli	37.1003	0.948556	0.947333	0.968333	97.71	Clade 2	1448
HN80	HN80	Hunan, China	28.9058	111.735	E. crus-galli	E. crus-galli var. crus-galli	20.0085	0.94	0.932444	0.956556	98.02	Clade 2
HN81	HN81	Hunan, China	29.142	111.822	E. crus-galli	E. crus-galli var. crus-galli	20.3	0.941556	0.936889	0.962222	97.69	Clade 2
HN83	HN83	Hunan, China	29.1852	111.864	E. crus-galli	E. crus-galli var. crus-galli	19.9935	0.941333	0.936111	0.960556	97.93	Clade 2
HN84	HN84	Hunan, China	29.1249	111.845	E. crus-galli	E. crus-galli var. crus-galli	19.9279	0.948556	0.946667	0.963889	97.53	Clade 1
HN85	HN85	Hunan, China	28.7053	112.138	E. crus-galli	E. crus-galli var. crus-galli	26.3	0.945667	0.939889	0.963556	97.6	Clade 2
HN86	HN86	Hunan, China	28.8345	111.953	E. crus-galli	E. crus-galli var. crus-galli	19.9448	0.952222	0.940222	0.964778	97.23	Clade 1
HN87	HN87	Hunan, China	28.7515	111.967	E. crus-galli	E. crus-galli var. crus-galli	25.6	0.954556	0.949667	0.967889	97.75	Clade 2
HN88	HN88	Hunan, China	28.7193	113.949	E. crus-galli	E. crus-galli var. crus-galli	22.1	0.946667	0.946444	0.967889	97.31	Clade 1
HN9	HN9	Hunan, China	28.8991	111.455	E. crus-galli	E. crus-galli var. crus-galli	23.5714	0.943111	0.934667	0.960778	97.58	Clade 1
HN90	HN90	Hunan, China	28.7466	113.636	E. crus-galli	E. crus-galli var. crus-galli	20.1226	0.940333	0.937556	0.959889	97.88	Clade 2
HN91	HN91	Hunan, China	29.5351	112.67	E. crus-galli	E. crus-galli var. crus-galli	19.7934	0.942778	0.934444	0.961	97.9	Clade 1
HN92	HN92	Hunan, China	28.6593	112.804	E. crus-galli	E. crus-galli var. crus-galli	19.8172	0.949889	0.942444	0.964333	97.59	Clade 2		1485.28
HN93	HN93	Hunan, China	28.7339	112.88	E. crus-galli	E. crus-galli var. crus-galli	20.2492	0.938889	0.932889	0.959889	97.33	Clade 2
HN94	HN94	Hunan, China	29.0051	112.407	E. crus-galli	E. crus-galli var. crus-galli	20.1548	0.942333	0.931556	0.958222	97.82	Clade 2
HN95	HN95	Hunan, China	29.3638	112.39	E. crus-galli	E. crus-galli var. crus-galli	19.7707	0.957222	0.952667	0.967556	98.08	na
HN99	HN99	Hunan, China	29.2747	111.862	E. crus-galli	E. crus-galli (admix1)	19.9919	0.955	0.949778	0.965889	97.8	Clade 2	1477
JL13	LC1706090089-C-22	Jilin, China	42.329	125.793	outlier	outlier	20.5714	0.876667	0.865	0.109667	94.43	na	956	937
JL1	LC1706090089-C-29	Jilin, China	42.6405	125.848	E. crus-galli	E. crus-galli var. crus-galli	17.8286	0.942	0.935667	0.958333	97	Clade 1
JL10	JL10	Jilin, China	42.5023	125.699	E. crus-galli	E. crus-galli var. praticola	20.5	0.889889	0.887222	0.927111	97.05	Clade 2		1515.54
JL11	JL11	Jilin, China	42.3886	125.529	E. crus-galli	E. crus-galli var. praticola	22	0.958778	0.952667	0.970222	96.48	Clade 2	1427	1498.08
JL12	JL12	Jilin, China	42.457	125.617	E. oryzicola	E. oryzicola var. oryzicola	21.8	0.884444	0.876889	0.130556	94.64	Clade 1
JL15	JL15	Jilin, China	42.329	125.793	E. crus-galli	E. crus-galli var. praticola	24.6	0.890778	0.891444	0.929556	96.02	Clade 2
JL17	JL17	Jilin, China	42.329	125.793	E. oryzicola	E. oryzicola var. oryzicola	20.6	0.881	0.874778	0.140444	94.61	Clade 1	971
JL2	JL2	Jilin, China	42.6405	125.848	E. crus-galli	E. crus-galli var. praticola	21.7	0.887222	0.885778	0.925778	95.8	Clade 2
JL4	JL4	Jilin, China	41.7076	125.695	E. oryzicola	E. oryzicola var. oryzicola	22.7	0.895222	0.886778	0.136889	95.15	Clade 1
JL5	JL5	Jilin, China	41.7076	125.695	E. oryzicola	E. oryzicola var. oryzicola	21.4	0.882667	0.875778	0.132222	94.74	Clade 1
JL6	JL6	Jilin, China	42.6405	125.848	E. crus-galli	E. crus-galli var. praticola	20.7	0.886778	0.882556	0.923778	96.84	na
JS51	LC1706090088-C-15	Jiangsu, China	31.8166	119.752	E. crus-galli	E. crus-galli var. crus-galli	19.4	0.951444	0.945889	0.961222	96.84	Clade 2
Xi-58	LC1706090088-C-19	Jiangsu, China	32.5425	119.232	E. crus-galli	E. crus-galli (admix2)	21.8	0.926889	0.923889	0.955111	96.62	Clade 2
JS100	LC1706090089-C-21	Jiangsu, China	32.0353	118.838	E. crus-galli	E. crus-galli var. crus-galli	20.019	0.976556	0.972	0.976556	97.37	Clade 2
JS32	C6	Jiangsu, China	33.4664	119.757	E. crus-galli	E. crus-galli var. crus-galli	19.419	0.937667	0.933556	0.943444	97.89	Clade 1
JS24	LC1706090087-C-7	Jiangsu, China	32.4906	120.4	E. crus-galli	E. crus-galli var. crus-galli	21.8095	0.963	0.952333	0.965111	96.86	Clade 1
JS96	EO19	Jiangsu, China	32.369	119.713	E. oryzicola	E. oryzicola var. oryzicola	19.2286	0.874667	0.867222	0.113667	95.62	Clade 1
G2017	G2017	Australia	-35.1147	144.05	E. crus-galli	E. crus-galli var. praticola	27.1	0.887444	0.889333	0.929778	97.39	Clade 2
JS1	JS1	Jiangsu, China	31.644	120.915	E. crus-galli	E. crus-galli var. crus-galli	25.1	0.967222	0.964	0.974778	97.73	Clade 1	1439
JS102	JS102	Jiangsu, China	32.3369	119.294	E. crus-galli	E. crus-galli var. crus-galli	19.945	0.964	0.959111	0.968778	98.25	Clade 2
JS103	JS103	Jiangsu, China	32.773	119.74	E. crus-galli	E. crus-galli var. crus-pavonis	20.7563	0.922222	0.914333	0.950222	97.15	Clade 2
JS108	JS108	Jiangsu, China	32.336	120.743	E. crus-galli	E. crus-galli var. crus-galli	20.5512	0.967667	0.959556	0.972333	97.51	Clade 1	1421
JS109	JS109	Jiangsu, China	32.4449	120.43	E. crus-galli	E. crus-galli var. crus-galli	22.5	0.959111	0.956222	0.972222	97.53	na
JS113	JS113	Jiangsu, China	32.4571	119.918	E. crus-galli	E. crus-galli var. crus-galli	23.3	0.951667	0.947111	0.967222	97.68	Clade 1
JS114	JS114	Jiangsu, China	33.2718	119.097	E. crus-galli	E. crus-galli var. crus-galli	24	0.967889	0.960333	0.973444	97.88	Clade 1
JS115	JS115	Jiangsu, China	33.3144	119.265	E. crus-galli	E. crus-galli var. crus-galli	17.4	0.957778	0.952	0.967889	96.97	Clade 1
JS116	JS116	Jiangsu, China	33.1713	119.468	E. crus-galli	E. crus-galli var. crus-galli	19.6	0.960556	0.958778	0.968222	98.07	Clade 1
JS117	JS117	Jiangsu, China	32.0804	120.009	E. crus-galli	E. crus-galli var. crus-galli	18.5	0.960444	0.957889	0.970222	97.94	na
JS120	JS120	Jiangsu, China	32.4449	120.43	E. crus-galli	E. crus-galli var. crus-galli	23.3	0.955333	0.958444	0.969222	97.96	Clade 2
JS121	JS121	Jiangsu, China	32.0652	119.813	E. crus-galli	E. crus-galli var. crus-galli	19.7	0.949778	0.944444	0.962333	97.94	Clade 2
JS122	JS122	Jiangsu, China	32.7535	119.786	E. crus-galli	E. crus-galli var. crus-galli	19.2723	0.939111	0.932	0.958111	97.38	Clade 2
JS124	JS124	Jiangsu, China	31.5998	120.915	E. crus-galli	E. crus-galli var. crus-galli	19.6345	0.963111	0.954222	0.97	96.52	Clade 2
JS125	JS125	Jiangsu, China	31.644	120.915	E. crus-galli	E. crus-galli var. crus-galli	19.486	0.949889	0.936333	0.962444	97.78	Clade 2
JS126	JS126	Jiangsu, China	32.336	120.743	E. crus-galli	E. crus-galli var. crus-galli	20.8	0.967667	0.959667	0.969444	97.9	Clade 1
JS128	JS128	Jiangsu, China	32.7602	120.437	E. crus-galli	E. crus-galli var. praticola	19.7068	0.887778	0.883889	0.926	96.02	Clade 2
JS129	JS129	Jiangsu, China	33.142	120.279	E. crus-galli	E. crus-galli var. praticola	20.4539	0.890222	0.886556	0.927667	96.66	Clade 2
JS132	JS132	Jiangsu, China	32.0005	119.603	E. crus-galli	E. crus-galli var. crus-galli	22.6	0.955667	0.947	0.966222	97.51	Clade 2
JS133	JS133	Jiangsu, China	33.0314	119.525	E. crus-galli	E. crus-galli var. crus-galli	24.8	0.958556	0.956889	0.969778	97.5	Clade 1
JS134	JS134	Jiangsu, China	32.5896	119.626	E. crus-galli	E. crus-galli var. crus-galli	23.4	0.956556	0.951778	0.967333	97.75	Clade 1
JS137	JS137	Jiangsu, China	32.4179	119.403	E. crus-galli	E. crus-galli var. crus-galli	23.6	0.958	0.953444	0.970889	97.94	Clade 2
JS141	JS141	Jiangsu, China	32.4369	119.565	E. crus-galli	E. crus-galli var. crus-galli	21.5	0.950333	0.947667	0.967111	97.57	Clade 1
JS143	JS143	Jiangsu, China	32.4179	119.403	E. crus-galli	E. crus-galli var. crus-galli	20.8487	0.946111	0.934111	0.961333	97.29	Clade 1
JS144	JS144	Jiangsu, China	32.4179	119.403	E. crus-galli	E. crus-galli var. praticola	20.4225	0.887889	0.886444	0.927444	96.43	Clade 2
JS16	JS16	Jiangsu, China	32.0654	120.941	E. crus-galli	E. crus-galli var. crus-galli	25.1	0.970333	0.968444	0.976444	97.99	Clade 2
JS17	JS17	Jiangsu, China	32.2327	120.936	E. crus-galli	E. crus-galli var. crus-pavonis	21.5	0.922889	0.915667	0.946	97.48	Clade 2
JS18	JS18	Jiangsu, China	32.2768	120.93	E. crus-galli	E. crus-galli var. crus-galli	20.3497	0.946444	0.941778	0.961889	97.66	Clade 1
JS2	JS2	Jiangsu, China	31.644	120.915	E. crus-galli	E. crus-galli var. crus-galli	20.2694	0.951667	0.948	0.963667	97.56	Clade 1
JS20	JS20	Jiangsu, China	32.357	120.506	E. crus-galli	E. crus-galli var. crus-galli	23.9	0.954111	0.951111	0.965	97.77	Clade 2
JS22	JS22	Jiangsu, China	32.357	120.506	E. crus-galli	E. crus-galli var. crus-galli	23.5	0.954	0.950556	0.97	97.69	Clade 1
JS25	JS25	Jiangsu, China	32.4906	120.4	E. crus-galli	E. crus-galli var. crus-galli	20.7646	0.963667	0.962333	0.973556	97.47	Clade 1
JS26	JS26	Jiangsu, China	32.7602	120.437	E. crus-galli	E. crus-galli var. crus-galli	21	0.948778	0.945	0.964333	97.71	Clade 1
JS27	JS27	Jiangsu, China	32.9652	120.351	E. crus-galli	E. crus-galli var. crus-galli	19.8	0.968222	0.962667	0.971667	97.38	Clade 1
JS28	JS28	Jiangsu, China	33.4664	119.757	E. crus-galli	E. crus-galli var. crus-galli	23.1	0.947556	0.948667	0.960667	98.29	Clade 2
JS29	JS29	Jiangsu, China	33.4664	119.757	E. crus-galli	E. crus-galli var. crus-galli	18.5	0.962111	0.960222	0.971889	97.77	na
JS3	JS3	Jiangsu, China	31.6347	120.838	E. crus-galli	E. crus-galli var. crus-galli	22.4	0.946667	0.951667	0.963667	98.12	Clade 1
JS33	JS33	Jiangsu, China	32.0353	118.838	E. crus-galli	E. crus-galli var. crus-galli	21	0.949111	0.948333	0.964556	97.65	Clade 1
JS36	JS36	Jiangsu, China	32.4571	119.918	E. crus-galli	E. crus-galli var. crus-galli	20.2	0.968778	0.962667	0.971556	97.57	Clade 1
JS38	JS38	Jiangsu, China	34.5976	119.216	E. crus-galli	E. crus-galli var. crus-galli	22.8	0.932667	0.950111	0.966222	98.06	Clade 2
JS39	JS39	Jiangsu, China	34.5976	119.216	E. crus-galli	E. crus-galli var. praticola	21.4	0.889444	0.884889	0.926778	97.2	Clade 2
JS44	JS44	Jiangsu, China	34.3865	118.754	E. crus-galli	E. crus-galli var. crus-galli	25.1	0.951556	0.961444	0.972556	97.5	Clade 1		1691.25
JS47	JS47	Jiangsu, China	31.9917	119.622	E. crus-galli	E. crus-galli var. crus-galli	22	0.958333	0.950889	0.969111	98.03	Clade 1
JS48	JS48	Jiangsu, China	31.9917	119.622	E. crus-galli	E. crus-galli var. crus-galli	19.6	0.966333	0.961333	0.971778	98.18	Clade 1
JS53	JS53	Jiangsu, China	31.7827	119.687	E. crus-galli	E. crus-galli var. crus-galli	23.9	0.965333	0.953333	0.972556	97.07	Clade 1
JS55	JS55	Jiangsu, China	31.7827	119.687	E. crus-galli	E. crus-galli var. crus-galli	19.8	0.950667	0.947667	0.965333	97.74	Clade 1
JS57	JS57	Jiangsu, China	31.864	119.563	E. crus-galli	E. crus-galli var. crus-galli	19.9	0.957444	0.952889	0.966778	98.03	Clade 1
JS58	JS58	Jiangsu, China	32.3369	119.294	E. crus-galli	E. crus-galli var. crus-pavonis	20.7	0.916444	0.910556	0.944556	97.11	Clade 2
JS59	JS59	Jiangsu, China	32.3301	119.328	E. crus-galli	E. crus-galli var. crus-galli	16.9714	0.957333	0.954	0.964111	98.12	Clade 1
JS6	JS6	Jiangsu, China	31.6347	120.838	E. crus-galli	E. crus-galli var. crus-galli	20	0.936667	0.937444	0.959222	97.71	Clade 2
JS60	JS60	Jiangsu, China	32.3301	119.328	E. crus-galli	E. crus-galli var. crus-pavonis	21	0.920222	0.915333	0.945556	97.39	Clade 2
JS62	JS62	Jiangsu, China	34.3164	118.206	E. crus-galli	E. crus-galli var. crus-galli	24.3	0.946111	0.941	0.962556	96.65	Clade 2
JS63	JS63	Jiangsu, China	34.3419	118.105	E. crus-galli	E. crus-galli var. crus-galli	23.5	0.957333	0.948444	0.966333	97.88	Clade 1
JS64	JS64	Jiangsu, China	33.2718	119.097	E. crus-galli	E. crus-galli var. crus-galli	21.5	0.962111	0.956556	0.97	97.56	na
JS65	JS65	Jiangsu, China	33.3436	119.24	E. crus-galli	E. crus-galli var. crus-galli	20.5	0.955444	0.944111	0.962111	98.05	Clade 2
JS66	JS66	Jiangsu, China	33.0314	119.525	E. crus-galli	E. crus-galli var. crus-galli	21.7	0.958778	0.951444	0.965778	97.9	Clade 2
JS68	JS68	Jiangsu, China	33.3436	119.24	E. crus-galli	E. crus-galli var. praticola	23.2	0.893333	0.891111	0.930333	96.78	Clade 2
JS7	JS7	Jiangsu, China	31.5989	120.954	E. crus-galli	E. crus-galli var. crus-galli	32.0571	0.970222	0.967444	0.976444	97.83	Clade 1	1426
JS71	JS71	Jiangsu, China	33.3436	119.24	E. crus-galli	E. crus-galli var. crus-galli	21.3	0.965778	0.959	0.971667	97.78	Clade 2
JS73	JS73	Jiangsu, China	34.4107	117.935	E. crus-galli	E. crus-galli var. crus-galli	18.6	0.965667	0.960333	0.970778	97.98	Clade 2
JS75	JS75	Jiangsu, China	34.2726	117.684	E. crus-galli	E. crus-galli (admix2)	21.3	0.947444	0.948111	0.964778	97.47	Clade 2
JS76	JS76	Jiangsu, China	34.2726	117.684	E. crus-galli	E. crus-galli var. crus-galli	22.3	0.957111	0.951111	0.967	97.33	Clade 2
JS77	JS77	Jiangsu, China	34.2726	117.684	E. crus-galli	E. crus-galli var. crus-galli	19.2	0.948444	0.949667	0.966778	98.03	Clade 2
JS78	JS78	Jiangsu, China	32.7535	119.786	E. crus-galli	E. crus-galli var. crus-galli	28.4	0.956222	0.957667	0.972778	98.05	Clade 2
JS8	JS8	Jiangsu, China	31.5989	120.954	E. crus-galli	E. crus-galli var. crus-galli	20	0.954222	0.942	0.960111	97.83	Clade 1
JS80	JS80	Jiangsu, China	34.2831	117.299	E. crus-galli	E. crus-galli var. crus-galli	16.6095	0.945444	0.945667	0.960111	97.66	Clade 2
JS82	JS82	Jiangsu, China	34.2831	117.299	E. crus-galli	E. crus-galli var. crus-galli	20.8	0.955444	0.953444	0.966667	97.74	na
JS85	JS85	Jiangsu, China	34.3372	117.22	E. crus-galli	E. crus-galli var. crus-galli	23.4	0.967111	0.963222	0.973	97.5	Clade 1
JS86	JS86	Jiangsu, China	34.3372	117.22	E. oryzicola	E. oryzicola var. oryzicola	22.7	0.886222	0.880111	0.141222	94.76	Clade 1	999
JS87	JS87	Jiangsu, China	32.773	119.74	E. crus-galli	E. crus-galli var. crus-galli	20.5	0.963333	0.962444	0.970222	97.87	Clade 1
JS88	JS88	Jiangsu, China	32.773	119.74	E. crus-galli	E. crus-galli var. crus-galli	22	0.956222	0.952111	0.968556	97.79	Clade 2
JS92	JS92	Jiangsu, China	33.0069	119.57	E. crus-galli	E. crus-galli var. crus-galli	20.1	0.955444	0.951333	0.968111	97.83	Clade 2
JS93	JS93	Jiangsu, China	33.0069	119.57	E. crus-galli	E. crus-galli var. crus-galli	22.3	0.969222	0.966667	0.976	97.85	Clade 2
JS95	JS95	Jiangsu, China	32.5425	119.232	E. crus-galli	E. crus-galli var. crus-galli	22.6	0.959556	0.953667	0.969889	97.97	Clade 1
JS97	JS97	Jiangsu, China	32.2768	120.93	E. crus-galli	E. crus-galli var. crus-galli	21.6	0.923333	0.922667	0.950333	97.62	Clade 2
JS99	JS99	Jiangsu, China	33.142	120.279	E. crus-galli	E. crus-galli var. crus-galli	21.1	0.958333	0.952778	0.969889	97.32	Clade 1
KQR	KQR	Jiangsu, China	32.1992	118.759	E. crus-galli	E. crus-galli (admix1)	24.7	0.931556	0.940333	0.958111	98.33	Clade 2
KQS	KQS	Jiangsu, China	32.1992	118.759	E. crus-galli	E. crus-galli (admix1)	27.9	0.937333	0.942778	0.962778	98.18	Clade 2
JX5	LC1706090088-C-16	Jiangxi, China	27.5506	113.708	E. crus-galli	E. crus-galli var. crus-galli	23.4286	0.960889	0.951778	0.969	96.86	Clade 1
JX99	LC1706090087-C-20	Jiangxi, China	27.979	116.433	E. oryzicola	E. oryzicola var. oryzicola	17.8381	0.878444	0.870444	0.108778	94.36	Clade 1
JX48	LC1706090087-C-26	Jiangxi, China	27.7321	116.086	E. oryzicola	E. oryzicola var. oryzicola	20.5143	0.885556	0.877222	0.119667	94.69	Clade 1
JX29	EO10	Jiangxi, China	26.3366	115.971	E. oryzicola	E. oryzicola var. oryzicola	23.3238	0.882667	0.871667	0.114667	95.43	Clade 1
JX1	JX1	Jiangxi, China	27.8119	116.067	E. crus-galli	E. crus-galli var. crus-galli	22.7	0.944889	0.939889	0.961667	96.84	Clade 2
JX10	JX10	Jiangxi, China	26.3719	115.319	E. crus-galli	E. crus-galli var. crus-galli	21.3	0.943667	0.941	0.962556	96.26	Clade 2
JX102	JX102	Jiangxi, China	27.979	116.433	E. crus-galli	E. crus-galli var. crus-galli	24.7	0.95	0.942778	0.965889	97.68	Clade 2
JX108	JX108	Jiangxi, China	28.0024	116.381	E. oryzicola	E. oryzicola var. oryzicola	24	0.892444	0.883667	0.144556	95.33	Clade 1
JX109	JX109	Jiangxi, China	27.979	116.433	E. oryzicola	E. oryzicola var. oryzicola	22.8	0.887222	0.878667	0.128	95.4	Clade 1
JX111	JX111	Jiangxi, China	27.979	116.433	outlier	outlier	22.1	0.956222	0.952111	0.931111	86.69	Clade 1	33	1329
JX112	JX112	Jiangxi, China	27.9523	116.353	E. crus-galli	E. crus-galli var. crus-galli	22.2	0.944667	0.936778	0.960333	97.2	Clade 1
JX113	JX113	Jiangxi, China	27.9523	116.353	E. crus-galli	E. crus-galli var. crus-galli	19.8568	0.944444	0.936333	0.960333	97.55	Clade 1
JX115	JX115	Jiangxi, China	27.0623	113.91	E. crus-galli	E. crus-galli var. crus-galli	20.6639	0.943222	0.933667	0.958444	97.64	na
JX116	JX116	Jiangxi, China	27.9371	113.841	E. crus-galli	E. crus-galli var. crus-galli	21.6	0.957333	0.948667	0.967778	97.92	Clade 2
JX117	JX117	Jiangxi, China	27.0738	113.924	E. crus-galli	E. crus-galli var. crus-galli	23.6	0.948556	0.936333	0.961556	97.7	Clade 1
JX118	JX118	Jiangxi, China	27.5478	113.693	E. crus-galli	E. crus-galli var. crus-galli	21.1	0.954556	0.944778	0.962	97.7	Clade 1
JX12	JX12	Jiangxi, China	26.3719	115.319	E. crus-galli	E. crus-galli var. crus-galli	20.3591	0.951444	0.948333	0.964889	95.18	Clade 2
JX13	JX13	Jiangxi, China	25.3943	114.907	E. crus-galli	E. crus-galli var. crus-galli	23.3	0.943778	0.933222	0.963667	97.29	Clade 2
JX15	JX15	Jiangxi, China	25.3943	114.907	E. crus-galli	E. crus-galli var. crus-galli	26.8	0.939	0.931889	0.961556	97.12	Clade 2	1388
JX2	JX2	Jiangxi, China	27.6396	116.662	E. crus-galli	E. crus-galli var. crus-galli	22	0.945333	0.934444	0.959667	94.81	Clade 2
JX20	JX20	Jiangxi, China	26.3366	115.971	E. crus-galli	E. crus-galli var. crus-galli	20.1948	0.946889	0.936333	0.962889	96.87	Clade 2
JX23	JX23	Jiangxi, China	26.3366	115.971	E. crus-galli	E. crus-galli var. crus-galli	22.2	0.944889	0.939	0.963667	96.66	na	1413
JX24	JX24	Jiangxi, China	26.3366	115.971	E. crus-galli	E. crus-galli var. crus-galli	26.6	0.955333	0.944222	0.969111	95.51	Clade 2
JX26	JX26	Jiangxi, China	26.3366	115.971	E. crus-galli	E. crus-galli var. crus-galli	20.1189	0.929889	0.927	0.954667	96.13	Clade 2
JX3	JX3	Jiangxi, China	27.6396	116.662	E. crus-galli	E. crus-galli var. crus-galli	19.5823	0.929333	0.917667	0.951	96.73	Clade 2
JX30	JX30	Jiangxi, China	26.1708	115.142	E. crus-galli	E. crus-galli var. crus-galli	23.1	0.954889	0.946333	0.965556	97.75	Clade 2
JX34	JX34	Jiangxi, China	26.1708	115.142	E. crus-galli	E. crus-galli var. crus-galli	20.5	0.944	0.940667	0.961111	97.76	Clade 2
JX38	JX38	Jiangxi, China	25.7076	114.699	E. crus-galli	E. crus-galli var. crus-galli	20.4	0.932222	0.924556	0.956111	97.56	Clade 2
JX39	JX39	Jiangxi, China	25.7076	114.699	E. crus-galli	E. crus-galli var. crus-galli	25.8	0.947	0.944889	0.965889	96.18	Clade 2
JX4	JX4	Jiangxi, China	27.1581	113.968	E. crus-galli	E. crus-galli var. crus-galli	23	0.944	0.939889	0.962444	97.05	Clade 1
JX40	JX40	Jiangxi, China	25.7076	114.699	E. crus-galli	E. crus-galli var. crus-galli	19.8	0.943889	0.941444	0.963333	96.74	na
JX44	JX44	Jiangxi, China	25.7076	114.699	E. crus-galli	E. crus-galli var. crus-galli	20.3941	0.931667	0.928444	0.954111	96.82	Clade 2
JX46	JX46	Jiangxi, China	27.7321	116.086	E. crus-galli	E. crus-galli var. crus-galli	22.1	0.941778	0.935111	0.962333	97.3	Clade 2
JX49	JX49	Jiangxi, China	27.7321	116.086	E. crus-galli	E. crus-galli var. crus-galli	20.4462	0.942	0.939556	0.961111	97.31	Clade 1
JX50	JX50	Jiangxi, China	27.7321	116.086	E. crus-galli	E. crus-galli var. crus-galli	20.4	0.927556	0.924	0.954556	97.43	Clade 2
JX51	JX51	Jiangxi, China	27.7321	116.086	E. crus-galli	E. crus-galli var. crus-galli	19.559	0.933778	0.925111	0.955778	96.76	Clade 2
JX52	JX52	Jiangxi, China	28.1645	116.558	E. crus-galli	E. crus-galli var. crus-galli	20.4458	0.932333	0.930111	0.958	97.21	na
JX55	JX55	Jiangxi, China	28.1645	116.558	E. crus-galli	E. crus-galli var. crus-galli	19.8788	0.943333	0.921	0.960667	97.45	na
JX57	JX57	Jiangxi, China	28.1645	116.558	E. crus-galli	E. crus-galli var. crus-galli	20.4706	0.933778	0.930444	0.957889	96.86	Clade 2
JX58	JX58	Jiangxi, China	28.1645	116.558	E. crus-galli	E. crus-galli var. crus-galli	20.022	0.932111	0.93	0.957667	96.62	Clade 2
JX61	JX61	Jiangxi, China	28.0119	116.821	E. crus-galli	E. crus-galli var. crus-galli	20.7671	0.929333	0.925111	0.955111	97.3	Clade 2
JX65	JX65	Jiangxi, China	28.0119	116.821	E. crus-galli	E. crus-galli var. crus-galli	19.9271	0.932333	0.927333	0.959	97.42	Clade 2
JX67	JX67	Jiangxi, China	28.0119	116.821	E. crus-galli	E. crus-galli var. crus-galli	20.4568	0.933667	0.928889	0.958222	96.78	na
JX69	JX69	Jiangxi, China	28.5616	115.939	E. crus-galli	E. crus-galli var. crus-galli	21.0467	0.952333	0.946889	0.964	96.8	Clade 1
JX7	JX7	Jiangxi, China	27.9371	113.841	E. crus-galli	E. crus-galli var. crus-galli	23.9	0.947333	0.941889	0.963667	97.57	Clade 1
JX70	JX70	Jiangxi, China	28.5616	115.939	E. crus-galli	E. crus-galli var. crus-galli	20.9444	0.935111	0.929444	0.957889	97.23	Clade 2
JX8	JX8	Jiangxi, China	27.5126	116.207	E. crus-galli	E. crus-galli var. crus-galli	19.9732	0.962556	0.958667	0.971	97.17	Clade 2
JX80	JX80	Jiangxi, China	28.5616	115.939	E. crus-galli	E. crus-galli var. crus-galli	19.8872	0.938111	0.935222	0.960667	97.47	Clade 2	1383
JX9	JX9	Jiangxi, China	27.5126	116.207	E. crus-galli	E. crus-galli var. crus-galli	20.4429	0.942556	0.940444	0.962667	96.13	na
JX92	JX92	Jiangxi, China	27.979	116.433	E. oryzicola	E. oryzicola var. oryzicola	20.1463	0.887444	0.875556	0.140667	93.9	Clade 1	1009
LN1	LN1	Liaoning, China	39.9991	124.208	E. crus-galli	E. crus-galli var. praticola	20.2	0.884111	0.882111	0.923889	97.09	Clade 2
LN10	LN10	Liaoning, China	39.9991	124.208	E. crus-galli	E. crus-galli var. crus-pavonis	19.7	0.923	0.914444	0.943667	97.36	Clade 2
LN11	LN11	Liaoning, China	39.9991	124.208	E. crus-galli	E. crus-galli var. praticola	21.7	0.903222	0.903222	0.937222	96.9	Clade 2
LN12	LN12	Liaoning, China	39.9991	124.208	E. crus-galli	E. crus-galli var. crus-pavonis	21.5	0.925444	0.919111	0.949667	97.01	Clade 2
LN13	LN13	Liaoning, China	39.9991	124.208	E. crus-galli	E. crus-galli var. crus-pavonis	21.2	0.925111	0.918667	0.946333	97.14	Clade 2	1361	1373
LN14	LN14	Liaoning, China	39.9991	124.208	E. crus-galli	E. crus-galli var. praticola	21.8	0.904222	0.904222	0.937889	96.73	Clade 2
LN16	LN16	Liaoning, China	41.1179	122.065	E. crus-galli	E. crus-galli var. praticola	22	0.886556	0.885333	0.926111	97.05	na
LN2	LN2	Liaoning, China	39.9991	124.208	E. crus-galli	E. crus-galli var. crus-pavonis	19.5	0.923	0.913111	0.944333	97.82	Clade 2
LN3	LN3	Liaoning, China	39.9991	124.208	E. crus-galli	E. crus-galli var. crus-pavonis	19.7	0.925444	0.924111	0.949222	97.56	Clade 2
LN4	LN4	Liaoning, China	39.9991	124.208	E. crus-galli	E. crus-galli var. crus-pavonis	21.2	0.925222	0.916222	0.946667	97.34	Clade 2
LN5	LN5	Liaoning, China	39.9991	124.208	E. crus-galli	E. crus-galli var. crus-pavonis	22.8	0.923889	0.92	0.946556	97.26	Clade 2
LN6	LN6	Liaoning, China	39.9991	124.208	E. crus-galli	E. crus-galli var. praticola	24.3	0.898333	0.895667	0.937556	97.06	Clade 2
LN7	LN7	Liaoning, China	39.9991	124.208	E. crus-galli	E. crus-galli var. crus-pavonis	20.7	0.925	0.918	0.946778	97.43	Clade 2
LN8	LN8	Liaoning, China	39.9991	124.208	E. crus-galli	E. crus-galli var. praticola	21.7	0.902444	0.902111	0.936444	96.66	Clade 2
LN9	LN9	Liaoning, China	39.9991	124.208	E. crus-galli	E. crus-galli var. crus-pavonis	21.1	0.922556	0.918667	0.946	95.15	Clade 2
NX10	NX10	Ningxia, China	38.7254	106.555	E. crus-galli	E. crus-galli var. oryzoides	20.4	0.916222	0.917667	0.941556	95.99	Clade 2
NX11	NX11	Ningxia, China	38.7254	106.555	E. crus-galli	E. crus-galli var. oryzoides	24.1	0.921556	0.918333	0.949333	96.94	Clade 2
NX12	NX12	Ningxia, China	38.7125	106.399	E. crus-galli	E. crus-galli var. oryzoides	23.8	0.921222	0.917556	0.947556	96.33	Clade 2
NX13	NX13	Ningxia, China	38.662	106.19	E. crus-galli	E. crus-galli var. oryzoides	18.4	0.917778	0.915444	0.946778	97.47	Clade 2
NX15	NX15	Ningxia, China	38.5899	106.194	E. crus-galli	E. crus-galli var. oryzoides	22.3	0.918111	0.919556	0.943	96.95	Clade 2
NX16	NX16	Ningxia, China	38.5926	106.48	E. crus-galli	E. crus-galli var. crus-galli	22	0.949444	0.940333	0.961667	97.91	Clade 1
NX18	NX18	Ningxia, China	38.4848	106.407	E. crus-galli	E. crus-galli var. oryzoides	22.2	0.916667	0.913	0.945444	96.8	Clade 2
NX19	NX19	Ningxia, China	38.1645	106.18	E. crus-galli	E. crus-galli var. oryzoides	23.2	0.919444	0.917444	0.949444	96.42	Clade 2
NX20	NX20	Ningxia, China	38.2415	106.138	E. crus-galli	E. crus-galli var. oryzoides	24.2	0.920667	0.922222	0.944889	96.64	Clade 2
NX21	NX21	Ningxia, China	38.2415	106.138	E. crus-galli	E. crus-galli var. praticola	20.6	0.925667	0.922778	0.951	95.84	Clade 2		1468
NX22	NX22	Ningxia, China	38.2415	106.138	E. crus-galli	E. crus-galli var. oryzoides	20.1	0.911333	0.915111	0.939111	96.97	Clade 2
NX23	NX23	Ningxia, China	38.1467	106.216	E. crus-galli	E. crus-galli var. praticola	22.7	0.884889	0.885667	0.927	95.44	Clade 2
NX24	NX24	Ningxia, China	38.1467	106.216	E. crus-galli	E. crus-galli var. oryzoides	24	0.919111	0.921111	0.943556	96.9	Clade 2
NX25	NX25	Ningxia, China	38.1467	106.216	E. crus-galli	E. crus-galli var. oryzoides	22.3	0.922667	0.918	0.948778	97.1	Clade 2
NX26	NX26	Ningxia, China	38.0892	106.201	E. crus-galli	E. crus-galli var. oryzoides	19.9758	0.912778	0.913778	0.938889	96.14	Clade 2
NX27	NX27	Ningxia, China	38.1215	106.031	E. crus-galli	E. crus-galli var. oryzoides	22.2	0.922889	0.926778	0.947111	97.01	Clade 2
NX28	NX28	Ningxia, China	38.1215	106.031	E. crus-galli	E. crus-galli var. praticola	20	0.881	0.881333	0.923333	96.33	Clade 2
NX29	NX29	Ningxia, China	38.1165	106.162	E. crus-galli	E. crus-galli var. oryzoides	20	0.907444	0.910667	0.939667	95.78	Clade 2
NX3	NX3	Ningxia, China	38.8006	106.548	E. crus-galli	E. crus-galli var. oryzoides	23.6	0.918889	0.917222	0.944333	97.06	Clade 2
NX30	NX30	Ningxia, China	38.1165	106.162	E. crus-galli	E. crus-galli var. oryzoides	21.6	0.918333	0.919556	0.943333	97.05	Clade 2
NX31	NX31	Ningxia, China	38.0808	106.049	E. crus-galli	E. crus-galli var. oryzoides	18.7	0.916444	0.909333	0.945	96.99	Clade 2
NX32	NX32	Ningxia, China	38.1176	106.303	E. crus-galli	E. crus-galli var. oryzoides	20.7	0.919667	0.921889	0.947889	97.29	na
NX33	NX33	Ningxia, China	38.1176	106.303	E. crus-galli	E. crus-galli var. praticola	19	0.882111	0.883111	0.923333	96.01	Clade 2
NX34	NX34	Ningxia, China	38.1176	106.303	E. crus-galli	E. crus-galli var. oryzoides	21.4	0.917	0.913111	0.945889	96.93	Clade 2
NX35	NX35	Ningxia, China	38.1176	106.303	E. crus-galli	E. crus-galli var. oryzoides	23.7	0.930333	0.928778	0.956333	96.98	Clade 2		1537.5
NX36	NX36	Ningxia, China	38.0235	106.159	E. crus-galli	E. crus-galli var. oryzoides	29.2	0.925	0.926889	0.948	96.86	Clade 2	1403
NX37	NX37	Ningxia, China	38.0235	106.159	E. crus-galli	E. crus-galli var. oryzoides	21.3	0.915444	0.916667	0.94	96.79	Clade 2
NX38	NX38	Ningxia, China	38.0235	106.159	E. crus-galli	E. crus-galli var. oryzoides	22.4	0.920889	0.916778	0.948667	96.55	Clade 2
NX4	NX4	Ningxia, China	38.7937	106.498	E. crus-galli	E. crus-galli var. oryzoides	20.9	0.914556	0.913778	0.944444	97.34	Clade 2
NX41	NX41	Ningxia, China	38.0361	106.009	E. crus-galli	E. crus-galli var. oryzoides	20.1	0.915222	0.916111	0.940444	97.24	Clade 2
NX42	NX42	Ningxia, China	37.8916	106.072	E. crus-galli	E. crus-galli var. oryzoides	21.3	0.917889	0.914333	0.946111	97.06	Clade 2
NX43	NX43	Ningxia, China	37.9984	106.288	E. crus-galli	E. crus-galli var. oryzoides	20.8	0.915889	0.911222	0.943222	96.95	Clade 2
NX45	NX45	Ningxia, China	37.9724	106.053	E. crus-galli	E. crus-galli var. oryzoides	21.2	0.918889	0.916556	0.946	97.08	Clade 2
NX47	NX47	Ningxia, China	37.5732	105.21	E. crus-galli	E. crus-galli var. oryzoides	20.2	0.909	0.911889	0.940333	96.7	Clade 2
NX48	NX48	Ningxia, China	37.5465	105.241	E. crus-galli	E. crus-galli var. oryzoides	21.2	0.920556	0.918667	0.948444	97.59	Clade 2
NX5	NX5	Ningxia, China	38.7937	106.498	E. crus-galli	E. crus-galli var. oryzoides	30	0.923333	0.924111	0.950444	96.48	Clade 2	1440
NX50	NX50	Ningxia, China	38.541	106.128	E. crus-galli	E. crus-galli var. oryzoides	21.6	0.916889	0.918222	0.946556	96.86	Clade 2
NX6	NX6	Ningxia, China	38.7443	106.49	E. crus-galli	E. crus-galli var. oryzoides	21.5	0.915	0.914778	0.943778	97.31	Clade 2
NX7	NX7	Ningxia, China	38.7443	106.49	E. crus-galli	E. crus-galli var. oryzoides	20.4	0.919556	0.918778	0.944	97.38	Clade 2
NX8	NX8	Ningxia, China	38.7282	106.64	E. crus-galli	E. crus-galli var. oryzoides	20	0.916333	0.915778	0.945333	96.68	Clade 2
WPT30	WPT30	Ningxia, China	38.3292	106.334	E. crus-galli	E. crus-galli var. oryzoides	25.56	0.930778	0.929	0.957556	96.47	na
WPT31	WPT31	Ningxia, China	38.3874	106.423	E. crus-galli	E. crus-galli var. oryzoides	24.88	0.923778	0.926778	0.950444	95.22	na
WPT32	WPT32	Ningxia, China	38.4398	106.455	E. crus-galli	E. crus-galli var. oryzoides	30.62	0.930556	0.929556	0.958556	92.96	na
WPT36	WPT36	Ningxia, China	38.128	106.197	E. crus-galli	E. crus-galli var. praticola	27.75	0.894556	0.896889	0.935778	96.63	na
WPT41	WPT41	Ningxia, China	37.9155	106.312	E. crus-galli	E. crus-galli var. praticola	24.19	0.890667	0.892667	0.933667	94.63	na
WPT58	WPT58	Ningxia, China	38.7391	106.526	E. crus-galli	E. crus-galli var. oryzoides	26.94	0.929222	0.928444	0.957778	94.78	na
WTP98	WPT98	Ningxia, China	38.7236	106.472	E. crus-galli	E. crus-galli var. oryzoides	25.17	0.926667	0.927333	0.951556	92.68	na
SC47	LC1706090087-C-30	Sichuan, China	31.3196	106.465	E. oryzicola	E. oryzicola var. oryzicola	18.9048	0.881556	0.873889	0.116778	94.58	Clade 1
SC18	EO3	Sichuan, China	30.7035	107.171	E. oryzicola	E. oryzicola var. oryzicola	19.3333	0.874778	0.864111	0.114222	95.46	Clade 1
SC19	EO4	Sichuan, China	30.7035	107.171	E. oryzicola	E. oryzicola var. oryzicola	15.0381	0.860556	0.850222	0.107778	95.45	Clade 1
SC23	EO5	Sichuan, China	30.796	106.263	E. oryzicola	E. oryzicola var. oryzicola	24.6095	0.884111	0.877	0.116778	95.38	Clade 1
SC24	EO6	Sichuan, China	30.796	106.263	E. oryzicola	E. oryzicola var. oryzicola	20.4667	0.880667	0.872778	0.119	95.58	Clade 1
SC37	EO7	Sichuan, China	30.6477	106.466	E. oryzicola	E. oryzicola var. oryzicola	19.4762	0.875333	0.864889	0.117889	95.55	Clade 1
SC38	EO8	Sichuan, China	30.6477	106.466	E. oryzicola	E. oryzicola var. oryzicola	21.2952	0.877556	0.868667	0.114222	95.25	Clade 1
SC39	EO9	Sichuan, China	30.6477	106.466	E. oryzicola	E. oryzicola var. oryzicola	16.219	0.871889	0.865556	0.105	94.31	na
SC1	SC1	Sichuan, China	31.0655	104.658	E. crus-galli	E. crus-galli var. crus-galli	20.8	0.956889	0.953778	0.969	97.95	Clade 2
SC10	SC10	Sichuan, China	31.0701	106.683	E. crus-galli	E. crus-galli var. crus-galli	20.1	0.951111	0.936667	0.962778	98.02	Clade 1
SC11	SC11	Sichuan, China	31.0701	106.683	E. crus-galli	E. crus-galli var. crus-galli	21.8	0.953778	0.939778	0.965	97.83	Clade 1
SC12	SC12	Sichuan, China	31.1333	106.527	E. crus-galli	E. crus-galli var. crus-galli	20.3	0.951778	0.944778	0.961667	98.01	Clade 2
SC13	SC13	Sichuan, China	31.1333	106.527	E. crus-galli	E. crus-galli var. crus-galli	20	0.953222	0.947444	0.963889	97.92	Clade 2
SC14	SC14	Sichuan, China	31.1333	106.527	E. oryzicola	E. oryzicola var. oryzicola	20.2	0.883667	0.875	0.128444	95.24	Clade 1
SC16	SC16	Sichuan, China	30.7035	107.171	E. crus-galli	E. crus-galli var. praticola	22.5	0.889111	0.886667	0.928111	97.12	Clade 2
SC17	SC17	Sichuan, China	30.7035	107.171	E. oryzicola	E. oryzicola var. oryzicola	21.4	0.885778	0.877667	0.126111	95.51	Clade 1
SC20	SC20	Sichuan, China	30.7035	107.171	E. oryzicola	E. oryzicola var. oryzicola	21	0.882778	0.876556	0.127	95.22	Clade 1	1015
SC22	SC22	Sichuan, China	30.7035	107.171	E. crus-galli	E. crus-galli var. crus-galli	23	0.956111	0.951889	0.969	97.61	Clade 1
SC25	SC25	Sichuan, China	30.796	106.263	E. crus-galli	E. crus-galli var. crus-galli	20.3	0.936333	0.931444	0.960556	97.88	Clade 2
SC26	SC26	Sichuan, China	30.796	106.263	E. crus-galli	E. crus-galli var. crus-galli	22.9	0.946667	0.941333	0.962333	96.71	Clade 2
SC27	SC27	Sichuan, China	30.796	106.263	E. crus-galli	E. crus-galli var. crus-galli	22.2	0.946222	0.940889	0.962333	97.64	Clade 2
SC28	SC28	Sichuan, China	30.796	106.263	E. crus-galli	E. crus-galli (admix2)	21	0.962	0.961111	0.971111	97.75	Clade 2
SC29	SC29	Sichuan, China	30.796	106.263	E. oryzicola	E. oryzicola var. oryzicola	22	0.882889	0.876	0.125	95.01	Clade 1	1014
SC3	SC3	Sichuan, China	30.9195	104.621	E. crus-galli	E. crus-galli (admix2)	20.1	0.936222	0.935778	0.956444	97.52	Clade 2
SC30	SC30	Sichuan, China	30.796	106.263	E. crus-galli	E. crus-galli var. crus-galli	21.5	0.945667	0.940778	0.962111	97.78	Clade 2
SC31	SC31	Sichuan, China	30.4725	106.45	E. crus-galli	E. crus-galli var. crus-galli	22.7	0.946222	0.941444	0.962667	97.88	Clade 2
SC32	SC32	Sichuan, China	30.4725	106.45	E. crus-galli	E. crus-galli (admix2)	20.8	0.929889	0.924556	0.955333	97.66	Clade 2
SC33	SC33	Sichuan, China	30.4725	106.45	E. crus-galli	E. crus-galli var. crus-galli	20.6	0.944556	0.939222	0.960778	97.94	Clade 2
SC34	SC34	Sichuan, China	30.4805	106.518	E. crus-galli	E. crus-galli var. crus-galli	21.9	0.942778	0.940889	0.962778	97.96	Clade 2
SC4	SC4	Sichuan, China	31.3084	104.746	E. crus-galli	E. crus-galli (admix2)	22.8	0.960778	0.960667	0.970111	97.71	Clade 1
SC40	SC40	Sichuan, China	31.3929	106.39	E. crus-galli	E. crus-galli (admix2)	22.6	0.965556	0.962333	0.972444	97.87	Clade 2
SC41	SC41	Sichuan, China	31.3929	106.39	E. crus-galli	E. crus-galli (admix2)	22.9	0.961333	0.956556	0.969556	97.53	Clade 2
SC43	SC43	Sichuan, China	31.3848	106.395	E. crus-galli	E. crus-galli (admix2)	22.9	0.930111	0.927556	0.955778	97.17	Clade 2
SC45	SC45	Sichuan, China	31.3848	106.395	E. crus-galli	E. crus-galli (admix2)	23.1	0.940222	0.937667	0.959778	97.28	Clade 2
SC46	SC46	Sichuan, China	31.3196	106.465	E. crus-galli	E. crus-galli (admix2)	20.8	0.922222	0.924444	0.950111	97.51	Clade 2
SC48	SC48	Sichuan, China	31.3196	106.465	E. crus-galli	E. crus-galli (admix2)	22.1	0.959	0.954556	0.970889	97.25	Clade 2
SC49	SC49	Sichuan, China	31.3159	106.418	E. crus-galli	E. crus-galli var. crus-galli	20.5	0.947667	0.936333	0.956222	97.81	Clade 1
SC51	SC51	Sichuan, China	30.9195	104.621	E. crus-galli	E. crus-galli var. crus-galli	21.3	0.951667	0.943667	0.964667	97.54	Clade 1
SC52	SC52	Sichuan, China	31.3084	104.746	E. crus-galli	E. crus-galli var. crus-galli	23.5	0.960778	0.956111	0.971333	98	Clade 1		1590.8
SC6	SC6	Sichuan, China	31.3084	104.746	E. crus-galli	E. crus-galli (admix2)	22.9	0.923778	0.922556	0.951667	97.2	na
SC7	SC7	Sichuan, China	31.3084	104.746	E. crus-galli	E. crus-galli (admix2)	22.1	0.947222	0.944111	0.965778	97.42	Clade 2
SC8	SC8	Sichuan, China	31.0792	106.728	E. crus-galli	E. crus-galli (admix2)	23.1	0.930889	0.925111	0.957778	97.58	na
SC9	SC9	Sichuan, China	31.0792	106.728	E. crus-galli	E. crus-galli (admix2)	21.5	0.927	0.927444	0.953222	96.39	Clade 2
SD1	SD1	Shandong, China	36.7059	119.156	E. crus-galli	E. crus-galli var. praticola	21.7	0.906111	0.904333	0.938889	96.72	Clade 2
SD3	SD3	Shandong, China	36.7059	119.156	E. crus-galli	E. crus-galli var. praticola	23	0.909778	0.908444	0.941778	96.81	Clade 2
SD4	SD4	Shandong, China	36.7059	119.156	E. crus-galli	E. crus-galli (admix1)	23.2	0.923778	0.925111	0.953	97.48	Clade 2
SD6	SD6	Shandong, China	36.7059	119.156	E. crus-galli	E. crus-galli var. praticola	22.3	0.908778	0.906667	0.940333	96.96	na
XJ1	XJ1	Xinjiang, China	40.9778	80.435	E. crus-galli	E. crus-galli var. oryzoides	20.1	0.914111	0.911333	0.942	97.36	Clade 2
XJ11	XJ11	Xinjiang, China	40.7561	80.5917	E. crus-galli	E. crus-galli var. oryzoides	19.9	0.916111	0.914778	0.940111	97.4	Clade 2
XJ24	XJ24	Xinjiang, China	41.2719	80.2117	E. crus-galli	E. crus-galli var. praticola	19.5	0.873889	0.876	0.918444	97.07	Clade 2
XJ32	XJ32	Xinjiang, China	41.2892	80.1594	E. crus-galli	E. crus-galli var. praticola	22.7	0.925333	0.922111	0.955	97.36	Clade 2
XJ4	XJ4	Xinjiang, China	40.5394	81.2797	E. crus-galli	E. crus-galli var. oryzoides	26.5	0.918556	0.917	0.946111	97.1	Clade 2		1522.86
KM2	KM2	Yunnan, China	23.525	103.289	E. crus-galli	E. crus-galli (admix2)	25.9	0.928444	0.927556	0.957556	97.26	na
KM21	KM21	Yunnan, China	23.525	103.289	E. oryzicola	E. oryzicola var. oryzicola	26.8	0.896778	0.888778	0.125444	95.33	na
KM24	KM24	Yunnan, China	23.525	103.289	E. oryzicola	E. oryzicola var. oryzicola	26	0.893444	0.886	0.124889	95.15	na
KM3	KM3	Yunnan, China	23.525	103.289	E. crus-galli	E. crus-galli (admix2)	23.4	0.928444	0.919556	0.954556	97.18	na
KM30	KM30	Yunnan, China	23.525	103.289	E. crus-galli	E. crus-galli (admix2)	40.8	0.952333	0.95	0.971778	97.24	na
KM32	KM32	Yunnan, China	23.525	103.289	E. crus-galli	E. crus-galli (admix2)	27.1	0.928222	0.923667	0.957111	97.09	na
KM4	KM4	Yunnan, China	23.525	103.289	E. crus-galli	E. crus-galli (admix2)	20.4	0.920222	0.914667	0.950778	97.18	na
KM7	KM7	Yunnan, China	23.525	103.289	E. crus-galli	E. crus-galli (admix2)	28.5	0.933889	0.928556	0.958	97.35	na
ND2	ND2	Yunnan, China	25.136	102.754	E. crus-galli	E. crus-galli (admix2)	29.6	0.935222	0.926	0.959667	97.18	na
ND3	ND3	Yunnan, China	25.136	102.754	E. crus-galli	E. crus-galli (admix2)	28.7	0.930444	0.919778	0.956444	97.45	na
ND5	ND5	Yunnan, China	25.136	102.754	E. crus-galli	E. crus-galli (admix2)	23.7	0.929333	0.918222	0.955111	97.41	na
ND6	ND6	Yunnan, China	25.136	102.754	E. crus-galli	E. crus-galli (admix2)	31.9	0.934111	0.923889	0.959111	97.56	na
QX11	QX11	Yunnan, China	25.544	103.306	E. crus-galli	E. crus-galli (admix2)	29.8	0.923111	0.927111	0.96	97.34	na
QX3	QX3	Yunnan, China	25.544	103.316	E. crus-galli	E. crus-galli (admix2)	28.1	0.929556	0.929444	0.957	97.22	na
QX6	QX6	Yunnan, China	25.544	103.306	outlier	outlier	18.4	0.946111	0.942222	0.929222	96.78	Clade 1
QX8	QX8	Yunnan, China	25.544	103.306	E. crus-galli	E. crus-galli (admix2)	23.7	0.923333	0.923667	0.953889	97.29	na
YN2	YN2	Yunnan, China	24.813	103.321	E. oryzicola	E. oryzicola var. oryzicola	19.7	0.877111	0.870333	0.119111	95.76	Clade 1	999
YN4	YN4	Yunnan, China	24.3236	102.168	E. crus-galli	E. crus-galli (admix2)	20.9	0.920222	0.913	0.946778	97.7	Clade 2
YN5	YN5	Yunnan, China	24.3123	102.162	E. oryzicola	E. oryzicola var. oryzicola	20.4	0.882889	0.876333	0.122556	95.98	Clade 1	997
DQ	DQ	Yunnan, China	25.5712	103.254	E. crus-galli	E. crus-galli var. esculenta	35.1	0.930556	0.932778	0.962556	96.66	na
DQX11	DQX-11	Yunnan, China	26.699	103.328	E. crus-galli	E. crus-galli var. esculenta	17.5	0.906778	0.908333	0.946667	97.83	Clade 2
DQX2	DQX-2	Yunnan, China	26.699	103.328	E. crus-galli	E. crus-galli var. esculenta	15.1	0.911	0.907889	0.947	97.87	Clade 2
DQX3	DQX-3	Yunnan, China	26.699	103.328	E. crus-galli	E. crus-galli var. esculenta	18.1	0.918556	0.916	0.952222	96.87	Clade 2
MPK	MPK	Yunnan, China	25.5712	103.254	E. crus-galli	E. crus-galli var. esculenta	36.4	0.935667	0.935	0.965667	96.32	na
YMX	YMX	Yunnan, China	25.5712	103.254	E. crus-galli	E. crus-galli var. esculenta	36.1	0.943111	0.939667	0.966444	96.61	na
YMX-1	YMX-1	Yunnan, China	26.719	103.276	E. crus-galli	E. crus-galli var. esculenta	14.9	0.912778	0.911	0.946	97.84	Clade 2
YMX-2-2	YMX-2-2	Yunnan, China	26.715	103.263	E. crus-galli	E. crus-galli var. esculenta	16.3	0.910778	0.908667	0.947333	97.97	Clade 2
YMX-2-3	YMX-2-3	Yunnan, China	26.715	103.263	E. crus-galli	E. crus-galli var. esculenta	17.2	0.918667	0.913778	0.951556	97.41	Clade 2
YMX-2-5	YMX-2-5	Yunnan, China	26.715	103.263	E. crus-galli	E. crus-galli var. esculenta	13.7	0.901667	0.899444	0.939444	97.5	Clade 2
YMX-2-6	YMX-2-6	Yunnan, China	26.715	103.263	E. crus-galli	E. crus-galli var. esculenta	17.1	0.478778	0.502	0.510222	97.8	Clade 2
YMX-3	YMX-3	Yunnan, China	26.719	103.276	E. crus-galli	E. crus-galli var. esculenta	15.3	0.910778	0.907889	0.947444	97.82	Clade 2
YMX-5	YMX-5	Yunnan, China	26.719	103.276	E. crus-galli	E. crus-galli var. esculenta	15.3	0.909778	0.906	0.943889	97.91	Clade 2
YMX-6	YMX-6	Yunnan, China	26.719	103.276	E. crus-galli	E. crus-galli var. esculenta	15.8	0.906778	0.903444	0.937333	97.44	Clade 2
BTS02	BTS02	Zhejiang, China	30.2771	119.943	E. crus-galli	E. crus-galli (admix1)	11.2	0.877333	0.879667	0.914667	96.51	na
ZJ39	C17	Zhejiang, China	30.7194	120.916	E. crus-galli	E. crus-galli var. crus-galli	22.8095	0.950778	0.942556	0.963667	97.09	Clade 1
ZJ93_2	LC1706140009-C-3	Zhejiang, China	30.4215	120.295	E. crus-galli	E. crus-galli var. crus-galli	24.4857	0.937889	0.935667	0.952333	97.9	Clade 1
ZJ84	LC1706090089-C-34	Zhejiang, China	30.6199	120.917	E. crus-galli	E. crus-galli var. crus-galli	21.3238	0.949222	0.940333	0.961556	96.69	Clade 2
ZJ5	LC1706090089-C-35	Zhejiang, China	30.0514	119.955	E. crus-galli	E. crus-galli var. crus-galli	19.9143	0.962889	0.954889	0.969444	96.6	na
ZJ98_2	LC1706140009-C-4	Zhejiang, China	30.4215	120.295	E. crus-galli	E. crus-galli var. crus-galli	20.5333	0.924333	0.916222	0.939222	97.85	Clade 1
QiuHB-3	QiuHB-3	Zhejiang, China	30.3051	120.082	E. crus-galli	E. crus-galli (admix1)	20.8095	0.915222	0.919333	0.942222	96.9	Clade 2
STB08	STB08	Zhejiang, China	30.3432	120.004	E. crus-galli	E. crus-galli var. crus-galli	19.5	0.915778	0.912222	0.931444	98.04	Clade 1
ZGX1	ZGX1	Zhejiang, China	30.2975	120.081	E. crus-galli	E. crus-galli var. crus-pavonis	27.51	0.931556	0.929667	0.958111	96.36	na
ZGX2	ZGX2	Zhejiang, China	30.2975	120.081	E. crus-galli	E. crus-galli var. crus-pavonis	25.91	0.933444	0.927444	0.959667	97.25	na
ZJ1	ZJ-1	Zhejiang, China	30.2494	120.204	E. crus-galli	E. crus-galli var. crus-galli	22.6	0.966444	0.961667	0.974111	98.01	na
ZJ100	ZJ100	Zhejiang, China	30.4215	120.295	E. crus-galli	E. crus-galli (admix1)	24.9	0.926556	0.928	0.952667	97.19	na
ZJ102	ZJ102	Zhejiang, China	30.4215	120.295	E. crus-galli	E. crus-galli var. crus-galli	20.7	0.931667	0.926778	0.955222	96.86	Clade 2
ZJ11	ZJ11	Zhejiang, China	30.461	120.762	E. crus-galli	E. crus-galli var. crus-galli	21.1	0.936222	0.931222	0.959778	97.7	Clade 2
ZJ117	ZJ117	Zhejiang, China	29.1072	121.392	E. crus-galli	E. crus-galli var. crus-galli	22.2	0.957	0.946	0.967	98.01	Clade 2
ZJ12	ZJ12	Zhejiang, China	30.5489	120.725	E. crus-galli	E. crus-galli var. crus-galli	23.8	0.948444	0.937222	0.959333	98	Clade 1
ZJ127	ZJ-127	Zhejiang, China	30.1483	121.171	E. crus-galli	E. crus-galli var. crus-galli	24.4	0.946556	0.941556	0.963111	97.69	Clade 2
ZJ128	ZJ-128	Zhejiang, China	30.0514	119.955	E. crus-galli	E. crus-galli var. crus-galli	23	0.955556	0.950667	0.968111	96.91	Clade 2
ZJ129	ZJ-129	Zhejiang, China	30.0514	119.955	E. crus-galli	E. crus-galli var. crus-galli	25.3	0.950556	0.945	0.965889	97.65	Clade 1
ZJ14	ZJ-14	Zhejiang, China	30.5416	120.778	E. crus-galli	E. crus-galli var. crus-galli	20.8	0.959222	0.957333	0.970444	97.61	Clade 1
ZJ15	ZJ-15	Zhejiang, China	30.5416	120.778	E. crus-galli	E. crus-galli var. crus-galli	24.5	0.953333	0.948556	0.966667	97.66	Clade 1
ZJ16	ZJ16	Zhejiang, China	30.5665	120.961	E. crus-galli	E. crus-galli var. crus-galli	19.9714	0.959	0.954444	0.967889	97.86	Clade 1
ZJ19	ZJ19	Zhejiang, China	30.5432	120.8	E. crus-galli	E. crus-galli var. crus-galli	19.9	0.963222	0.957	0.968778	97.55	Clade 1
ZJ2	ZJ-2	Zhejiang, China	30.2494	120.204	E. crus-galli	E. crus-galli var. crus-galli	21.5	0.964556	0.959667	0.969667	97.72	Clade 1
ZJ21	ZJ21	Zhejiang, China	30.7852	120.945	E. crus-galli	E. crus-galli var. crus-galli	26.5	0.953667	0.953444	0.972222	97.76	Clade 1	1476	1564
ZJ26	ZJ26	Zhejiang, China	30.9806	120.94	E. crus-galli	E. crus-galli var. crus-galli	18.0667	0.948111	0.943	0.961778	97.54	Clade 1
ZJ27	ZJ-27	Zhejiang, China	30.6701	120.968	E. crus-galli	E. crus-galli var. crus-galli	23.9	0.954111	0.948222	0.968889	97.6	Clade 1
ZJ28	ZJ-28	Zhejiang, China	30.4971	120.61	E. crus-galli	E. crus-galli var. crus-galli	21.9	0.966556	0.962	0.974556	97.88	Clade 1
ZJ30	ZJ30	Zhejiang, China	30.6624	120.957	E. crus-galli	E. crus-galli var. crus-galli	19.9238	0.938	0.938667	0.961444	97.99	Clade 1
ZJ31	ZJ-31	Zhejiang, China	30.6795	120.614	E. crus-galli	E. crus-galli var. crus-galli	21.3	0.964	0.959889	0.971667	97.97	Clade 1
ZJ34	ZJ34	Zhejiang, China	30.5991	120.589	E. crus-galli	E. crus-galli var. crus-galli	21.8	0.963778	0.963556	0.976444	97.7	Clade 1
ZJ36	ZJ-36	Zhejiang, China	30.7482	120.779	E. crus-galli	E. crus-galli var. crus-galli	24	0.964444	0.965778	0.976556	97.31	Clade 1
ZJ37	zj-37	Zhejiang, China	30.7074	120.918	E. crus-galli	E. crus-galli var. crus-galli	21.9	0.959	0.954111	0.968889	97.59	Clade 1
ZJ4	ZJ4	Zhejiang, China	30.0514	119.955	E. crus-galli	E. crus-galli var. crus-galli	20.7	0.960667	0.956	0.975111	97.27	Clade 2
ZJ40	zj-40	Zhejiang, China	30.5937	120.673	outlier	outlier	26	0.966	0.962	0.960111	96.71	na	1587	1365
ZJ41	zj-41	Zhejiang, China	30.6847	120.662	E. crus-galli	E. crus-galli var. crus-galli	21.1	0.953667	0.948444	0.965889	97.41	Clade 1
ZJ42	zj-42	Zhejiang, China	30.1033	120.564	E. crus-galli	E. crus-galli var. crus-galli	21.2	0.944222	0.944556	0.963444	97.48	Clade 1
ZJ45	ZJ45	Zhejiang, China	30.1033	120.564	E. crus-galli	E. crus-galli var. crus-galli	21	0.942556	0.941778	0.965556	96.92	Clade 2
ZJ47	zj-47	Zhejiang, China	30.0347	120.864	E. crus-galli	E. crus-galli var. crus-galli	18.7	0.947	0.944444	0.965222	97.25	na		1771.2
ZJ48	ZJ48	Zhejiang, China	30.0347	120.864	E. crus-galli	E. crus-galli var. crus-galli	21.4	0.943444	0.950778	0.967222	97.21	Clade 2	1416
ZJ53	zj-53	Zhejiang, China	30.1699	121.078	E. crus-galli	E. crus-galli var. crus-galli	18.6	0.960333	0.955222	0.969556	97.5	Clade 1
ZJ55	zj-55	Zhejiang, China	29.4087	121.893	E. crus-galli	E. crus-galli var. crus-galli	20.2	0.960889	0.952333	0.967556	97.75	Clade 2
ZJ56	zj-56	Zhejiang, China	29.2295	121.705	E. crus-galli	E. crus-galli var. crus-galli	21.9	0.949444	0.944778	0.961333	97.67	Clade 2
ZJ57	zj-57	Zhejiang, China	29.8848	121.799	E. crus-galli	E. crus-galli var. crus-galli	20	0.940333	0.936	0.957556	97.26	Clade 1
ZJ58	ZJ58	Zhejiang, China	30.0514	119.955	E. crus-galli	E. crus-galli var. crus-galli	19.8	0.940111	0.935111	0.958222	97.04	Clade 2
ZJ60	zj-60	Zhejiang, China	30.0514	119.955	E. crus-galli	E. crus-galli var. crus-galli	23.5	0.964222	0.958556	0.973444	97.04	Clade 1
ZJ61	ZJ61	Zhejiang, China	30.5489	120.725	E. crus-galli	E. crus-galli var. crus-galli	20.2	0.938778	0.931667	0.962111	95.89	Clade 2
ZJ69	ZJ69	Zhejiang, China	30.7442	120.854	E. crus-galli	E. crus-galli var. crus-galli	19.8	0.939	0.932778	0.961222	96.77	Clade 2
ZJ70	ZJ70	Zhejiang, China	30.7457	120.961	E. crus-galli	E. crus-galli var. crus-galli	19.8	0.935556	0.922222	0.953444	96.91	Clade 2
ZJ73	ZJ73	Zhejiang, China	29.2729	121.707	E. crus-galli	E. crus-galli var. crus-galli	20.1	0.936222	0.937111	0.956222	97.18	Clade 2
ZJ74	zj-74	Zhejiang, China	29.2602	121.686	E. crus-galli	E. crus-galli var. crus-galli	20.4	0.960667	0.954778	0.969111	96.51	Clade 1
ZJ75	zj-75	Zhejiang, China	29.6776	121.509	E. crus-galli	E. crus-galli var. crus-galli	26	0.950889	0.945222	0.968667	96.29	Clade 1	1437
ZJ76	ZJ76	Zhejiang, China	29.7104	121.513	E. crus-galli	E. crus-galli var. crus-galli	22.2	0.960111	0.954111	0.968333	96.43	Clade 2
ZJ77	ZJ77	Zhejiang, China	29.7124	121.396	E. crus-galli	E. crus-galli var. crus-galli	20.7	0.945444	0.942	0.926111	94.31	Clade 1
ZJ78	ZJ78	Zhejiang, China	30.4971	120.61	E. crus-galli	E. crus-galli var. crus-galli	18.2	0.937444	0.931778	0.959222	96.88	Clade 2
ZJ81	ZJ81	Zhejiang, China	30.1033	120.564	E. crus-galli	E. crus-galli var. crus-pavonis	22.7	0.925222	0.918	0.950778	97.41	na
ZJ83	ZJ83	Zhejiang, China	30.9806	120.94	E. crus-galli	E. crus-galli var. crus-galli	22.9	0.954111	0.947778	0.963222	97.82	Clade 1
ZJ85	ZJ85	Zhejiang, China	30.4912	120.764	E. crus-galli	E. crus-galli var. crus-galli	10.9	0.965	0.961111	0.974444	97.49	Clade 1		1559.78
ZJ86	ZJ86	Zhejiang, China	30.5489	120.725	E. crus-galli	E. crus-galli var. crus-galli	20.3	0.96	0.954222	0.968778	96.2	Clade 2
ZJ87	zj-87	Zhejiang, China	30.5653	120.774	E. crus-galli	E. crus-galli var. crus-galli	21.4	0.942778	0.935444	0.957889	97.56	Clade 2
ZJ9	zj-9	Zhejiang, China	30.461	120.762	E. crus-galli	E. crus-galli var. crus-galli	22.2	0.952667	0.946222	0.963889	97.85	Clade 1
ZJ90	zj-90	Zhejiang, China	30.5991	120.589	E. crus-galli	E. crus-galli var. crus-galli	23.8	0.955444	0.947667	0.966111	97.43	Clade 1
ZJ91	ZJ91	Zhejiang, China	30.7027	120.502	E. crus-galli	E. crus-galli var. crus-galli	20	0.951889	0.943111	0.961778	97.84	Clade 1
ZJ92	ZJ92	Zhejiang, China	30.854	120.732	E. crus-galli	E. crus-galli var. crus-galli	22.8	0.951333	0.951556	0.970556	96.3	na
ZJ93	ZJ93	Zhejiang, China	30.4215	120.295	E. crus-galli	E. crus-galli var. crus-galli	22.2	0.947444	0.945778	0.962444	97.77	Clade 1
ZJ98	ZJ98	Zhejiang, China	30.4215	120.295	E. crus-galli	E. crus-galli var. crus-galli	21.1	0.943556	0.937222	0.960889	97.31	Clade 1
ZJGS1	ZJGS1	Zhejiang, China	30.2958	120.09	E. crus-galli	E. crus-galli (admix1)	24.99	0.938444	0.939889	0.964222	97.57	na
ZJGS2	ZJGS2	Zhejiang, China	30.2958	120.09	E. crus-galli	E. crus-galli (admix1)	25.3	0.933556	0.934333	0.960556	97.12	na
LJ866G	LJ866G	CostaRica	9.95367	-84.1038	E. colona	E. colona var. colona	21.422	0.266667	0.424889	0.804667	70.24	Clade 0	1135
PI649331	PI649331	Germany	52.3582	12.4753	outlier	outlier	20.76	0.876333	0.877778	0.923667	97.2	Clade 0	1123
E.colonum_D14020540	D14020540	India	28.5651	76.9955	E. colona	E. colona var. colona	4.72381	0.158444	0.262444	0.633889	71.85	Clade 0
PI463586	PI463586	India	11.1223	78.6552	E. colona	E. colona var. frumentacea	18.18	0.272333	0.432667	0.798222	71.02	na
PI463603	PI463603	India	30.7389	75.3745	E. colona	E. colona var. frumentacea	19.92	0.256111	0.415444	0.788556	70.65	Clade 0
PI463608	PI463608	India	25.2512	73.5988	E. colona	E. colona var. frumentacea	19.19	0.254111	0.409111	0.793333	71.04	Clade 0
PI463648	PI463648	India	28.3219	79.3019	E. colona	E. colona var. frumentacea	18.45	0.248222	0.405667	0.783778	71.66	Clade 0	1181
PI463771	PI463771	India	15.3806	76.7269	E. colona	E. colona var. frumentacea	29.1	0.279111	0.44	0.803222	70.8	na
PI463783	PI463783	India	25.1141	85.3672	E. colona	E. colona var. frumentacea	21.78	0.262444	0.424	0.793778	70.22	na
PI463792	PI463792	India	22.2889	71.1734	E. colona	E. colona var. frumentacea	20.47	0.259333	0.418889	0.787778	71.13	Clade 0	1189
PI463830	PI463830	India	21.9504	79.2754	E. colona	E. colona var. frumentacea	29.1	0.276778	0.441778	0.809444	70.96	na
PI463837	PI463837	India	21.301	84.6612	E. colona	E. colona var. frumentacea	18.17	0.249778	0.405222	0.788556	70.7	Clade 0
07-16L	07-16L	Italy	45.3456	11.9639	E. crus-galli	E. crus-galli var. praticola	18.44	0.873	0.873333	0.921667	97.44	Clade 2
11-103	11-103	Italy	44.83	12.1069	E. oryzicola	E. oryzicola var. oryzicola	15.93	0.877667	0.868556	0.105	96.02	Clade 1
11-104	11-104	Italy	44.83	12.1069	E. oryzicola	E. oryzicola var. oryzicola	17.94	0.879889	0.87	0.108778	96.24	Clade 1
12-111	12-111	Italy	44.83	12.1069	E. oryzicola	E. oryzicola var. oryzicola	17.34	0.879667	0.874111	0.105444	96.14	Clade 1
12-118	12-118	Italy	39.9061	8.58833	E. oryzicola	E. oryzicola var. oryzicola	17.52	0.882889	0.873	0.109889	96.09	Clade 1
13-118L-Razino	13-118L-Razino	Italy	45.3456	11.9639	E. oryzicola	E. oryzicola var. oryzicola	19.4	0.883889	0.874444	0.114	96.07	Clade 1
13-118L-RPenox	13-118L-R-P-enox	Italy	45.3456	11.9639	E. oryzicola	E. oryzicola var. oryzicola	17.25	0.878111	0.868778	0.108444	96.14	Clade 1
13-136	13-136	Italy	45.06	8.67278	E. oryzicola	E. oryzicola var. oryzicola	18.91	0.882667	0.873556	0.111444	95.96	Clade 1
13-137	13-137	Italy	45.3619	8.31111	E. oryzicola	E. oryzicola var. oryzicola	19.14	0.873889	0.872667	0.111778	96.02	na
14-160	14-160	Italy	45.1822	8.47861	E. oryzicola	E. oryzicola var. oryzicola	20.47	0.887444	0.883222	0.116333	96.04	Clade 1
14-161	14-161	Italy	45.2386	8.36833	E. oryzicola	E. oryzicola var. oryzicola	19.92	0.884556	0.879111	0.109222	95.96	na
14-172	14-172	Italy	45.1981	8.77306	E. crus-galli	E. crus-galli var. oryzoides	26.3	0.904778	0.902333	0.941222	97.62	Clade 2
14-213	14-213	Italy	44.8861	11.9772	E. oryzicola	E. oryzicola var. oryzicola	24.9	0.882444	0.875222	0.115889	95.99	Clade 1
14-214	14-214	Italy	45.0281	8.76306	E. oryzicola	E. oryzicola var. oryzicola	20.42	0.883556	0.875444	0.114111	96.17	Clade 1
15-217	15-217	Italy	45.1308	9.59694	E. oryzicola	E. oryzicola var. oryzicola	19.93	0.882444	0.873778	0.114667	95.86	Clade 1
15-219	15-219	Italy	45.35	8.24722	E. crus-galli	E. crus-galli var. praticola	27.1	0.882556	0.882667	0.927444	97.62	Clade 2
16-25	16-25	Italy	45.3203	8.41861	E. oryzicola	E. oryzicola var. oryzicola	18.7	0.879556	0.873	0.109333	96.08	Clade 1
16-328	16-328	Italy	45.4081	8.19833	E. oryzicola	E. oryzicola var. oryzicola	19.1	0.882333	0.875222	0.115556	96	Clade 1
16-329	16-329	Italy	44.8103	12.0117	E. oryzicola	E. oryzicola var. oryzicola	22.45	0.891333	0.882889	0.121667	95.84	Clade 1
16-330b	16-330b	Italy	45.3408	8.17694	E. oryzicola	E. oryzicola var. oryzicola	19.86	0.885667	0.880333	0.112333	96.13	Clade 1
16-41	16-41	Italy	45.1944	8.29667	E. oryzicola	E. oryzicola var. oryzicola	22.33	0.884333	0.877889	0.114889	95.78	na
16-42	16-42	Italy	45.1944	8.29667	E. oryzicola	E. oryzicola var. oryzicola	17.9	0.883444	0.874889	0.113111	96.18	Clade 1
16-43	16-43	Italy	45.1944	8.29667	E. oryzicola	E. oryzicola var. oryzicola	23.44	0.889444	0.880222	0.121222	96	Clade 1
16-44aL	16-44aL	Italy	45.3456	11.9639	E. oryzicola	E. oryzicola var. oryzicola	20.4	0.885333	0.879111	0.117444	96	Clade 1
16-45	16-45	Italy	45.1944	8.29667	E. oryzicola	E. oryzicola var. oryzicola	17.45	0.880778	0.871556	0.110556	96.06	Clade 1
16-54	16-54	Italy	45.1944	8.29667	E. oryzicola	E. oryzicola var. oryzicola	20.95	0.890333	0.885111	0.119	96.23	Clade 1
16-59	16-59	Italy	45.1944	8.29667	E. oryzicola	E. oryzicola var. oryzicola	19.36	0.882444	0.877889	0.114778	96.05	Clade 1
17-336	17-336	Italy	45.4375	8.46778	E. oryzicola	E. oryzicola var. oryzicola	19.4	0.883333	0.878111	0.112667	95.88	Clade 1
E.crus-galli var.crus-galli_D14020537	D14020537	Japan	37.611	139.653	E. crus-galli	E. crus-galli var. praticola	6.32381	0.724778	0.728	0.758	97.49	Clade 2
E.esculenta_D14020538	D14020538	Japan	37.611	139.653	E. crus-galli	E. crus-galli var. crus-galli	6.13333	0.641667	0.653667	0.669444	97.1	Clade 2
E.crus-galli var.praticola_D14020539	D14020539	Japan	37.611	139.653	E. crus-galli	E. crus-galli var. esculenta	7.53333	0.777889	0.762889	0.816111	97.2	na
E.oryzicola_D14020536	D14020536	Korea	35.9777	127.899	E. oryzicola	E. oryzicola var. oryzicola	7.75238	0.774667	0.769444	0.0868889	96.56	Clade 1
CKKS03	CKKS03	Malaysia	6.2584	100.202	E. crus-galli	E. crus-galli (admix1)	27.56	0.941889	0.947556	0.964333	97.52	Clade 2
CKKS04	CKKS04	Malaysia	6.2584	100.202	E. crus-galli	E. crus-galli (admix1)	21.06	0.919111	0.929222	0.955444	97.88	Clade 2
CKKS18	CKKS18	Malaysia	6.2584	100.202	E. crus-galli	E. crus-galli (admix1)	25.36	0.956333	0.953667	0.971	97.47	na
CKKS21	CKKS21	Malaysia	6.2584	100.202	E. crus-galli	E. crus-galli (admix1)	23.95	0.945333	0.945	0.965222	97.94	Clade 2
GKJL01	GKJL01	Malaysia	6.2089	100.273	E. crus-galli	E. crus-galli (admix1)	33.6	0.925667	0.926222	0.959111	97.42	na
GKJL02	GKJL02	Malaysia	6.2089	100.273	E. crus-galli	E. crus-galli (admix1)	26.9	0.919333	0.918889	0.954667	97.21	na
GKJL03	GKJL03	Malaysia	6.2089	100.273	outlier	outlier	27.08	0.915444	0.918556	0.966444	85.19	Clade 2	2452
GKJL04	GKJL04	Malaysia	6.2089	100.273	E. crus-galli	E. crus-galli (admix1)	22.88	0.921222	0.921889	0.956667	97.19	Clade 2
GKKS01	GKKS01	Malaysia	6.2584	100.202	E. crus-galli	E. crus-galli (admix1)	23.3	0.925111	0.925222	0.956222	97.48	Clade 2
GKKS02	GKKS02	Malaysia	6.2584	100.202	E. crus-galli	E. crus-galli (admix1)	22.53	0.933556	0.931667	0.960222	97.43	Clade 2
GKKS05	GKKS05	Malaysia	6.2584	100.202	E. crus-galli	E. crus-galli (admix1)	23.48	0.925111	0.924778	0.956111	97.45	Clade 2
GKKS06	GKKS06	Malaysia	6.2584	100.202	E. crus-galli	E. crus-galli (admix1)	24.8	0.926	0.925889	0.956778	97.51	Clade 2
GKKS09	GKKS09	Malaysia	6.2584	100.202	E. crus-galli	E. crus-galli var. crus-galli	23.43	0.947333	0.944444	0.966889	97.93	Clade 2
GKKS19	GKKS19	Malaysia	6.2584	100.202	E. crus-galli	E. crus-galli (admix1)	35.55	0.937889	0.941889	0.964	97.48	Clade 2
GKKS22	GKKS22	Malaysia	6.2584	100.202	E. crus-galli	E. crus-galli (admix1)	16.09	0.927667	0.924556	0.956444	97.38	Clade 2
GKKS24	GKKS24	Malaysia	6.2584	100.202	E. crus-galli	E. crus-galli (admix1)	23.16	0.941	0.948667	0.967111	97.53	Clade 2
GKKS25	GKKS25	Malaysia	6.2584	100.202	E. crus-galli	E. crus-galli (admix1)	19.71	0.925444	0.920111	0.957333	97.62	na
GKKS27	GKKS27	Malaysia	6.2584	100.202	E. crus-galli	E. crus-galli (admix1)	20.64	0.931667	0.932222	0.964111	97.74	Clade 1
GPSD01	GPSD01	Malaysia	5.4472	100.426	E. oryzicola	E. oryzicola var. oryzicola	24.13	0.89	0.885667	0.123556	95.87	Clade 1
GPSD03	GPSD03	Malaysia	5.4472	100.426	E. crus-galli	E. crus-galli (admix1)	22.39	0.927222	0.948333	0.966889	97.91	Clade 2
E.frumentacea_D14020541	D14020541	Pakistan	33.0179	72.3751	E. colona	E. colona var. frumentacea	6.18095	0.166333	0.290778	0.674556	70.93	Clade 0
PI649332	PI649332	Portugual	40.2348	-8.42463	E. colona	E. colona var. colona	22.5	0.264444	0.421889	0.796556	70.05	na
Ames20027	Ames20027	Russia	49.4262	137.39	E. crus-galli	E. crus-galli var. praticola	19.33	0.882556	0.883333	0.927556	97.53	Clade 2
Ames14521	Ames14521	US	31.4048	-111.085	E. crus-galli	E. crus-galli var. praticola	19.71	0.886222	0.887222	0.929111	97.66	Clade 2
HB001	HB001	US	34.3165	-91.4165	E. colona	E. colona var. colona	23.481	0.271667	0.432778	0.802889	70.26	Clade 0
HB002	HB002	US	34.3165	-91.4165	E. colona	E. colona var. colona	23.928	0.272667	0.433111	0.804333	70.31	Clade 0
HB003	HB003	US	34.3165	-91.4165	E. colona	E. colona var. colona	20.206	0.151778	0.267667	0.676333	70.13	na	1116
HB004	HB004	US	34.3165	-91.4165	E. colona	E. colona var. colona	30.4	0.280111	0.437222	0.803667	70.34	na
HB005	HB005	US	34.3165	-91.4165	E. walteri	E. walteri	19.42	0.734	0.708333	0.123	85.09	Clade 2	904
HB006	HB006	US	34.3165	-91.4165	E. colona	E. colona var. colona	17.5	0.244778	0.398556	0.783	71.03	Clade 0
HB007	HB007	US	34.3165	-91.4165	E. colona	E. colona var. colona	19.4	0.135667	0.241444	0.641111	70.67	Clade 0	1131
HB008	HB008	US	34.3165	-91.4165	E. colona	E. colona var. colona	20.47	0.275222	0.427556	0.797444	70.53	Clade 0
KW001	KW001	US	38.834	-96.6538	E. crus-galli	E. crus-galli var. praticola	24.68	0.862333	0.858667	0.908556	97.53	Clade 2
KW002	KW002	US	39.2912	-96.7564	E. walteri	E. walteri	23.974	0.744	0.719556	0.130667	84.77	Clade 2
KW003	KW003	US	39.1747	-96.5529	outlier	outlier	21.417	0.861667	0.850444	0.738556	87.75	na	959
KW004	KW004	US	39.1528	-96.5789	E. crus-galli	E. crus-galli var. praticola	23.677	0.896556	0.895111	0.934111	97.48	Clade 2
KW005	KW005	US	39.1231	-96.4751	E. walteri	E. walteri	21.586	0.740667	0.716222	0.127556	85.16	Clade 2	888
PI434028	PI434028	US	33.9891	-89.7683	E. colona	E. colona var. frumentacea	27.2	0.270111	0.431889	0.796222	70.94	na
PI477956	PI477956	US	39.9425	-75.3821	E. walteri	E. walteri	22.35	0.739222	0.712889	0.127556	82.15	na	982
PI491424	PI491424	US	33.4591	-86.8326	E. colona	E. colona var. frumentacea	19.94	0.254667	0.406778	0.788889	71.09	Clade 0
PI649367	PI649367	US	42.0892	-93.5936	E. crus-galli	E. crus-galli var. praticola	21.107	0.901333	0.899	0.938333	97.57	Clade 2
PI649368	PI649368	US	42.0369	-93.9275	E. crus-galli	E. crus-galli var. praticola	18.47	0.882222	0.886	0.927222	97.61	Clade 2
PI664492	PI664492	US	30.5289	-96.4356	E. crus-galli	E. crus-galli var. praticola	18	0.882556	0.881556	0.926667	97.49	na
Resis	resis	US	42.0892	-93.5936	E. oryzicola	E. oryzicola var. oryzicola	22.9	0.900556	0.890111	0.143111	95.48	Clade 1	1034
Sensi	sensi	US	42.0369	-93.9275	E. oryzicola	E. oryzicola var. oryzicola	21.5	0.884333	0.877111	0.145	95.58	Clade 1	977
SW001	SW001	US	38.6744	-90.3583	E. walteri	E. walteri	20.23	0.729889	0.706333	0.119556	86.35	Clade 2	907
SW003	SW003	US	38.6522	-90.6706	E. crus-galli	E. crus-galli var. praticola	22.11	0.890889	0.893222	0.932778	97.5	Clade 2
SW004	SW004	US	38.6522	-90.6706	E. crus-galli	E. crus-galli var. praticola	19.295	0.890556	0.888444	0.931222	97.62	Clade 2
SW005	SW005	US	38.6506	-90.3	E. walteri	E. walteri	21.586	0.740889	0.714444	0.126111	84.89	Clade 2
SW006	SW006	US	38.6608	-90.3044	E. crus-galli	E. crus-galli var. praticola	21.068	0.894444	0.892667	0.934333	97.36	Clade 2
SW008	SW008	US	38.7222	-90.2775	E. crus-galli	E. crus-galli var. praticola	21.21	0.892	0.891222	0.931556	97.34	Clade 2
SW009	SW009	US	38.763	-90.1244	E. crus-galli	E. crus-galli var. praticola	22.181	0.892333	0.893222	0.934111	97.34	Clade 2
SW010	SW010	US	38.7508	-90.0714	E. walteri	E. walteri	16.7	0.728333	0.700889	0.112556	85.41	Clade 2
SW011	SW011	US	38.8358	-89.9658	E. crus-galli	E. crus-galli var. praticola	16.22	0.880556	0.880667	0.923333	97.5	Clade 2
SW013	SW013	US	38.8333	-90.0775	E. crus-galli	E. crus-galli var. praticola	22.869	0.894111	0.891444	0.933222	97.45	Clade 2
SW015	SW015	US	38.2231	-90.5761	E. walteri	E. walteri	21.693	0.743	0.716444	0.128111	85.16	Clade 2
SW019	SW019	US	36.8511	-89.5358	E. walteri	E. walteri	23.205	0.746111	0.721222	0.130778	84.93	Clade 2	891
SW020	SW020	US	36.8417	-89.6514	E. crus-galli	E. crus-galli var. praticola	22.407	0.895111	0.895556	0.935222	97.38	Clade 2
SW021	SW021	US	36.8417	-89.6514	E. walteri	E. walteri	18.445	0.734333	0.707556	0.119333	84.46	Clade 2	887
SW023	SW023	US	36.8308	-89.6869	E. colona	E. colona var. colona	17.49	0.248222	0.401556	0.783	70.15	Clade 0	1108
SW024	SW024	US	36.8544	-89.683	E. walteri	E. walteri	28.6	0.743222	0.718	0.135	85.29	na
SW026	SW026	US	36.83	-89.6861	E. walteri	E. walteri	20.564	0.737444	0.712444	0.123556	85.01	Clade 2
SW027	SW027	US	36.83	-89.6861	E. walteri	E. walteri	20.84	0.738889	0.714	0.125222	84.74	Clade 2
SW037	SW037	US	39.1872	-88.8053	E. crus-galli	E. crus-galli var. praticola	24.327	0.895889	0.897556	0.936556	97.47	na
SW041	SW041	US	39.493	-89.3658	E. walteri	E. walteri	23.849	0.744222	0.718778	0.130444	84.86	Clade 2
SW042	SW042	US	39.3228	-89.605	E. walteri	E. walteri	23.755	0.743222	0.717111	0.129778	84.59	Clade 2
SA12	S1	Brazil	-22.5509	-47.9058	E. crus-galli	E. crus-galli var. crus-pavonis	27.7	0.931111	0.930778	0.961222	97.45	Clade 2
SA14	S2	Brazil	-29.6445	-53.2526	E. colona	E. colona var. colona	22.9	0.259889	0.416222	0.794667	71.6	Clade 0
SA39	S3	Brazil	-29.7619	-57.0858	E. colona	E. colona var. colona	22.1	0.259	0.415889	0.794889	71.52	Clade 0
SA42	S4	Brazil	-23.0841	-53.4844	E. crus-galli	E. crus-galli var. crus-pavonis	24.6	0.922222	0.924667	0.954333	97.42	Clade 2
SA46	S5	Brazil	-29.7619	-57.0858	E. crus-galli	E. crus-galli var. crus-pavonis	19.5	0.890444	0.889111	0.920778	96.33	Clade 2
SA55	S6	Uruguay	-33.229	-54.3576	E. crus-galli	E. crus-galli var. crus-pavonis	24.4	0.926444	0.924556	0.953111	97.44	Clade 2
SA57	SS7	Brazil	-26.9106	-48.671	E. crus-galli	E. crus-galli var. crus-pavonis	20.6	0.926889	0.923667	0.950778	96.74	Clade 2
SA68	SS8	Brazil	-29.6445	-53.2526	E. crus-galli	E. crus-galli var. crus-pavonis	22.7	0.926556	0.921667	0.954222	97.36	Clade 2
SA73	SS9	Venezuela	6.42375	-66.5897	E. colona	E. colona var. colona	21.4	0.264111	0.422333	0.798667	70.01	Clade 0
SA75	S10	Brazil	-30.0218	-52.9177	E. crus-galli	E. crus-galli var. crus-pavonis	23.4	0.925222	0.922889	0.952222	97.29	Clade 2
SA76	S11	Brazil	-31.1064	-50.9181	E. crus-galli	E. crus-galli var. crus-pavonis	21.5	0.925111	0.923444	0.952	97.31	Clade 2
SA77	S12	Brazil	-23.5505	-46.6333	E. crus-galli	E. crus-galli var. crus-pavonis	22.2	0.916333	0.917333	0.949222	97.11	Clade 2
SA78	S13	Brazil	-29.9477	-51.0924	E. crus-galli	E. crus-galli var. crus-pavonis	23.1	0.912222	0.915667	0.948111	97.1	Clade 2
SA79	S14	Brazil	-29.9477	-51.0924	E. crus-galli	E. crus-galli var. crus-pavonis	22.1	0.925667	0.923667	0.954	97.41	Clade 2
SA80	S15	Brazil	-29.9477	-51.0924	E. crus-galli	E. crus-galli var. crus-pavonis	23	0.911333	0.917	0.948778	97.35	Clade 2
SA81	S16	Brazil	-29.7106	-53.837	E. colona	E. colona var. colona	21.7	0.289333	0.441889	0.805778	70.96	Clade 0
SA82	S17	Brazil	-28.9723	-52.0054	E. crus-galli	E. crus-galli var. crus-pavonis	23.6	0.930556	0.924889	0.954556	97.44	Clade 2
SA83	S18	Brazil	-31.7597	-52.4391	E. crus-galli	E. crus-galli var. crus-pavonis	20.6	0.924333	0.921222	0.952111	97.46	Clade 2
SA84	S19	Brazil	-30.0277	-51.2286	E. crus-galli	E. crus-galli var. praticola	23.7	0.889556	0.889444	0.930889	96.69	Clade 2
SA85	S20	Brazil	-29.7829	-52.1861	E. crus-galli	E. crus-galli var. crus-pavonis	25.2	0.928111	0.928111	0.956556	97.08	Clade 2
SA86	S21	Brazil	-31.3275	-54.1097	E. crus-galli	E. crus-galli var. crus-pavonis	26.6	0.928778	0.927556	0.958444	97.44	Clade 2
SA87	S22	Brazil	-30.2649	-50.5173	E. crus-galli	E. crus-galli var. crus-pavonis	21.5	0.935667	0.933111	0.957778	97.71	Clade 2
SA88	S23	Brazil	-31.1064	-50.9181	E. crus-galli	E. crus-galli var. crus-pavonis	25.3	0.93	0.925889	0.956778	97.6	Clade 2
SA89	S24	Brazil	-30.8516	-51.8129	E. crus-galli	E. crus-galli var. crus-pavonis	24.2	0.923	0.925333	0.955778	97.67	Clade 2
SA90	S25	Brazil	-32.0317	-52.1831	E. crus-galli	E. crus-galli var. crus-pavonis	23.6	0.927778	0.927667	0.953778	97.62	Clade 2
SA91	S26	Brazil	-29.9842	-52.3713	E. crus-galli	E. crus-galli var. crus-pavonis	21.3	0.923556	0.923111	0.952889	97.67	Clade 2
SA92	S27	Brazil	-30.2649	-50.5173	E. crus-galli	E. crus-galli var. crus-pavonis	24.2	0.925667	0.922222	0.954111	97.2	Clade 2
SA93	S28	Brazil	-22.9994	-47.5026	E. crus-galli	E. crus-galli var. crus-pavonis	25.1	0.923556	0.923556	0.955667	97.4	Clade 2
SA94	S29	Brazil	-29.9585	-51.7234	E. crus-galli	E. crus-galli var. crus-pavonis	22.4	0.924778	0.922556	0.952889	97.28	Clade 2
SA95	S30	Brazil	-29.8383	-50.5162	E. crus-galli	E. crus-galli var. crus-pavonis	22.8	0.924667	0.920778	0.954333	97.49	Clade 2
SA96	S31	Brazil	-32.2383	-53.0863	E. crus-galli	E. crus-galli var. crus-pavonis	23.5	0.924222	0.923889	0.953	97.11	Clade 2
SA97	S32	Brazil	-30.0218	-52.9177	E. colona	E. colona var. colona	25	0.265444	0.422556	0.796222	70.01	Clade 0
SA98	S33	Brazil	-32.2383	-53.0863	E. crus-galli	E. crus-galli var. crus-pavonis	23.1	0.927	0.923222	0.954444	97.29	Clade 2
SA99	S34	Brazil	-32.2383	-53.0863	E. crus-galli	E. crus-galli var. crus-pavonis	23.5	0.939444	0.935333	0.963889	97.16	Clade 2
SA101	S36	Brazil	-29.6689	-52.7889	E. colona	E. colona var. colona	21.6	0.260778	0.415333	0.793111	70.37	Clade 0
SA102	S37	Brazil	-29.6689	-52.7889	E. colona	E. colona var. colona	22.5	0.259667	0.415111	0.792778	70.25	Clade 0
SA103	S38	Brazil	-30.0218	-52.9177	E. crus-galli	E. crus-galli var. crus-pavonis	24.1	0.927	0.927222	0.957222	97.26	Clade 2
SA104	S39	Brazil	-29.6445	-53.2526	E. crus-galli	E. crus-galli var. crus-pavonis	23	0.926	0.922667	0.954	97.22	Clade 2
SA105	S40	Brazil	-32.2383	-53.0863	E. crus-galli	E. crus-galli var. crus-pavonis	24.4	0.933889	0.927778	0.956667	97.3	Clade 2
SA106	S41	Brazil	-30.6739	-51.3969	E. crus-galli	E. crus-galli var. crus-pavonis	25	0.927222	0.923111	0.955889	97.13	Clade 2
SA107	S42	Brazil	-32.2383	-53.0863	E. crus-galli	E. crus-galli var. crus-pavonis	22.6	0.925111	0.919333	0.953111	97.48	Clade 2
SA108	S108	Brazil	-31.7597	-52.4391	E. crus-galli	E. crus-galli var. crus-pavonis	26.1	0.934556	0.929222	0.958333	97.02	Clade 2
SA109	S109	Brazil	-30.983	-54.6775	E. crus-galli	E. crus-galli var. crus-pavonis	27.4	0.934667	0.927667	0.957889	97.2	Clade 2
SA110	S110	Brazil	-29.9551	-51.6253	E. crus-galli	E. crus-galli var. crus-pavonis	24.8	0.927556	0.925	0.954667	97.44	Clade 2
SA111	S111	Brazil	-29.1221	-56.5555	outlier	outlier	25.4	0.902	0.907333	0.959222	85.75	na
SA112	S112	Brazil	-31.8547	-52.8147	E. crus-galli	E. crus-galli var. crus-pavonis	26.9	0.929444	0.923667	0.956667	97.19	Clade 2
SA113	S113	Brazil	-31.8547	-52.8147	E. crus-galli	E. crus-galli var. crus-pavonis	25.7	0.928444	0.922111	0.955444	97.03	Clade 2
SA114	S114	Brazil	-31.8547	-52.8147	E. crus-galli	E. crus-galli var. crus-pavonis	23.7	0.931	0.926556	0.956222	97.39	Clade 2
