# Supplementary material for: Genomic insights into the evolution of Echinochloa species as weed and orphan crop
Source: Nat Commun. 2022 Feb 3;13:689. doi: 10.1038/s41467-022-28359-9 (PMC8814039; doi:10.1038/s41467-022-28359-9)
Supplement: Supplementary file 7 — Supplementary Data 4 [file 41467_2022_28359_MOESM7_ESM.xlsx]

## Sheet: Sheet1
Supplementary Data 4. Inferred parameters under the final joint model for all six populations. Only migrations whose estimations are greater than 1e-5 are shown in Fig. 2e.
Parameters	Point estimations	95% Confidence Interval
		Lower bound	Upper bound
NCUL	10931	7927.5	17069.7
NECCG	59436	46648.6	135786
NECCP	17688	14346.8	44669.3
NECOR	11678	11124.5	17382.8
NECPR	25996	23447.4	66679.4
NEOYR	51521	46379.4	54350.6
NANC	15478	18186.5	44819.4
NECOR-CUL	11317	11331.9	88137.8
NECOR -ECPR	312873	12873	421661
NECCG-ECPR	133855	58266.6	759499
NECCP-ECPR	26137	16781.3	451694
HECCG–>ECCP	0.202773	0.142271	0.6956
MEOYR–>ECCG	2.01e-06	1.4e-06	0.00020005
MECCG–>EOYR	9.74e-07	1.13e-07	1.13e-06
MECPR–>ECCG	3.89e-06	5.28e-07	3.14e-05
MECCG–>ECPR	1.45e-05	7.1e-07	1.76e-05
MECOR–>ECCG	4e-06	3.63e-07	0.00956616
MECCG–>ECOR (0)	7.99e-06	3.44e-07	1.03e-05
MECCG–>ECOR (T1)	1.78e-05	3.69e-06	2.15e-05
MECCP–>ECCG	5.6e-06	1.19e-06	0.0626349
MECCG–>ECCP (0)	1.62e-05	2.56e-07	0.0142745
MECCG–>ECCP (T1)	3.97e-07	2.72e-07	0.00326284
MECCG–>ECCP (T2)	0.0047138	8.14e-07	0.0292921
MEOYR–>CUL	1.13e-06	1.77e-07	2.61e-06
MCUL–>ECCG	2.39e-07	8.06e-08	9.46e-07
MECPR–>CUL	1.39e-05	4.63e-06	2.01e-05
MCUL–>ECPR	4.19e-06	2.9e-07	0.0117044
MECOR–>CUL	8e-05	2.43e-07	0.00980059
MCUL–>ECOR	2.76e-06	1.04e-07	1.65e-05
MECCP–>CUL	4.51e-07	2.26e-07	0.0054699
MCUL–>ECCP	4.89e-06	2.25e-07	2.21e-05
MECCG–>CUL	2.08e-05	5.82e-06	3.08e-05
MCUL–>ECCG	1.12e-06	3.52e-07	0.0150158
MECOR–>ECCP	9.51e-06	3.03e-07	1.66e-05
MECCP–>ECOR	1.05e-06	1.54e-07	4.53e-06
MECPR–>ECCP	1.54e-05	2.52e-06	1.8e-05
MECCP–>ECPR	9.02e-07	1.18e-07	1.74e-05
MEOYR–>ECCP	1.96e-06	5.08e-07	3.23e-06
MECCP–>EOYR	3.02e-07	9.85e-08	9.64e-07
MECPR–>ECOR	1.56e-05	2.16e-06	1.9e-05
MECOR–>ECPR	1.1e-05	1.1e-06	0.0122471
MEOYR–>ECOR	8.06e-07	1.79e-07	1.93e-06
MECOR–>EOYR	5.78e-07	1.11e-07	9.44e-07
MEOYR–>ECPR (0)	1.41e-06	2.1e-07	3.03e-06
MEOYR–>ECPR (T1)	8.95e-08	7.15e-08	1.68e-06
MEOYR–>ECPR (T1)	6.02e-07	9.56e-08	7.79e-06
M ECPR–>EOYR	4.94e-07	1.98e-07	7.4e-07
T1	11288	9916.75	25123.8
T2	65271	55851.1	189341
T3	182724	103644	229279
T4	250655	196068	260866
T5	283347	248469	282961
