# Supplementary material for: Genomic insights into the evolution of Echinochloa species as weed and orphan crop
Source: Nat Commun. 2022 Feb 3;13:689. doi: 10.1038/s41467-022-28359-9 (PMC8814039; doi:10.1038/s41467-022-28359-9)
Supplement: Supplementary file 8 — Supplementary Data 5 [file 41467_2022_28359_MOESM8_ESM.xlsx]

## Sheet: Sheet1
Supplementary Data 5. Genes within highly differentiated genomic regions (top 5% of Fst values, 0.41) between E. crus-galli var. crus-galli and var. praticola.
Gene ID in E. crus-galli	Chromosome	Start	End	Locus in O. sativa (MSU7.0)	Gene Name
AH01.509	AH01	3864333	3871120	LOC_Os03g62110	NaPRT1;LTS1
AH01.510	AH01	3871852	3872373
AH01.511	AH01	3873536	3875437
AH01.512	AH01	3876982	3879523
AH01.714	AH01	5465377	5469628
AH01.715	AH01	5470385	5480488
AH01.716	AH01	5483238	5484458
AH01.717	AH01	5485102	5488076
AH01.718	AH01	5494328	5496799
AH01.719	AH01	5500005	5514167
AH01.720	AH01	5515983	5518618
AH01.721	AH01	5523275	5536915
AH01.722	AH01	5542490	5548324
AH01.723	AH01	5551473	5551949
AH01.724	AH01	5553623	5555092
AH01.914	AH01	7762396	7767058
AH01.915	AH01	7771513	7775761	LOC_Os02g18320	SERK4
AH01.916	AH01	7777554	7782083	LOC_Os03g49600	3BGlu7
AH01.917	AH01	7783970	7787321	LOC_Os03g49600	3BGlu7
AH01.918	AH01	7789948	7793957	LOC_Os03g11420	3BGlu6
AH01.919	AH01	7794564	7795238
AH01.920	AH01	7795767	7797080	LOC_Os07g39870	ZFP245
AH01.921	AH01	7800253	7805774
AH01.922	AH01	7808835	7809434
AH01.923	AH01	7816279	7817297
AH01.924	AH01	7817592	7818893
AH01.925	AH01	7837668	7841853
AH01.926	AH01	7842784	7849682	LOC_Os03g49510	PIPK1
AH01.927	AH01	7858743	7859449
AH01.1008	AH01	8612170	8613989
AH01.1009	AH01	8614255	8619279	LOC_Os03g48040	FdC2
AH01.1023	AH01	8720423	8723561
AH01.1024	AH01	8724297	8724839
AH01.1025	AH01	8738730	8740658
AH01.1026	AH01	8743496	8744818
AH01.1027	AH01	8762521	8767574
AH01.1028	AH01	8768761	8770626
AH01.1029	AH01	8772823	8773215
AH01.1030	AH01	8789137	8790486
AH01.1031	AH01	8812770	8819107	LOC_Os02g45070	AGO1a
AH01.1032	AH01	8826452	8827066
AH01.1033	AH01	8838164	8844782	LOC_Os03g58600	MEL1
AH01.1034	AH01	8848785	8850647
AH01.1035	AH01	8851815	8852450
AH01.1036	AH01	8854263	8857650	LOC_Os12g43600	gr-rbp4
AH01.1043	AH01	8950828	8959537	LOC_Os02g29150	RALyase
AH01.1050	AH01	9052541	9053895
AH01.1068	AH01	9177246	9179304
AH01.1101	AH01	9525945	9530913
AH01.1102	AH01	9532683	9533456
AH01.1103	AH01	9536061	9537422
AH01.1104	AH01	9540134	9541555
AH01.1105	AH01	9542662	9549646
AH01.1106	AH01	9554559	9557573
AH01.1107	AH01	9563624	9568090
AH01.1108	AH01	9569687	9572095
AH01.1109	AH01	9574754	9576208
AH01.1110	AH01	9616234	9616910
AH01.1111	AH01	9618255	9621986
AH01.1733	AH01	16036124	16036579
AH01.1734	AH01	16038050	16044935
AH01.1735	AH01	16075740	16079993
AH01.1736	AH01	16080047	16086633	LOC_Os01g10320	HB5
AH01.1737	AH01	16091866	16092631
AH01.1780	AH01	16742509	16759706
AH01.1826	AH01	17685112	17685576
AH01.1827	AH01	17686526	17688949
AH01.1828	AH01	17695940	17698190
AH01.1829	AH01	17698839	17699277
AH01.2109	AH01	22489788	22496354
AH01.2110	AH01	22499600	22501563
AH01.2111	AH01	22502527	22503066	LOC_Os02g51320	PGL2
AH01.2118	AH01	22723734	22724456
AH01.2119	AH01	22724921	22726408	LOC_Os01g56380	TYDC
AH01.2120	AH01	22733451	22733798
AH01.2121	AH01	22782584	22788386
AH01.2122	AH01	22789403	22792022
AH01.2224	AH01	24960339	24961040
AH01.2244	AH01	25332374	25333162
AH01.2537	AH01	35004705	35005067
AH01.2538	AH01	35020218	35021404	LOC_Os10g05980	PRP2
AH01.2539	AH01	35030156	35031460
AH01.2559	AH01	35470535	35470972
AH01.2560	AH01	35478315	35479089
AH01.2565	AH01	35655257	35656822	LOC_Os02g36110	CYP76M7
AH01.2566	AH01	35718527	35719021
AH01.2567	AH01	35770655	35772240
AH01.2568	AH01	35829571	35830475
AH01.2569	AH01	35966402	35970119
AH01.2577	AH01	36162642	36165886
AH01.2634	AH01	37482079	37490135
AH01.2635	AH01	37540527	37540895
AH01.2636	AH01	37561544	37564847
AH01.2637	AH01	37574147	37574494
AH01.2638	AH01	37583680	37584573
AH01.2639	AH01	37585047	37585349
AH01.2640	AH01	37629409	37632238
AH01.2920	AH01	42128960	42142086
AH01.2921	AH01	42143066	42163933	LOC_Os10g40960	RL14
AH01.2922	AH01	42197770	42198457
AH01.2923	AH01	42202438	42205185
AH01.2924	AH01	42213518	42215450
AH01.2925	AH01	42232131	42233705	LOC_Os01g56380	TYDC
AH01.2930	AH01	42302780	42303193
AH01.2931	AH01	42307436	42307846
AH01.2932	AH01	42347778	42348327	LOC_Os10g40960	RL14
AH01.2933	AH01	42358438	42360568
AH01.2934	AH01	42378464	42380428
AH01.2935	AH01	42385264	42385605
AH01.2936	AH01	42396801	42397383
AH01.2940	AH01	42537130	42557616
AH01.2967	AH01	43052218	43055667	LOC_Os10g40600	NRT1.1B;NPF6.5;qCHR-10
AH01.3105	AH01	44673017	44673881
AH01.3106	AH01	44679083	44680495
AH01.3107	AH01	44695450	44698070
AH01.3479	AH01	49049191	49052768
AH01.3480	AH01	49053416	49056081
AH01.3922	AH01	53365972	53367192
AH01.3923	AH01	53371959	53373110
AH01.3924	AH01	53380516	53381703
AH01.3925	AH01	53386033	53387032
AH01.3926	AH01	53387406	53393941
AH01.3927	AH01	53397391	53397893
AH01.3928	AH01	53399024	53400709
AH01.4328	AH01	57144689	57145015
AH01.4329	AH01	57153479	57157274
AH01.4978	AH01	62831056	62832120
AH01.4979	AH01	62833365	62834563
AH01.4980	AH01	62845265	62848336
AH01.4981	AH01	62853368	62855694
AH01.4982	AH01	62856588	62858984
AH01.4983	AH01	62859384	62863580
AH01.4984	AH01	62864339	62876584
AH01.4985	AH01	62877091	62877465
AH01.4986	AH01	62879016	62892422	LOC_Os03g01120	A8
AH01.4987	AH01	62893019	62894605
AH01.4988	AH01	62895528	62898643
AH01.4989	AH01	62900529	62904403	LOC_Os01g38670	MST8
AH01.4990	AH01	62906037	62907232
AH01.4991	AH01	62908347	62910081
AH01.4992	AH01	62910748	62915030
AH01.4993	AH01	62915313	62927221
AH01.4994	AH01	62952922	62955039
AH01.4995	AH01	62955653	62960528
AH01.4996	AH01	62964914	62966080
AH01.4997	AH01	62967401	62969727
AH01.4998	AH01	62974058	62999367
AH01.4999	AH01	63000727	63005676
AH01.5000	AH01	63009185	63012477
AH01.5001	AH01	63032779	63033816	LOC_Os10g40710	EXPB2
AH01.5002	AH01	63039673	63041512	LOC_Os10g40710	EXPB2
AH01.5003	AH01	63042825	63045712
AH01.5004	AH01	63065993	63066418
AH01.5005	AH01	63090726	63091355	LOC_Os03g01320	qLTG3-1
AH01.5006	AH01	63120350	63124213
AH01.5007	AH01	63125352	63126876	LOC_Os03g45920	TUB8
AH01.5008	AH01	63128458	63131484
AH01.5009	AH01	63133477	63135373
AH01.5015	AH01	63221262	63225057
AH01.5016	AH01	63230481	63237198
AH01.5035	AH01	63343771	63346499
AH01.5036	AH01	63347481	63349621
AH01.5163	AH01	64240010	64241212
AH02.284	AH02	2808607	2812816	LOC_Os01g10320	HB5
AH02.285	AH02	2816262	2817129
AH02.286	AH02	2818201	2823921
AH02.287	AH02	2827020	2827592
AH02.288	AH02	2832136	2835961
AH02.289	AH02	2839124	2839729
AH02.605	AH02	5840924	5841713
AH02.606	AH02	5846571	5847794
AH02.607	AH02	5849525	5850574
AH02.608	AH02	5852505	5853056
AH02.609	AH02	5855671	5856672
AH02.610	AH02	5857736	5859231
AH02.1294	AH02	13507835	13511630	LOC_Os01g17260	bZIP03;NIF3;HBP1b
AH02.1295	AH02	13551573	13552567	LOC_Os06g03860	SPX-MFS3PSS3
AH02.1296	AH02	13557326	13558898
AH02.1297	AH02	13559563	13566285
AH02.1298	AH02	13570599	13574192
AH02.1299	AH02	13574737	13576285	LOC_Os07g44620	eIF6
AH02.1497	AH02	17000491	17010847
AH02.1498	AH02	17013298	17018586
AH02.1512	AH02	17230707	17231688
AH02.1513	AH02	17311061	17342792
AH02.1520	AH02	17430285	17431557
AH02.1572	AH02	18418839	18424934
AH02.1573	AH02	18543057	18546729
AH02.1574	AH02	18549031	18549375
AH02.1575	AH02	18566014	18566346
AH02.1576	AH02	18576057	18579166
AH02.1582	AH02	18669396	18669713
AH02.1583	AH02	18675154	18675984
AH02.1584	AH02	18681399	18684286	LOC_Os09g27830	PDIL23
AH02.1585	AH02	18686756	18688093
AH02.1586	AH02	18688802	18692829
AH02.1587	AH02	18696679	18697722
AH02.1588	AH02	18698437	18704790
AH02.1589	AH02	18705286	18706029
AH02.1590	AH02	18777424	18780524
AH02.1591	AH02	18780932	18781817
AH02.1655	AH02	20901704	20906349
AH02.1656	AH02	20906385	20906588
AH02.1657	AH02	20913220	20920859
AH02.1658	AH02	20923178	20924102
AH02.1659	AH02	20945765	20946052
AH02.1660	AH02	20952431	20953205
AH02.1661	AH02	21018705	21021994
AH02.1662	AH02	21076736	21079274
AH02.1675	AH02	21418458	21419741
AH02.1679	AH02	21732811	21733032
AH02.1680	AH02	21766405	21766853	LOC_Os03g25350	LTPL36
AH02.1699	AH02	22267306	22267557
AH02.1700	AH02	22270515	22270797
AH02.1708	AH02	22469814	22471106
AH02.1709	AH02	22514336	22519918
AH02.1710	AH02	22522107	22527916
AH02.1711	AH02	22543813	22550562
AH02.1716	AH02	22797372	22797890
AH02.1721	AH02	23100161	23100550
AH02.1722	AH02	23114216	23114854
AH02.1723	AH02	23548361	23555399
AH02.1724	AH02	23557647	23564150
AH02.1725	AH02	23565338	23566964
AH02.1726	AH02	23567365	23569229
AH02.1728	AH02	23737435	23739935
AH02.1766	AH02	25978342	25978659
AH02.1767	AH02	26023372	26024115
AH02.1768	AH02	26069271	26073645
AH02.1769	AH02	26309905	26310714
AH02.1770	AH02	26328199	26328627
AH02.1771	AH02	26379733	26382438
AH02.1772	AH02	26386035	26388731
AH02.1773	AH02	26463853	26464817
AH02.1774	AH02	26551730	26552099
AH02.1791	AH02	27552331	27555167
AH02.1792	AH02	27594018	27596832
AH02.1800	AH02	27904428	27905086
AH02.1804	AH02	28075105	28075446
AH02.1805	AH02	28080441	28082619
AH02.1846	AH02	29923006	29930839
AH02.1847	AH02	29937269	29937547
AH02.2003	AH02	33606128	33626550
AH02.2004	AH02	33627967	33629922
AH02.2009	AH02	33709927	33712042
AH02.2010	AH02	33712919	33715993
AH02.2042	AH02	34202562	34205478
AH02.2043	AH02	34206530	34208695
AH02.2044	AH02	34209453	34215033	LOC_Os01g37870	WSL
AH02.2283	AH02	37462687	37477467	LOC_Os01g42380	pdr9
AH02.2318	AH02	37850032	37851722
AH02.2592	AH02	41401954	41402619
AH02.2593	AH02	41404714	41407345
AH02.2698	AH02	42642679	42644233
AH02.2699	AH02	42648754	42649353
AH02.2700	AH02	42669895	42670920	LOC_Os08g28950	RR12
AH02.2701	AH02	42675970	42691942
AH02.2702	AH02	42696447	42699128
AH02.2836	AH02	44358366	44358964
AH02.2952	AH02	45661044	45664259
AH02.2953	AH02	45667615	45668553
AH02.2954	AH02	45676173	45677489
AH02.2955	AH02	45679556	45682808	LOC_Os01g51610	LFL1
AH02.2956	AH02	45689923	45690654
AH02.2957	AH02	45693375	45709452
AH02.2958	AH02	45719049	45722301
AH02.3021	AH02	46480927	46482761
AH02.3022	AH02	46483134	46489022
AH02.3023	AH02	46489815	46491614
AH02.3024	AH02	46491978	46497551
AH02.3248	AH02	48931147	48933254
AH02.3249	AH02	48936688	48937668
AH02.3267	AH02	49244326	49248060
AH02.3276	AH02	49383029	49386210	LOC_Os05g43950	VOZ2
AH02.3277	AH02	49390575	49394517
AH02.3278	AH02	49395403	49397567
AH02.3294	AH02	49536616	49537593
AH02.3326	AH02	49823339	49824203
AH02.3327	AH02	49824664	49827282
AH02.3328	AH02	49832650	49833521
AH02.3329	AH02	49836253	49837761	LOC_Os11g02240	CIPK15
AH02.3372	AH02	50220776	50223866	LOC_Os01g55940	GH3-2
AH02.3373	AH02	50233540	50234421
AH02.3384	AH02	50366625	50367284
AH02.3385	AH02	50374061	50377795
AH02.3386	AH02	50379656	50382238
AH02.3387	AH02	50382971	50384573
AH02.3388	AH02	50385826	50389339
AH02.3389	AH02	50395568	50401629
AH02.3390	AH02	50402809	50406380
AH02.3391	AH02	50411683	50417611
AH02.3392	AH02	50425533	50429026
AH02.3393	AH02	50464503	50467082
AH02.3394	AH02	50467872	50483369
AH02.3395	AH02	50504300	50507230
AH02.3396	AH02	50507943	50509324
AH02.3397	AH02	50513915	50516660
AH02.3398	AH02	50517522	50519543
AH02.3399	AH02	50520846	50528648
AH02.3446	AH02	51041936	51044292
AH02.3447	AH02	51045182	51049139
AH02.3448	AH02	51066820	51069869
AH02.3449	AH02	51070508	51082440
AH02.3450	AH02	51090733	51091257
AH02.3451	AH02	51096368	51097562
AH02.3616	AH02	52585846	52586202
AH02.3617	AH02	52588698	52592030
AH02.3618	AH02	52592792	52597914	LOC_Os01g17260	bZIP03;NIF3;HBP1b
AH02.4099	AH02	56651257	56653905	LOC_Os01g66100	sd1;GA20ox2;qSD1-2
AH02.4100	AH02	56655277	56659376
AH03.32	AH03	326939	332865
AH03.33	AH03	337075	337777
AH03.224	AH03	2566075	2576009
AH03.225	AH03	2586110	2589768
AH03.226	AH03	2590021	2593411
AH03.227	AH03	2608453	2609877
AH03.228	AH03	2631472	2632953
AH03.229	AH03	2638273	2640739
AH03.230	AH03	2643653	2644653
AH03.231	AH03	2649223	2654651
AH03.232	AH03	2655828	2659147	LOC_Os06g40370	S2;lcs1
AH03.496	AH03	5613028	5619429
AH03.508	AH03	5706441	5706767
AH03.548	AH03	6178415	6179050
AH03.715	AH03	8346365	8347261
AH03.716	AH03	8349795	8353541
AH03.717	AH03	8359367	8359630
AH03.803	AH03	9915977	9919088
AH03.834	AH03	10328820	10330895
AH03.934	AH03	11623905	11627236
AH03.935	AH03	11628680	11631120
AH03.936	AH03	11672599	11695168
AH03.937	AH03	11709662	11716131
AH03.938	AH03	11732252	11734320
AH03.939	AH03	11742074	11745652
AH03.940	AH03	11747105	11761557
AH03.1093	AH03	14541015	14541404
AH03.1104	AH03	14661817	14668964
AH03.1175	AH03	16090588	16091712
AH03.1176	AH03	16093910	16095666
AH03.1406	AH03	24264129	24265723
AH03.1407	AH03	24272289	24273870
AH03.1408	AH03	24275873	24281406
AH03.1409	AH03	24286205	24294333
AH03.1410	AH03	24330341	24338032	LOC_Os07g48820	rTGA2.1;bZIP63;NIF1
AH03.1428	AH03	24865141	24870168	LOC_Os03g59060	PP2A-2
AH03.1429	AH03	24890444	24892305
AH03.1430	AH03	24893386	24907582
AH03.1432	AH03	25043799	25044563
AH03.1433	AH03	25065209	25068352
AH03.1434	AH03	25078955	25081049
AH03.1435	AH03	25090140	25096792
AH03.1436	AH03	25208312	25208825
AH03.1437	AH03	25242857	25250232
AH03.1438	AH03	25268425	25270593
AH03.1439	AH03	25276009	25279904
AH03.1440	AH03	25280772	25284926
AH03.1453	AH03	25567221	25568741
AH03.1454	AH03	25580978	25581376
AH03.1455	AH03	25604985	25605663
AH03.1456	AH03	25610124	25610441
AH03.1457	AH03	25627501	25628655
AH03.1458	AH03	25651099	25652133
AH03.1459	AH03	25673733	25674595
AH03.1478	AH03	25921307	25921675
AH03.1479	AH03	25922259	25925514	LOC_Os09g12770	MYBc
AH03.1480	AH03	25943130	25949943
AH03.1481	AH03	25971753	25972134
AH03.1484	AH03	26317560	26325287
AH03.1509	AH03	26985054	26986595
AH03.1510	AH03	27016571	27016924
AH03.1511	AH03	27019890	27020189
AH03.1512	AH03	27037886	27045517
AH03.1513	AH03	27047097	27048422
AH03.1514	AH03	27050629	27056769
AH03.1515	AH03	27057709	27063358
AH03.1516	AH03	27107252	27113614
AH03.1517	AH03	27116477	27118817
AH03.1518	AH03	27120568	27126135
AH03.1519	AH03	27129912	27136500
AH03.1520	AH03	27177679	27179855
AH03.1528	AH03	27265585	27269951
AH03.1542	AH03	27724269	27725446
AH03.1543	AH03	27732764	27733333
AH03.1544	AH03	27733596	27734264
AH03.1774	AH03	32230578	32231700	LOC_Os08g28950	RR12
AH03.1881	AH03	33965152	33966847
AH03.1882	AH03	33967439	33971982
AH03.1883	AH03	33972944	33975083
AH03.1894	AH03	34061057	34061437
AH03.1941	AH03	34660059	34664207
AH03.1942	AH03	34667862	34671151
AH03.1943	AH03	34672709	34672930
AH03.1944	AH03	34675879	34677514
AH03.2030	AH03	35601250	35602730
AH03.2031	AH03	35604028	35605241
AH03.2032	AH03	35606707	35619184
AH03.2033	AH03	35698376	35699077
AH03.2418	AH03	39533386	39534528
AH03.2419	AH03	39538214	39539062
AH03.2420	AH03	39541101	39543741	LOC_Os02g02410	Bip1;BiP3
AH03.2421	AH03	39544647	39571036
AH03.2422	AH03	39576537	39578092
AH03.2423	AH03	39582569	39592925
AH03.2485	AH03	40303058	40304492
AH03.2486	AH03	40306191	40307714
AH03.2487	AH03	40317364	40318185
AH03.2761	AH03	42780926	42783691
AH03.2762	AH03	42785425	42791519
AH03.2763	AH03	42793360	42796035
AH03.2764	AH03	42796999	42798544
AH03.2790	AH03	43013635	43014879
AH03.2791	AH03	43021467	43022699
AH03.2792	AH03	43025955	43028284
AH03.2793	AH03	43039132	43040433
AH03.2794	AH03	43066069	43067370
AH03.2795	AH03	43088626	43098122	LOC_Os06g50920	ILA1
AH03.2796	AH03	43125926	43130120
AH03.2797	AH03	43132896	43150965
AH03.2798	AH03	43155286	43157831
AH03.2799	AH03	43158180	43159108
AH03.2806	AH03	43220038	43220448	LOC_Os09g37400	SAUR45
AH03.2807	AH03	43228074	43228955	LOC_Os09g37400	SAUR45
AH03.2808	AH03	43230304	43230732	LOC_Os09g37400	SAUR45
AH03.2809	AH03	43232501	43232935	LOC_Os09g37400	SAUR45
AH03.2810	AH03	43237715	43238101	LOC_Os09g37400	SAUR45
AH03.2837	AH03	43427897	43428247
AH03.2838	AH03	43433185	43436323
AH03.2839	AH03	43454725	43455039
AH03.2840	AH03	43455514	43458324
AH03.2841	AH03	43470071	43470874
AH03.2842	AH03	43472251	43475627
AH03.2847	AH03	43580010	43583423
AH03.2848	AH03	43584201	43588615
AH03.2875	AH03	43825268	43825822
AH03.2918	AH03	44223522	44225374
AH03.2959	AH03	44631455	44633808
AH03.2960	AH03	44637274	44640919
AH03.2961	AH03	44641085	44641807
AH03.2962	AH03	44674550	44675413
AH03.2963	AH03	44677074	44686153
AH03.2964	AH03	44719144	44719473
AH03.2965	AH03	44727433	44731918
AH03.2966	AH03	44738224	44744384
AH03.2967	AH03	44745684	44749014
AH03.2968	AH03	44750030	44750947
AH03.2969	AH03	44753009	44758707
AH03.3095	AH03	45974896	45975282
AH03.3206	AH03	47024693	47025962
AH03.3207	AH03	47032171	47033447
AH03.3208	AH03	47040522	47043123
AH03.3209	AH03	47044063	47045376
AH03.3210	AH03	47046089	47047062
AH03.3211	AH03	47047780	47048759
AH03.3212	AH03	47050345	47052310
AH03.3213	AH03	47060714	47061882	LOC_Os07g34570	DR8;XNP
AH03.3214	AH03	47070387	47071968
AH03.3215	AH03	47075794	47076440
AH03.3216	AH03	47079620	47087684
AH03.3217	AH03	47091307	47092056
AH03.3229	AH03	47182376	47183140
AH03.3230	AH03	47198961	47200274
AH03.3231	AH03	47202985	47204208
AH03.3232	AH03	47204715	47206055
AH03.3233	AH03	47208826	47210127
AH03.3234	AH03	47214065	47215342
AH03.3235	AH03	47218608	47219909
AH03.3290	AH03	47743748	47744820
AH03.3603	AH03	50582613	50584648
AH03.3604	AH03	50587299	50589525
AH03.3605	AH03	50597285	50600816
AH03.3606	AH03	50603401	50606483
AH03.3607	AH03	50609840	50612235
AH03.3608	AH03	50624936	50626507
AH03.3609	AH03	50629083	50629685
AH03.3610	AH03	50631758	50633360
AH03.3611	AH03	50634731	50635285
AH03.3612	AH03	50636992	50637615
AH03.3613	AH03	50640553	50641221
AH03.3614	AH03	50644746	50645225
AH03.3615	AH03	50651515	50651829
AH03.3616	AH03	50652977	50657679
AH03.3617	AH03	50662124	50665147
AH03.3618	AH03	50666940	50667362
AH03.3619	AH03	50667413	50676313
AH03.3620	AH03	50689771	50696552
AH03.3621	AH03	50698949	50706479
AH03.3622	AH03	50708272	50710350
AH03.3623	AH03	50712579	50713641
AH03.3722	AH03	51544383	51545123
AH03.3723	AH03	51547252	51548289
AH03.3724	AH03	51548575	51549402
AH03.3725	AH03	51550948	51554255
AH03.3726	AH03	51556323	51560777
AH03.3727	AH03	51562996	51564402
AH03.3728	AH03	51566178	51568365
AH03.3729	AH03	51572219	51573631
AH03.3744	AH03	51693742	51696835
AH03.3772	AH03	51881386	51883765
AH03.4059	AH03	54060708	54065424
AH03.4060	AH03	54073568	54074911
AH03.4128	AH03	54821668	54823748
AH03.4129	AH03	54827860	54829905
AH03.4130	AH03	54830953	54837061
AH03.4131	AH03	54838723	54838923
AH03.4132	AH03	54840071	54843038
AH03.4133	AH03	54843426	54845390
AH03.4134	AH03	54846489	54848189
AH03.4135	AH03	54848806	54850410
AH03.4136	AH03	54850909	54859231
AH03.4137	AH03	54868048	54871246
AH03.4138	AH03	54872005	54873268
AH03.4139	AH03	54875008	54875793
AH03.4140	AH03	54879547	54881040
AH03.4141	AH03	54884213	54888578
AH03.4142	AH03	54892452	54894995
AH03.4143	AH03	54895329	54897240
AH03.4158	AH03	55175483	55180039
AH03.4159	AH03	55180885	55187502
AH03.4160	AH03	55209163	55212598
AH04.297	AH04	3130025	3132920
AH04.298	AH04	3134839	3135312
AH04.299	AH04	3136831	3137340
AH04.300	AH04	3145737	3148620
AH04.301	AH04	3168272	3169264
AH04.302	AH04	3174296	3176233
AH04.303	AH04	3181018	3181855	LOC_Os06g06320	Hd3a;FT
AH04.304	AH04	3186698	3196904
AH04.305	AH04	3215030	3217470
AH04.306	AH04	3220159	3224309
AH04.307	AH04	3243971	3245413
AH04.308	AH04	3259404	3264002
AH04.309	AH04	3264802	3265542
AH04.310	AH04	3267602	3273407
AH04.311	AH04	3287252	3291853
AH04.312	AH04	3294860	3298210	LOC_Os09g34060	RF2a;bZIP75
AH04.313	AH04	3307846	3308130
AH04.314	AH04	3309117	3311419
AH04.315	AH04	3365935	3370058
AH04.316	AH04	3372212	3372631
AH04.317	AH04	3376231	3377147
AH04.318	AH04	3392887	3393600
AH04.324	AH04	3460420	3463195
AH04.325	AH04	3481723	3482343
AH04.326	AH04	3485784	3487444
AH04.327	AH04	3491569	3491910
AH04.328	AH04	3517661	3518872
AH04.329	AH04	3521626	3522264
AH04.330	AH04	3523674	3528009	LOC_Os03g17570	PRR73;CCT11
AH04.331	AH04	3537789	3539734
AH04.332	AH04	3540087	3544533
AH04.333	AH04	3553921	3555444
AH04.334	AH04	3557227	3557865
AH04.335	AH04	3585066	3592613
AH04.336	AH04	3607016	3620132
AH04.337	AH04	3626949	3629832
AH04.338	AH04	3633696	3639650	LOC_Os01g01420	COIN
AH04.344	AH04	3706459	3710854
AH04.355	AH04	3781281	3782057
AH04.356	AH04	3798204	3799441
AH04.388	AH04	4134351	4135880
AH04.669	AH04	8691563	8692786
AH04.760	AH04	10404236	10405265
AH04.764	AH04	10629498	10630175
AH04.765	AH04	10674922	10675632
AH04.773	AH04	10829209	10832457
AH04.1090	AH04	18052068	18056061
AH04.1091	AH04	18061018	18063471
AH04.1092	AH04	18112469	18113872
AH04.1093	AH04	18124589	18130985	LOC_Os01g47530	WJUMK1;MPK20-4;MPK8
AH04.1094	AH04	18157157	18159800
AH04.1095	AH04	18178699	18179204
AH04.1137	AH04	19686868	19687149
AH04.1138	AH04	19736917	19742573
AH04.1139	AH04	19775205	19776671
AH04.1142	AH04	19851932	19852904
AH04.1145	AH04	19925525	19929774
AH04.1149	AH04	20041498	20042401
AH04.1150	AH04	20043422	20050939
AH04.1151	AH04	20063298	20067084
AH04.1152	AH04	20077952	20078180
AH04.1153	AH04	20082061	20082735
AH04.1154	AH04	20091753	20093066
AH04.1155	AH04	20120748	20121248
AH04.1156	AH04	20140139	20141423
AH04.1157	AH04	20156097	20157719
AH04.1158	AH04	20235857	20242674
AH04.1159	AH04	20273909	20278287
AH04.1160	AH04	20353172	20353959
AH04.1163	AH04	20739937	20744949
AH04.1164	AH04	20782196	20783877
AH04.1165	AH04	20790692	20792501
AH04.1166	AH04	20960090	20970991
AH04.1167	AH04	21013779	21014387
AH04.1171	AH04	21482028	21482255
AH04.1172	AH04	21483689	21484489
AH04.1173	AH04	21527055	21528741
AH04.1174	AH04	21536071	21550601
AH04.1175	AH04	21553010	21556541
AH04.1176	AH04	21575681	21581913
AH04.1177	AH04	21657128	21669070
AH04.1181	AH04	22025116	22030051
AH04.1182	AH04	22031819	22032391
AH04.1183	AH04	22043554	22048434
AH04.1184	AH04	22164018	22164518
AH04.1186	AH04	22248246	22251209
AH04.1188	AH04	22372065	22372978
AH04.1189	AH04	22414870	22426066
AH04.1190	AH04	22586213	22596990
AH04.1191	AH04	22662576	22662797
AH04.1192	AH04	22674948	22675220
AH04.1193	AH04	22692671	22694134
AH04.1194	AH04	22757986	22760118
AH04.1195	AH04	22766155	22768842
AH04.1196	AH04	22781579	22782106
AH04.1197	AH04	23083749	23084151
AH04.1198	AH04	23099190	23102052
AH04.1200	AH04	23189609	23190367
AH04.1201	AH04	23226763	23227860
AH04.1202	AH04	23245430	23248770
AH04.1203	AH04	23255882	23256527
AH04.1204	AH04	23278473	23279688
AH04.1205	AH04	23281061	23282488
AH04.1206	AH04	23308420	23308749
AH04.1207	AH04	23309865	23312856
AH04.1209	AH04	23542532	23544321
AH04.1210	AH04	23547642	23549074
AH04.1211	AH04	23624037	23624324
AH04.1212	AH04	23697827	23700119
AH04.1215	AH04	23794241	23794679
AH04.1216	AH04	23864650	23866136
AH04.1217	AH04	23955298	23956484
AH04.1218	AH04	23980881	23983100
AH04.1219	AH04	24036300	24037475
AH04.1223	AH04	24191421	24193170
AH04.1224	AH04	24229395	24247817	LOC_Os01g68860	C3H12
AH04.1225	AH04	24271297	24272553
AH04.1228	AH04	24466937	24472415
AH04.1229	AH04	24474205	24474863
AH04.1410	AH04	29183269	29187170
AH04.1676	AH04	33969349	33969699
AH04.1677	AH04	34010392	34011673
AH04.1719	AH04	34985362	34987158
AH04.1720	AH04	34995585	34997888
AH04.1867	AH04	37930759	37931334
AH04.1920	AH04	38734448	38735275
AH05.6	AH05	162005	168259
AH05.7	AH05	186128	188084
AH05.8	AH05	189383	191274	LOC_Os01g59620	SDG709
AH05.9	AH05	205916	209123
AH05.10	AH05	209657	212767
AH05.11	AH05	222351	225242
AH05.12	AH05	225525	227708
AH05.13	AH05	232319	232888
AH05.14	AH05	256733	259795
AH05.47	AH05	521714	528172
AH05.48	AH05	530359	532461
AH05.49	AH05	548123	558594
AH05.58	AH05	621637	633337
AH05.59	AH05	635603	637948
AH05.70	AH05	708595	711631
AH05.71	AH05	714550	717740
AH05.85	AH05	823945	824761
AH05.86	AH05	826475	827028
AH05.87	AH05	847108	847497
AH05.88	AH05	852337	853164	LOC_Os11g01130	NAL2;WOX3A
AH05.96	AH05	945657	945998
AH05.97	AH05	954645	958779	LOC_Os11g01330	D53
AH05.98	AH05	960870	964522	LOC_Os03g18070	FAD7
AH05.99	AH05	968836	973094
AH05.100	AH05	979262	988871
AH05.101	AH05	991934	993971
AH05.102	AH05	994817	996395
AH05.123	AH05	1163591	1167966
AH05.124	AH05	1174102	1176717	LOC_Os02g50960	PIN1;REH1;PIN1b;PIN1a
AH05.125	AH05	1181252	1183569
AH05.126	AH05	1185809	1201794
AH05.127	AH05	1213260	1214773	LOC_Os07g40290	GH3.8;GH3-8;MGH3
AH05.128	AH05	1215080	1216342
AH05.129	AH05	1217929	1221068
AH05.130	AH05	1221874	1224812
AH05.177	AH05	1600823	1601143
AH05.178	AH05	1602207	1605628
AH05.179	AH05	1606503	1609686
AH05.180	AH05	1610970	1613445	LOC_Os07g03250	Crl-5
AH05.181	AH05	1615361	1618969
AH05.207	AH05	1805057	1819003
AH05.208	AH05	1821860	1828665
AH05.209	AH05	1833294	1835713
AH05.260	AH05	2277693	2279177
AH05.593	AH05	5293524	5299595	LOC_Os01g62410	MYB3R-2
AH05.759	AH05	6888420	6889028
AH05.760	AH05	6895117	6899900
AH05.761	AH05	6901811	6905552
AH05.762	AH05	6905871	6913670
AH05.763	AH05	6921377	6927242
AH05.764	AH05	6934616	6936926	LOC_Os05g05310	VIL4
AH05.765	AH05	6940700	6943764
AH05.766	AH05	6945392	6947554
AH05.767	AH05	6953309	6953791
AH05.787	AH05	7169165	7169398
AH05.788	AH05	7176549	7177678
AH05.789	AH05	7188121	7189833
AH05.790	AH05	7190270	7192781
AH05.791	AH05	7193421	7194652
AH05.792	AH05	7194846	7197015
AH05.793	AH05	7197589	7200847
AH05.794	AH05	7206033	7210054
AH05.795	AH05	7212043	7213479
AH05.796	AH05	7214967	7216168
AH05.797	AH05	7218363	7219639
AH05.809	AH05	7378651	7379770
AH05.810	AH05	7383711	7388064
AH05.811	AH05	7397517	7398404	LOC_Os06g51050	CHI11
AH05.812	AH05	7413095	7413982	LOC_Os06g51050	CHI11
AH05.813	AH05	7423478	7424743
AH05.814	AH05	7437806	7438921
AH05.815	AH05	7440167	7441054	LOC_Os06g51050	CHI11
AH05.816	AH05	7450563	7451833
AH05.817	AH05	7470974	7471384
AH05.818	AH05	7475181	7475522
AH05.819	AH05	7480884	7482235
AH05.820	AH05	7482746	7484473
AH05.821	AH05	7484639	7486163
AH05.822	AH05	7487159	7487656
AH05.830	AH05	7562691	7563666
AH05.831	AH05	7567833	7569316
AH05.832	AH05	7577944	7580013	LOC_Os01g18840	IFL
AH05.833	AH05	7580847	7582745	LOC_Os05g04520	Pti1a
AH05.834	AH05	7589426	7590616	LOC_Os05g04510	SAMS1
AH05.835	AH05	7596785	7597054
AH05.836	AH05	7599762	7606200
AH05.837	AH05	7609302	7610564
AH05.838	AH05	7611079	7612227
AH05.839	AH05	7613154	7614517
AH05.840	AH05	7618121	7619312
AH05.841	AH05	7623751	7634241
AH05.842	AH05	7635334	7640208	LOC_Os05g04520	Pti1a
AH05.843	AH05	7642424	7643562
AH05.844	AH05	7649198	7650335
AH05.845	AH05	7656221	7657225
AH05.846	AH05	7671807	7672446
AH05.847	AH05	7677224	7678670
AH05.860	AH05	7780298	7784974
AH05.861	AH05	7791445	7793106
AH05.862	AH05	7795920	7814620
AH05.863	AH05	7827883	7830976
AH05.864	AH05	7833942	7835471
AH05.865	AH05	7839452	7842494
AH05.866	AH05	7856607	7857657
AH05.867	AH05	7859074	7861026
AH05.868	AH05	7862227	7864537
AH05.869	AH05	7865371	7866915
AH05.870	AH05	7869209	7882785
AH05.871	AH05	7883459	7894272
AH05.872	AH05	7896281	7899653
AH05.889	AH05	8043992	8044502
AH05.890	AH05	8050094	8052028
AH05.891	AH05	8066618	8076046
AH05.892	AH05	8078454	8079734
AH05.893	AH05	8088605	8091689
AH05.894	AH05	8093271	8095648	LOC_Os05g30870	RLCK185
AH05.895	AH05	8115671	8119915
AH05.903	AH05	8180833	8182345
AH05.904	AH05	8184945	8185643
AH05.905	AH05	8191634	8192260
AH05.906	AH05	8202744	8203532
AH05.907	AH05	8211189	8213975
AH05.908	AH05	8222643	8226693
AH05.909	AH05	8228907	8229219
AH05.910	AH05	8231725	8236651
AH05.911	AH05	8244992	8246509
AH05.912	AH05	8247408	8253712
AH05.913	AH05	8253830	8254654
AH05.914	AH05	8256344	8272592
AH05.915	AH05	8273099	8274424
AH05.916	AH05	8275936	8278587
AH05.917	AH05	8288959	8292244
AH05.918	AH05	8312316	8314188
AH05.919	AH05	8315100	8319846
AH05.920	AH05	8344112	8347753	LOC_Os05g03040	RSR1
AH05.921	AH05	8352156	8352749
AH05.922	AH05	8353904	8359765
AH05.923	AH05	8360179	8363684
AH05.924	AH05	8365519	8366675
AH05.935	AH05	8500870	8510998
AH05.936	AH05	8520544	8522269
AH05.937	AH05	8523426	8526102
AH05.938	AH05	8528532	8530610	LOC_Os03g17350	RCN1;ABCG5
AH05.939	AH05	8537405	8540539
AH05.940	AH05	8541638	8545616
AH05.941	AH05	8546511	8548604	LOC_Os03g17350	RCN1;ABCG5
AH05.942	AH05	8557351	8560352
AH05.943	AH05	8562109	8562852
AH05.944	AH05	8565278	8566851
AH05.945	AH05	8568748	8569047
AH05.946	AH05	8586194	8586697
AH05.947	AH05	8589792	8593369
AH05.948	AH05	8606534	8608300
AH05.949	AH05	8608565	8613194
AH05.950	AH05	8625746	8626660
AH05.951	AH05	8630794	8647938
AH05.952	AH05	8650060	8658245
AH05.953	AH05	8661641	8670257
AH05.954	AH05	8672028	8675402
AH05.1024	AH05	9202298	9203943
AH05.1025	AH05	9209844	9213114	LOC_Os05g06280	SRS3;Kinesin-13A;sar1
AH05.1026	AH05	9215044	9217632	LOC_Os03g16110	PP1a
AH05.1037	AH05	9445132	9446576
AH05.1038	AH05	9448863	9450142
AH05.1039	AH05	9451952	9453763
AH05.1077	AH05	9788198	9792397
AH05.2233	AH05	21501300	21503377
AH05.2348	AH05	22938770	22940635
AH05.2349	AH05	22943901	22946601
AH05.2350	AH05	22947780	22948178
AH05.2351	AH05	22948683	22949747
AH05.2352	AH05	22952427	22964669
AH05.2353	AH05	22973529	22978673
AH05.2354	AH05	22983249	22986476
AH05.2355	AH05	22995941	23001990
AH05.2356	AH05	23006495	23009468
AH05.2357	AH05	23011093	23013045
AH05.2358	AH05	23014810	23017258
AH05.2359	AH05	23024773	23025318
AH05.2360	AH05	23027105	23028289
AH05.2369	AH05	23166121	23167320
AH05.2370	AH05	23173452	23177863
AH05.2371	AH05	23178194	23179392
AH05.2372	AH05	23189098	23189412
AH05.2373	AH05	23189734	23190922
AH05.2374	AH05	23191651	23192230
AH05.2375	AH05	23194030	23195195
AH05.2376	AH05	23197231	23198098
AH05.2377	AH05	23204801	23206755
AH05.2378	AH05	23235287	23239238
AH05.2444	AH05	24126574	24127374
AH05.2445	AH05	24133267	24135723
AH05.2446	AH05	24140085	24142297
AH05.2447	AH05	24154168	24157724
AH05.2457	AH05	24264196	24272416	LOC_Os05g34040	TCD5
AH05.2458	AH05	24273788	24275808
AH05.2459	AH05	24284151	24286609
AH05.2460	AH05	24287415	24288158
AH05.2461	AH05	24289175	24293305
AH05.2462	AH05	24293972	24295421
AH05.2463	AH05	24300565	24301008
AH05.2464	AH05	24313251	24313917
AH05.2465	AH05	24315281	24318100
AH05.2498	AH05	24820907	24822442
AH05.2499	AH05	24827655	24831408
AH05.2500	AH05	24835651	24837386
AH05.2530	AH05	25184641	25188188
AH05.2531	AH05	25191164	25192826
AH05.2532	AH05	25199022	25200149
AH05.2540	AH05	25321670	25326403
AH05.2541	AH05	25353071	25354115
AH05.2542	AH05	25354630	25357935
AH05.2543	AH05	25367232	25372133
AH05.2544	AH05	25372613	25374619
AH05.2545	AH05	25375572	25379677
AH05.2551	AH05	25446466	25451660
AH05.2552	AH05	25453319	25454787
AH05.2553	AH05	25458536	25476756
AH05.2599	AH05	26260451	26275399
AH05.2787	AH05	29393150	29396483
AH05.2892	AH05	31208889	31209365
AH05.2893	AH05	31209772	31215567
AH05.2894	AH05	31217447	31217749
AH05.2916	AH05	31616309	31616944
AH05.2930	AH05	31802376	31805498
AH05.2931	AH05	31832126	31833917	LOC_Os12g16720	SL
AH05.2932	AH05	31840534	31841082
AH05.2933	AH05	31848792	31849340
AH05.2934	AH05	31866890	31868950
AH05.2935	AH05	32030731	32031564
AH05.2936	AH05	32032490	32034739
AH05.2937	AH05	32044599	32045255
AH05.2938	AH05	32070436	32071077
AH05.2939	AH05	32077495	32078088
AH05.3015	AH05	33538822	33540154
AH05.3016	AH05	33541893	33542375
AH05.3017	AH05	33545685	33547200	LOC_Os05g48010	MYB55
AH05.3018	AH05	33548588	33555189
AH05.3019	AH05	33610728	33614880
AH05.3020	AH05	33714890	33715219
AH05.3021	AH05	33718552	33720465
AH05.3022	AH05	33747334	33749810
AH05.3023	AH05	33765512	33768469
AH05.3024	AH05	33779758	33784156
AH05.3025	AH05	33791690	33792892	LOC_Os05g25770	WRKY45;WRKY45-1;WRKY45-2
AH05.3026	AH05	33805556	33810311
AH05.3027	AH05	33814866	33821965
AH05.3028	AH05	33837508	33843944
AH05.3029	AH05	33846938	33847240
AH05.3030	AH05	33876306	33878325
AH05.3031	AH05	33891082	33894424
AH05.3032	AH05	33938258	33940035
AH05.3033	AH05	33943526	33945667
AH05.3034	AH05	33946066	33948980
AH05.3035	AH05	33959412	33959699
AH05.3036	AH05	33972402	33973314
AH05.3037	AH05	33984857	33987437
AH05.3042	AH05	34115668	34116474
AH05.3044	AH05	34193339	34196793
AH05.3045	AH05	34197200	34198253
AH05.3046	AH05	34198417	34201250
AH05.3047	AH05	34222287	34223583
AH05.3048	AH05	34227969	34228343
AH05.3049	AH05	34237785	34241722
AH05.3050	AH05	34254858	34258862
AH05.3051	AH05	34260625	34261451
AH05.3052	AH05	34441676	34444306
AH05.3053	AH05	34550387	34551665
AH05.3055	AH05	34707181	34707504
AH05.3056	AH05	34746787	34747607
AH05.3057	AH05	34791273	34798348
AH05.3058	AH05	34799103	34799866
AH05.3059	AH05	34857163	34858173
AH05.3060	AH05	34896879	34897643
AH05.3061	AH05	34912101	34912410
AH05.3062	AH05	34973050	34977798
AH05.3063	AH05	34980516	34985941
AH05.3064	AH05	35108893	35113552
AH05.3065	AH05	35197367	35202058
AH05.3066	AH05	35225450	35227254
AH05.3067	AH05	35228790	35229303
AH05.3068	AH05	35241199	35244452
AH05.3071	AH05	35477204	35479482
AH05.3072	AH05	35486483	35487483
AH05.3073	AH05	35503969	35506035
AH05.3074	AH05	35506919	35507533
AH05.3075	AH05	35640312	35654928
AH05.3080	AH05	35914378	35919765
AH05.3081	AH05	35920246	35925412
AH05.3082	AH05	35949937	35952043
AH05.3083	AH05	36006135	36006644
AH05.3088	AH05	36360849	36361382
AH05.3089	AH05	36433588	36434349
AH05.3090	AH05	36449415	36449918
AH05.3091	AH05	36452798	36455979
AH05.3092	AH05	36484723	36488765
AH05.3093	AH05	36796447	36808014
AH05.3094	AH05	36816558	36817122
AH05.3095	AH05	36817401	36818556
AH05.3096	AH05	36820196	36821038
AH05.3097	AH05	36888734	36890203
AH05.3098	AH05	37003309	37003560
AH05.3099	AH05	37018041	37023888	LOC_Os05g10770	JMJ703
AH05.3100	AH05	37162872	37168967
AH05.3101	AH05	37191165	37192960
AH05.3102	AH05	37193781	37195416
AH05.3103	AH05	37196260	37202147
AH05.3104	AH05	37253811	37259903
AH05.3105	AH05	37262758	37284138
AH05.3106	AH05	37658322	37659633	LOC_Os06g35814	Rab11
AH05.3107	AH05	37686327	37687001
AH05.3108	AH05	37782332	37782964
AH05.3119	AH05	38620010	38623560
AH05.3120	AH05	38640107	38642705
AH05.3121	AH05	38711103	38714132
AH05.3126	AH05	39002837	39004577
AH05.3127	AH05	39027724	39030134
AH05.3128	AH05	39052892	39056522
AH05.3129	AH05	39331715	39334750
AH05.3130	AH05	39377914	39384430
AH05.3131	AH05	39430735	39431978	LOC_Os05g06660	GS5
AH05.3132	AH05	39464734	39465595
AH05.3135	AH05	39599632	39601097
AH05.3136	AH05	39602788	39605629
AH05.3137	AH05	39608434	39610445
AH05.3138	AH05	39661303	39661684
AH05.3139	AH05	39663222	39663530
AH05.3140	AH05	39664291	39666799
AH05.3141	AH05	39667871	39676026
AH05.3142	AH05	39677500	39679011
AH05.3143	AH05	39684142	39684534
AH05.3144	AH05	39698204	39699565	LOC_Os03g39710	MST2
AH05.3145	AH05	39744051	39749070	LOC_Os05g18850	DCL1c
AH05.3146	AH05	39767190	39774656
AH05.3147	AH05	39775783	39789740
AH05.3148	AH05	39814110	39814888
AH05.3149	AH05	39816240	39819166
AH05.3150	AH05	39819670	39828027
AH05.3151	AH05	39830501	39831580
AH05.3152	AH05	39835240	39837751
AH05.3153	AH05	39929176	39932200
AH05.3154	AH05	39932817	39933438
AH05.3155	AH05	39935108	39936280
AH05.3162	AH05	40207023	40208555
AH05.3163	AH05	40212495	40216517
AH05.3164	AH05	40218309	40220621
AH05.3165	AH05	40238707	40246721
AH05.3166	AH05	40253740	40257753
AH05.3167	AH05	40310634	40313521
AH05.3168	AH05	40322337	40323725
AH05.3169	AH05	40323856	40328354
AH05.3170	AH05	40329613	40333059
AH05.3171	AH05	40336250	40336936
AH05.3172	AH05	40424619	40431561	LOC_Os04g32050	YSL6
AH05.3173	AH05	40442813	40443600
AH05.3174	AH05	40455905	40457766
AH05.3175	AH05	40494716	40498426
AH05.3176	AH05	40507117	40508256
AH05.3177	AH05	40515444	40535851
AH05.3178	AH05	40655072	40659199
AH05.3179	AH05	40693411	40693816
AH05.3180	AH05	40696848	40699376
AH05.3181	AH05	40707590	40708601	LOC_Os01g14650	EXPA8
AH05.3182	AH05	40714965	40716365
AH05.3183	AH05	40736096	40737104
AH05.3184	AH05	40742063	40742423
AH05.3185	AH05	40744092	40744472
AH05.3186	AH05	40935771	40940276
AH05.3187	AH05	41101012	41105904	LOC_Os05g19970	EBR1
AH05.3188	AH05	41137253	41141611
AH05.3189	AH05	41152141	41152932
AH05.3190	AH05	41175210	41178193
AH05.3191	AH05	41186131	41188993	LOC_Os11g45400	GPAT3
AH05.3192	AH05	41193570	41194510
AH05.3193	AH05	41239020	41239901
AH05.3212	AH05	42011771	42015608
AH05.3213	AH05	42017883	42018368
AH05.3214	AH05	42022698	42023198
AH05.3215	AH05	42026628	42028655
AH05.3216	AH05	42035494	42040083
AH05.3217	AH05	42075890	42079311
AH05.3218	AH05	42241351	42242146
AH05.3219	AH05	42326697	42327044
AH05.3220	AH05	42329014	42332833
AH05.3221	AH05	42333889	42334701
AH05.3222	AH05	42358692	42370699
AH05.3223	AH05	42375932	42386741
AH05.3224	AH05	42446006	42455553
AH05.3225	AH05	42486522	42491391
AH05.3226	AH05	42533433	42535190
AH05.3227	AH05	42610536	42611762
AH05.3228	AH05	42627697	42630544
AH05.3229	AH05	42631333	42639329
AH05.3230	AH05	42663861	42670395
AH05.3231	AH05	42672719	42673364
AH05.3232	AH05	42731346	42733267	LOC_Os01g28840	SLAC7
AH05.3233	AH05	42735200	42735867
AH05.3234	AH05	42755927	42756513
AH05.3235	AH05	42782616	42784727
AH05.3236	AH05	42809048	42810771
AH05.3237	AH05	42888492	42890842
AH05.3238	AH05	42915673	42917031
AH05.3239	AH05	43076477	43076875
AH05.3240	AH05	43078122	43078508
AH05.3241	AH05	43080392	43090416
AH05.3242	AH05	43102570	43103031
AH05.3243	AH05	43110009	43110443
AH05.3244	AH05	43150670	43154408
AH05.3245	AH05	43213339	43214978
AH05.3246	AH05	43240218	43244799
AH05.3247	AH05	43249888	43250478
AH05.3248	AH05	43269315	43272565
AH05.3249	AH05	43287300	43288017
AH05.3250	AH05	43298407	43299401
AH05.3251	AH05	43301340	43302077
AH05.3252	AH05	43302792	43304972
AH05.3253	AH05	43335042	43338232
AH05.3255	AH05	43509576	43510142
AH05.3257	AH05	43649317	43653110
AH05.3258	AH05	43656164	43658899
AH05.3259	AH05	43666677	43667961
AH05.3260	AH05	43697682	43703488
AH05.3261	AH05	43710825	43713913
AH05.3262	AH05	43717344	43720727
AH05.3263	AH05	43830780	43846338
AH05.3264	AH05	43867767	43868937
AH05.3265	AH05	43888067	43896580
AH05.3266	AH05	43929531	43929874
AH05.3267	AH05	43974384	43984181
AH05.3268	AH05	44067474	44068387
AH05.3269	AH05	44069750	44070190
AH05.3270	AH05	44082025	44100668
AH05.3271	AH05	44115586	44117478	LOC_Os12g19381	RBCS5
AH05.3275	AH05	44248761	44249884
AH05.3279	AH05	44508861	44509091
AH05.3282	AH05	44641949	44642449
AH05.3283	AH05	44652628	44655374
AH05.3284	AH05	44660678	44662811
AH05.3285	AH05	44666158	44674404
AH05.3286	AH05	44675604	44676239
AH05.3287	AH05	44693713	44694869
AH05.3288	AH05	44706288	44706880
AH05.3289	AH05	44740231	44741010
AH05.3291	AH05	44824588	44827387
AH05.3292	AH05	44837582	44838556
AH05.3293	AH05	44855642	44859173
AH05.3294	AH05	44868655	44869377
AH05.3295	AH05	44891475	44892968
AH05.3296	AH05	44930637	44931741
AH05.3297	AH05	45041519	45045226	LOC_Os03g52840	SHM1
AH05.3298	AH05	45053211	45053808
AH05.3299	AH05	45108418	45115951
AH05.3300	AH05	45128520	45129299
AH05.3301	AH05	45132026	45139453	LOC_Os10g35180	ABCG26
AH05.3302	AH05	45179321	45181770
AH05.3303	AH05	45185101	45188659
AH05.3304	AH05	45189842	45190447
AH05.3305	AH05	45208624	45209164
AH05.3306	AH05	45238222	45238950
AH05.3307	AH05	45308253	45309488
AH05.3308	AH05	45312241	45312811
AH05.3309	AH05	45350685	45364400
AH05.3310	AH05	45402453	45403139
AH05.3311	AH05	45405995	45406339
AH05.3312	AH05	45422585	45423023
AH05.3313	AH05	45477129	45478280
AH05.3314	AH05	45483545	45486163	LOC_Os03g49600	3BGlu7
AH05.3315	AH05	45487478	45489814
AH05.3316	AH05	45521937	45522418
AH05.3317	AH05	45522970	45523694
AH05.3318	AH05	45529974	45535260
AH05.3319	AH05	45541148	45545147	LOC_Os02g53160	PFA-DSP2
AH05.3320	AH05	45707944	45709029
AH05.3321	AH05	45746742	45747323
AH05.3322	AH05	45759522	45760103
AH05.3323	AH05	45769000	45769505
AH05.3324	AH05	45778140	45782084
AH05.3325	AH05	45836983	45837534
AH05.3326	AH05	45851931	45852802
AH05.3327	AH05	45964051	45964876
AH05.3328	AH05	45970874	45973127
AH05.3329	AH05	45991367	45991942
AH05.3330	AH05	46006700	46007044
AH05.3331	AH05	46017106	46019120
AH05.3332	AH05	46075803	46080684
AH05.3333	AH05	46085935	46087436
AH05.3334	AH05	46089206	46089730
AH05.3335	AH05	46103245	46103790
AH05.3336	AH05	46125682	46126857
AH05.3337	AH05	46157310	46157522
AH05.3338	AH05	46158567	46159530	LOC_Os01g65500	CLC1
AH05.3339	AH05	46174978	46176573
AH05.3340	AH05	46215696	46216283
AH05.3341	AH05	46216634	46218299
AH05.3342	AH05	46235052	46236076
AH05.3343	AH05	46304286	46317702	LOC_Os06g37560	BGal2
AH05.3344	AH05	46324054	46338166
AH05.3345	AH05	46346315	46350596
AH05.3346	AH05	46369971	46371237
AH05.3347	AH05	46400456	46402090
AH05.3348	AH05	46567985	46578709
AH05.3353	AH05	46920543	46920935
AH05.3354	AH05	47003968	47004408
AH05.3355	AH05	47005108	47009892
AH05.3362	AH05	47440427	47442560
AH05.3363	AH05	47444693	47446312
AH05.3364	AH05	47447271	47447717
AH05.3365	AH05	47455129	47462335
AH05.3366	AH05	47485911	47496195
AH05.3367	AH05	47498648	47500003
AH05.3368	AH05	47510869	47512644
AH05.3369	AH05	47541128	47542042
AH05.3370	AH05	47542818	47546245
AH05.3371	AH05	47548894	47556641
AH05.3372	AH05	47561387	47562928
AH05.3373	AH05	47568313	47574792
AH05.3374	AH05	47597259	47600259
AH05.3375	AH05	47614357	47614943
AH05.3376	AH05	47638171	47638699
AH05.3388	AH05	47784491	47785743
AH05.3389	AH05	47795942	47796385
AH05.3390	AH05	47817194	47819767
AH05.3403	AH05	48087988	48089049
AH05.3404	AH05	48089883	48091543
AH05.3405	AH05	48119404	48120149
AH05.3406	AH05	48158829	48160180
AH05.3407	AH05	48267076	48268610
AH05.3408	AH05	48269808	48270504
AH05.3409	AH05	48294010	48294714
AH05.3423	AH05	48542047	48545354
AH05.3424	AH05	48568063	48573543
AH05.3425	AH05	48590049	48590818
AH05.3426	AH05	48594504	48596516
AH05.3427	AH05	48619666	48622856
AH05.3428	AH05	48638731	48644658
AH05.3429	AH05	48704881	48705339
AH05.3430	AH05	48743951	48747300
AH05.3431	AH05	48776958	48777449
AH05.3432	AH05	48806125	48811783
AH05.3433	AH05	48822192	48826691
AH05.3434	AH05	48828249	48831956
AH05.3441	AH05	49038434	49039234
AH05.3442	AH05	49050866	49053934
AH05.3443	AH05	49089402	49090427
AH05.3444	AH05	49126706	49128592	LOC_Os12g29220	xa25;SWEET13
AH05.3445	AH05	49166808	49167347
AH05.3446	AH05	49169805	49171500	LOC_Os12g29220	xa25;SWEET13
AH05.3447	AH05	49190652	49191877
AH05.3448	AH05	49199171	49201368	LOC_Os12g29220	xa25;SWEET13
AH05.3449	AH05	49207388	49208430
AH05.3450	AH05	49234493	49234998
AH05.3460	AH05	49411295	49411778
AH05.3479	AH05	49674186	49678946	LOC_Os12g30020	CycT14
AH05.3482	AH05	49791880	49792188
AH05.3483	AH05	49796434	49797180
AH05.3484	AH05	49865306	49865692
AH05.3485	AH05	49890197	49891035
AH05.3486	AH05	49907369	49907719
AH05.3487	AH05	49913227	49914631
AH05.3488	AH05	49934125	49942151
AH05.3489	AH05	49952283	49953552
AH05.3519	AH05	50849452	50849931
AH05.3520	AH05	50875287	50877723
AH05.3521	AH05	50946119	50946547
AH05.3551	AH05	51387971	51388873
AH05.3552	AH05	51395658	51396000
AH05.3553	AH05	51406210	51407771
AH05.3569	AH05	51920794	51925293	LOC_Os12g32250	WRKY85
AH05.3570	AH05	51928457	51929491
AH05.3571	AH05	51934355	51935756
AH05.3572	AH05	51936298	51937744
AH05.3573	AH05	51938438	51938943
AH05.3618	AH05	52480760	52481486
AH05.3619	AH05	52492492	52492752
AH05.3653	AH05	52890582	52895407
AH05.3654	AH05	52898406	52899509
AH05.3668	AH05	53010961	53011275	LOC_Os12g35340	GRX29
AH05.3669	AH05	53019422	53019736	LOC_Os12g35330	GRX28
AH05.3670	AH05	53023109	53023423	LOC_Os12g35340	GRX29
AH05.3671	AH05	53030513	53030827	LOC_Os12g35330	GRX28
AH05.3672	AH05	53044692	53045632
AH05.3673	AH05	53069478	53069792	LOC_Os12g35330	GRX28
AH05.3674	AH05	53074911	53075225	LOC_Os12g35340	GRX29
AH05.3792	AH05	54668756	54669442	LOC_Os12g38170	M1
AH05.3793	AH05	54672809	54673225
AH05.3951	AH05	56452153	56452854
AH05.4047	AH05	57667487	57669473
AH05.4195	AH05	59268253	59270306
AH05.4196	AH05	59296990	59297532
AH05.4197	AH05	59298818	59299456
AH05.4198	AH05	59300730	59301796
AH05.4199	AH05	59313908	59314945
AH05.4228	AH05	59529093	59531366
AH05.4229	AH05	59532886	59533377
AH05.4230	AH05	59535411	59537012
AH06.5	AH06	129504	129860
AH06.6	AH06	132511	137432
AH06.71	AH06	623770	624380
AH06.72	AH06	625129	627809
AH06.73	AH06	629393	631087
AH06.74	AH06	645025	649165	LOC_Os08g06380	CslF6
AH06.75	AH06	650991	656969
AH06.341	AH06	3163908	3164881
AH06.342	AH06	3172950	3174410
AH06.343	AH06	3175795	3176674
AH06.344	AH06	3181977	3187066	LOC_Os06g01390	ACX1
AH06.345	AH06	3188317	3193164
AH06.346	AH06	3193311	3195493
AH06.347	AH06	3196670	3198796
AH06.377	AH06	3523268	3525412
AH06.378	AH06	3526339	3535784
AH06.418	AH06	3925204	3926561
AH06.419	AH06	3963195	3964913	LOC_Os10g06540	VAMP714
AH06.420	AH06	3966440	3967335
AH06.421	AH06	3977614	3979432
AH06.447	AH06	4170604	4171701
AH06.448	AH06	4213028	4214536
AH06.449	AH06	4215734	4217344
AH06.460	AH06	4307423	4311272	LOC_Os01g43940	OPT1
AH06.461	AH06	4313714	4315392
AH06.462	AH06	4319345	4321032	LOC_Os06g03580	BBI1
AH06.463	AH06	4322400	4327424
AH06.464	AH06	4337566	4338594
AH06.474	AH06	4427373	4430775
AH06.475	AH06	4433037	4433315
AH06.476	AH06	4434235	4434510
AH06.477	AH06	4438623	4438997
AH06.568	AH06	5129426	5130771
AH06.569	AH06	5149732	5163473
AH06.570	AH06	5164176	5164506
AH06.571	AH06	5166731	5168220
AH06.596	AH06	5422186	5426005
AH06.597	AH06	5448505	5452353
AH06.598	AH06	5453590	5458017
AH06.651	AH06	6144294	6146021
AH06.652	AH06	6148223	6153891
AH06.653	AH06	6155683	6158278
AH06.729	AH06	7249170	7249475
AH06.768	AH06	7789145	7791108
AH06.775	AH06	7862903	7863163
AH06.898	AH06	9345956	9346639
AH06.899	AH06	9369125	9369340
AH06.900	AH06	9371838	9372675
AH06.901	AH06	9397921	9398995	LOC_Os08g28950	RR12
AH06.902	AH06	9426045	9427622	LOC_Os04g38660	Bh4
AH06.903	AH06	9430142	9430667
AH06.904	AH06	9453633	9455005
AH06.905	AH06	9455335	9458218
AH06.978	AH06	10387723	10389924
AH06.979	AH06	10392125	10393336
AH06.980	AH06	10404589	10411586
AH06.981	AH06	10479250	10481896
AH06.982	AH06	10493714	10494625
AH06.983	AH06	10495093	10497163
AH06.984	AH06	10498145	10499245
AH06.985	AH06	10510574	10512951
AH06.986	AH06	10525790	10530057
AH06.987	AH06	10532310	10535201
AH06.988	AH06	10537332	10538960
AH06.989	AH06	10542460	10543473
AH06.990	AH06	10544319	10545993
AH06.991	AH06	10548872	10551178
AH06.992	AH06	10567541	10572836
AH06.993	AH06	10582572	10584778
AH06.1082	AH06	12320650	12322110
AH06.1083	AH06	12325515	12326296
AH06.1084	AH06	12347557	12350696
AH06.1085	AH06	12372054	12372835
AH06.1128	AH06	13236449	13237143
AH06.1129	AH06	13280461	13281598
AH06.1130	AH06	13297697	13299286
AH06.1131	AH06	13303516	13304832
AH06.1132	AH06	13305740	13306531
AH06.1133	AH06	13326079	13326532
AH06.1134	AH06	13329917	13330372
AH06.1137	AH06	13469472	13470064
AH06.1138	AH06	13473371	13474721
AH06.1139	AH06	13498619	13499509
AH06.1140	AH06	13516393	13517065
AH06.1141	AH06	13555337	13557541
AH06.1142	AH06	13565511	13568003
AH06.1143	AH06	13592619	13593555
AH06.1144	AH06	13619930	13624075
AH06.1145	AH06	13630955	13634625	LOC_Os02g14120	Docs1
AH06.1146	AH06	13642478	13644764
AH06.1147	AH06	13646643	13647368
AH06.1148	AH06	13649293	13649769
AH06.1149	AH06	13700654	13702230
AH06.1150	AH06	13704702	13706553	LOC_Os06g16370	Hd1
AH06.1151	AH06	13712617	13713701
AH06.1152	AH06	13728261	13732530
AH06.1155	AH06	13825501	13826140
AH06.1156	AH06	13851763	13852756
AH06.1157	AH06	13903637	13904284
AH06.1158	AH06	13921872	13923070
AH06.1159	AH06	13927107	13936229
AH06.1160	AH06	13979753	13980957
AH06.1161	AH06	14004317	14005970
AH06.1162	AH06	14009700	14014647
AH06.1163	AH06	14016161	14018113
AH06.1164	AH06	14042888	14043313
AH06.1165	AH06	14078638	14084766
AH06.1166	AH06	14102734	14104640
AH06.1167	AH06	14239736	14240506
AH06.1168	AH06	14261081	14265661
AH06.1169	AH06	14266776	14267347
AH06.1170	AH06	14270934	14271875
AH06.1186	AH06	14833202	14835881
AH06.1187	AH06	14838192	14838986
AH06.1188	AH06	14843004	14850719
AH06.1189	AH06	14857462	14858136
AH06.1190	AH06	14891155	14893210
AH06.1191	AH06	14921248	14927182	LOC_Os06g17900	Pi9;Pi2/Piz-5;Pi50;Piz;Pi
AH06.1192	AH06	14934631	14935345
AH06.1193	AH06	14954900	14959722
AH06.1194	AH06	14973312	14980067
AH06.1195	AH06	15013526	15017957
AH06.1196	AH06	15035048	15036038
AH06.1197	AH06	15077466	15078622	LOC_Os04g46650	EXPB5
AH06.1198	AH06	15089470	15091688
AH06.1199	AH06	15115208	15117357
AH06.1200	AH06	15207943	15211818
AH06.1201	AH06	15226859	15228219
AH06.1202	AH06	15251457	15254260
AH06.1209	AH06	15382740	15385081	LOC_Os02g49230	DTH2
AH06.1210	AH06	15403762	15406006
AH06.1211	AH06	15417838	15418337
AH06.1212	AH06	15452063	15457517
AH06.1213	AH06	15458860	15460918
AH06.1214	AH06	15493777	15501200
AH06.1215	AH06	15527280	15527729
AH06.1216	AH06	15637421	15637828
AH06.1217	AH06	15652844	15654028
AH06.1218	AH06	15658733	15660776
AH06.1219	AH06	15661074	15661601
AH06.1220	AH06	15673514	15675554
AH06.1221	AH06	15708162	15709945
AH06.1222	AH06	15728831	15729852
AH06.1223	AH06	15735141	15738068
AH06.1224	AH06	15738970	15742063
AH06.1225	AH06	15804727	15811380
AH06.1226	AH06	15815795	15825664
AH06.1227	AH06	15839811	15845468
AH06.1228	AH06	15853049	15855005
AH06.1229	AH06	15860189	15880619
AH06.1230	AH06	15910368	15912912
AH06.1231	AH06	15914065	15916759
AH06.1232	AH06	15917708	15919721
AH06.1233	AH06	15972815	15973412
AH06.1234	AH06	15981300	15987961
AH06.1235	AH06	16022500	16024297
AH06.1236	AH06	16034524	16040967
AH06.1237	AH06	16043245	16048873	LOC_Os02g48964	SRWD2
AH06.1238	AH06	16058316	16059682
AH06.1239	AH06	16097739	16099111
AH06.1240	AH06	16105901	16110678
AH06.1241	AH06	16112061	16112724
AH06.1242	AH06	16121102	16122553
AH06.1243	AH06	16134100	16135686
AH06.1244	AH06	16166494	16168080
AH06.1245	AH06	16193364	16197176
AH06.1246	AH06	16228549	16229211
AH06.1247	AH06	16268764	16269737
AH06.1251	AH06	16450730	16451305
AH06.1252	AH06	16484430	16485983
AH06.1253	AH06	16545788	16546875
AH06.1254	AH06	16566351	16567442
AH06.1255	AH06	16577532	16578208
AH06.1256	AH06	16582099	16586404
AH06.1257	AH06	16587164	16590747
AH06.1258	AH06	16598742	16601350
AH06.1259	AH06	16613336	16615032
AH06.1260	AH06	16634100	16639063
AH06.1261	AH06	16660518	16661944
AH06.1262	AH06	16674848	16675951
AH06.1263	AH06	16689650	16691121
AH06.1266	AH06	16786330	16788215
AH06.1267	AH06	16806588	16811513
AH06.1268	AH06	16812337	16815774	LOC_Os06g20340	IBR5
AH06.1289	AH06	17417583	17419063
AH06.1476	AH06	22614548	22614896
AH06.1477	AH06	22673111	22679431
AH06.1561	AH06	24861010	24862032
AH06.1562	AH06	24868389	24870928
AH06.1563	AH06	24873975	24875417
AH06.1579	AH06	25063794	25066328
AH06.1580	AH06	25069375	25070817
AH06.1667	AH06	27564008	27567282	LOC_Os10g42750	CSLD1;rth-2
AH06.1668	AH06	27570669	27571295
AH06.1669	AH06	27591457	27591808
AH06.1670	AH06	27617878	27618540
AH06.1671	AH06	27645087	27646554
AH06.1672	AH06	27666793	27667053
AH06.1673	AH06	27674903	27675163
AH06.1674	AH06	27677623	27678295
AH06.1675	AH06	27680349	27680696
AH06.1676	AH06	27695269	27703256
AH06.1677	AH06	27706186	27708000	LOC_Os02g18840	UbDKγ4
AH06.1678	AH06	27713354	27713758
AH06.1679	AH06	27714211	27716483
AH06.1680	AH06	27722541	27723896
AH06.1681	AH06	27731860	27734683
AH06.1682	AH06	27738710	27738985
AH06.1683	AH06	27743129	27744163
AH06.1684	AH06	27770961	27771347
AH06.1685	AH06	27772301	27774302
AH06.1686	AH06	27775718	27776584
AH06.1687	AH06	27778247	27780601
AH06.1688	AH06	27780941	27781749
AH06.1689	AH06	27799260	27799647
AH06.1690	AH06	27844574	27845380
AH06.1691	AH06	27848049	27850680
AH06.1692	AH06	27859872	27865032
AH06.1693	AH06	27909615	27945881	LOC_Os11g08569	PS1;C7
AH06.1694	AH06	27994051	27999896
AH06.1695	AH06	28009035	28009832
AH06.1696	AH06	28062767	28063309
AH06.1697	AH06	28068437	28068979
AH06.1698	AH06	28094898	28097715	LOC_Os04g38720	OMTN2;NAC2;til1
AH06.1699	AH06	28168057	28168357
AH06.1700	AH06	28174201	28176172
AH06.1703	AH06	28258875	28263069
AH06.1704	AH06	28266339	28267199
AH06.1705	AH06	28313581	28314540
AH06.1842	AH06	32051625	32055279
AH06.1869	AH06	32636643	32638101
AH06.1870	AH06	32654031	32659008
AH06.1871	AH06	32665135	32668577
AH06.1872	AH06	32686942	32687927
AH06.1873	AH06	32690629	32692210
AH06.1874	AH06	32693405	32695068
AH06.1916	AH06	33542901	33543771
AH06.1917	AH06	33547998	33549519
AH06.1918	AH06	33554174	33560743
AH06.1919	AH06	33562127	33564029
AH06.1920	AH06	33567184	33567950
AH06.1921	AH06	33591588	33597253	LOC_Os01g11054	ppc4
AH06.1922	AH06	33696745	33698958
AH06.1925	AH06	33786003	33787374
AH06.1926	AH06	33794534	33795905
AH06.1927	AH06	33798340	33798962
AH06.1928	AH06	33803060	33812952
AH06.1929	AH06	33818982	33819617
AH06.1930	AH06	33820428	33820958
AH06.1931	AH06	33850818	33852175
AH06.1980	AH06	34791025	34792575
AH06.1981	AH06	34809691	34810039
AH06.1982	AH06	34859775	34860072
AH06.1983	AH06	34870669	34871536
AH06.1984	AH06	34876336	34877118
AH06.2025	AH06	35605588	35606182
AH06.2214	AH06	38917781	38918314
AH06.2215	AH06	38920845	38924886	LOC_Os01g43940	OPT1
AH06.2216	AH06	38925213	38925674
AH06.2217	AH06	38928675	38929232
AH06.2218	AH06	38932503	38933638
AH06.3084	AH06	47293461	47293709
AH06.3085	AH06	47295365	47297406
AH06.3086	AH06	47305331	47308434
AH06.3087	AH06	47335861	47345327
AH06.3088	AH06	47362205	47381323
AH06.3089	AH06	47381887	47382159
AH07.5	AH07	267948	271980
AH07.6	AH07	273422	274616
AH07.36	AH07	522433	525156	LOC_Os07g48430	rth1;APY
AH07.37	AH07	529051	529891
AH07.38	AH07	530882	534669
AH07.39	AH07	535429	538742
AH07.47	AH07	604519	608590	LOC_Os03g08170	GUDK
AH07.48	AH07	612373	612898
AH07.49	AH07	617935	618228
AH07.53	AH07	680380	681587
AH07.54	AH07	688655	690039
AH07.356	AH07	3621150	3621494
AH07.357	AH07	3623098	3623475
AH07.358	AH07	3630602	3634426
AH07.359	AH07	3636801	3637796
AH07.360	AH07	3639585	3643597
AH07.361	AH07	3648960	3651281	LOC_Os01g45190	RH2
AH07.362	AH07	3652976	3654779
AH07.374	AH07	3810138	3814398
AH07.375	AH07	3814958	3817328
AH07.438	AH07	4512719	4513282
AH07.439	AH07	4519362	4524477
AH07.440	AH07	4525187	4531848
AH07.525	AH07	5203286	5206178
AH07.526	AH07	5207338	5209753	LOC_Os02g07790	DPK2
AH07.527	AH07	5215824	5219532
AH07.561	AH07	5491229	5495928
AH07.562	AH07	5496321	5498913
AH07.654	AH07	6301440	6304002
AH07.769	AH07	7603601	7604299
AH07.770	AH07	7608993	7627689	LOC_Os02g02890	CYP2;LRT2
AH07.938	AH07	9979299	9979957
AH07.1208	AH07	14155018	14156191
AH07.1218	AH07	14384365	14390507
AH07.1219	AH07	14420401	14424400
AH07.1220	AH07	14428286	14428921
AH07.1238	AH07	15035404	15041606
AH07.1239	AH07	15091784	15092374
AH07.1240	AH07	15093249	15095911
AH07.1241	AH07	15096741	15097862
AH07.1242	AH07	15107525	15109451
AH07.1243	AH07	15114995	15116728
AH07.1340	AH07	17407989	17409203
AH07.1341	AH07	17411334	17418967
AH07.1449	AH07	22104075	22111434
AH07.1450	AH07	22115382	22117850
AH07.1466	AH07	22301861	22305112
AH07.1467	AH07	22311405	22313595
AH07.1468	AH07	22319462	22320167
AH07.1650	AH07	28266087	28267697
AH07.1651	AH07	28274993	28278757
AH07.1652	AH07	28320842	28321281
AH07.1653	AH07	28370612	28371096
AH07.1654	AH07	28375778	28376872	LOC_Os10g42550	ITPK5
AH07.1655	AH07	28379521	28383985
AH07.1656	AH07	28486047	28488352
AH07.1657	AH07	28501252	28503097
AH07.1658	AH07	28511185	28515146
AH07.1659	AH07	28516777	28518220
AH07.1660	AH07	28530569	28531117
AH07.1661	AH07	28531259	28533194
AH07.1662	AH07	28544251	28548632
AH07.1663	AH07	28556112	28559994
AH07.1664	AH07	28602006	28610438
AH07.1671	AH07	28787503	28792423
AH07.1672	AH07	28846966	28851903
AH07.1673	AH07	28854658	28855242
AH07.1674	AH07	28855652	28856038
AH07.1675	AH07	28861124	28863878	LOC_Os11g35710	C11;IAS1
AH07.1676	AH07	28908611	28908814
AH07.1677	AH07	28909751	28911225
AH07.1678	AH07	28968676	28968963
AH07.1679	AH07	29001264	29001902
AH07.1680	AH07	29016679	29019289
AH07.1681	AH07	29060261	29061286
AH07.1682	AH07	29066382	29067426	LOC_Os02g26430	WRKY42
AH07.1692	AH07	29241280	29242177
AH07.1693	AH07	29243710	29247776
AH07.1694	AH07	29250041	29254127
AH07.1695	AH07	29338334	29339027
AH07.1696	AH07	29355242	29356048
AH07.1697	AH07	29370969	29371711
AH07.1698	AH07	29372045	29372641
AH07.1699	AH07	29378719	29379066
AH07.1700	AH07	29382244	29383125
AH07.1701	AH07	29402844	29405725
AH07.1702	AH07	29419399	29420097
AH07.1703	AH07	29439314	29443763
AH07.1704	AH07	29450680	29451913
AH07.1705	AH07	29463205	29464992
AH07.1706	AH07	29503843	29506002
AH07.1707	AH07	29511906	29515167
AH07.1708	AH07	29526492	29528168
AH07.1709	AH07	29532870	29533214	LOC_Os01g15340	RAA1
AH07.1710	AH07	29561489	29563187	LOC_Os02g29150	RALyase
AH07.1711	AH07	29568363	29570396
AH07.1712	AH07	29586390	29588220
AH07.1713	AH07	29648130	29649938	LOC_Os02g29150	RALyase
AH07.1714	AH07	29653080	29653361
AH07.1715	AH07	29654443	29658796
AH07.1716	AH07	29672489	29673424
AH07.1717	AH07	29680398	29680928
AH07.1718	AH07	29742291	29743266
AH07.1719	AH07	29744127	29745488
AH07.1720	AH07	29751920	29752446
AH07.1721	AH07	29753332	29757494
AH07.1722	AH07	29760646	29765552
AH07.1723	AH07	29854882	29855675
AH07.1724	AH07	29907721	29916873
AH07.1725	AH07	29976142	29977565
AH07.1726	AH07	30047371	30049394
AH07.1727	AH07	30059703	30061851
AH07.1728	AH07	30088280	30089192
AH07.1729	AH07	30117384	30122472
AH07.1730	AH07	30129090	30129834
AH07.1731	AH07	30145427	30146925
AH07.1732	AH07	30176891	30179013
AH07.1733	AH07	30192603	30193363
AH07.1752	AH07	30541703	30550802	LOC_Os02g27620	d505PTase
AH07.1753	AH07	30552620	30553761
AH07.1754	AH07	30588105	30592384
AH07.1755	AH07	30594274	30598377
AH07.1756	AH07	30600172	30601523
AH07.1757	AH07	30604325	30610204
AH07.1762	AH07	30725219	30727089	LOC_Os06g40640	Ald-Y;ygdl-1
AH07.1763	AH07	30780520	30781188
AH07.1764	AH07	30782681	30782956
AH07.1765	AH07	30788273	30789862
AH07.1766	AH07	30811520	30811900
AH07.1767	AH07	30829597	30833889	LOC_Os03g07140	DPW
AH07.1768	AH07	30854187	30856900
AH07.1769	AH07	30943415	30952700
AH07.1770	AH07	30952956	30958675
AH07.1780	AH07	31152235	31162687
AH07.1781	AH07	31165958	31167231
AH07.1782	AH07	31239641	31240084
AH07.1783	AH07	31241039	31244351
AH07.1784	AH07	31245030	31245587
AH07.1785	AH07	31248271	31251507
AH07.1786	AH07	31253249	31253940
AH07.1787	AH07	31297500	31302071
AH07.1791	AH07	31413717	31415507
AH07.1792	AH07	31417385	31423103
AH07.1793	AH07	31423620	31433529
AH07.1794	AH07	31438370	31439114	LOC_Os08g08980	GLP8-4;GER1
AH07.1795	AH07	31489062	31489466
AH07.1796	AH07	31491555	31491878
AH07.1797	AH07	31517920	31518553
AH07.1798	AH07	31527994	31531200
AH07.1808	AH07	31761988	31765887
AH07.1809	AH07	31784192	31785433
AH07.1810	AH07	31807979	31808191
AH07.1825	AH07	32149080	32159794
AH07.1826	AH07	32161218	32169628
AH07.1827	AH07	32172601	32173203
AH07.1828	AH07	32182553	32184229
AH07.1829	AH07	32190115	32190988
AH07.1830	AH07	32193717	32194228
AH07.1831	AH07	32337823	32338682
AH07.1851	AH07	32764407	32769121
AH07.1868	AH07	33127703	33128020
AH07.1869	AH07	33133285	33134439
AH07.1870	AH07	33138261	33139171
AH07.1881	AH07	33274134	33274408
AH07.1882	AH07	33291917	33292477
AH07.1883	AH07	33317341	33317658
AH07.1884	AH07	33380972	33381559
AH07.1885	AH07	33407714	33408229
AH07.1886	AH07	33412151	33415509
AH07.1887	AH07	33418428	33421364
AH07.1888	AH07	33424872	33425324
AH07.1889	AH07	33425934	33426641
AH07.1890	AH07	33439898	33445451
AH07.1891	AH07	33447673	33447882
AH07.1892	AH07	33451441	33451650
AH07.1893	AH07	33453173	33453484
AH07.1894	AH07	33459458	33463869
AH07.1895	AH07	33615488	33616214
AH07.1896	AH07	33619456	33622285
AH07.1897	AH07	33631674	33632219
AH07.1908	AH07	33785122	33786353
AH07.1909	AH07	33806415	33807635
AH07.1910	AH07	33814713	33815703
AH07.1911	AH07	33816157	33817389
AH07.1920	AH07	34026816	34027831
AH07.1931	AH07	34293808	34296819
AH07.1932	AH07	34300676	34301340
AH07.1933	AH07	34306451	34311741
AH07.1934	AH07	34313421	34314623
AH07.1983	AH07	35447876	35449847
AH07.2133	AH07	37995839	37997279
AH07.2134	AH07	38003061	38004198
AH07.2135	AH07	38004996	38005568
AH07.2136	AH07	38013424	38013768
AH07.2137	AH07	38046064	38048093
AH07.2138	AH07	38050561	38052625
AH07.2139	AH07	38066024	38067941
AH07.2140	AH07	38070101	38074378
AH07.2141	AH07	38107298	38115078
AH07.2142	AH07	38117238	38121515
AH07.2143	AH07	38174800	38187874
AH07.2159	AH07	38440807	38443094
AH07.2160	AH07	38443919	38445634
AH07.2168	AH07	38580670	38590601
AH07.2169	AH07	38593155	38594554
AH07.2178	AH07	38668410	38669065
AH07.2182	AH07	38757252	38757875
AH07.2186	AH07	38893529	38905178	LOC_Os02g34850	SDG725
AH07.2187	AH07	38911994	38918116
AH07.2197	AH07	39003115	39008011
AH07.2198	AH07	39014141	39014677
AH07.2199	AH07	39023945	39027012
AH07.2200	AH07	39037423	39038258
AH07.2201	AH07	39039794	39042582
AH07.2202	AH07	39044480	39053473
AH07.2203	AH07	39058879	39066432
AH07.2204	AH07	39066907	39067758
AH07.2205	AH07	39068910	39074603
AH07.2206	AH07	39074756	39075826
AH07.2538	AH07	42630461	42634513
AH07.2574	AH07	43021702	43024361
AH07.2575	AH07	43025937	43026790
AH07.2576	AH07	43029218	43031709
AH07.2577	AH07	43032815	43034002
AH07.2631	AH07	44023788	44024515
AH07.2632	AH07	44028524	44029234
AH07.2633	AH07	44029559	44030242
AH07.2634	AH07	44031373	44035406
AH07.2766	AH07	45782135	45782932	LOC_Os04g44820	RDCP1
AH07.2767	AH07	45791770	45792899
AH07.2776	AH07	45886917	45887998	LOC_Os02g42820	PLIM2a
AH07.2777	AH07	45911505	45913824	LOC_Os08g05520	MYB103L;CEF1
AH07.2919	AH07	47493321	47493647
AH07.2920	AH07	47496844	47497527
AH07.3162	AH07	49809498	49814004
AH07.3163	AH07	49816194	49821240
AH07.3164	AH07	49822520	49824996
AH07.3165	AH07	49826423	49829451
AH07.3166	AH07	49837505	49849363
AH07.3167	AH07	49850363	49850827
AH07.3198	AH07	50070929	50077340
AH07.3223	AH07	50340238	50341401	LOC_Os02g48560	FAD2-1
AH07.3681	AH07	54577790	54579498
AH07.3724	AH07	54926449	54926973
AH07.3725	AH07	54928944	54931586
AH07.3726	AH07	54933166	54936154
AH07.3727	AH07	54938170	54938727
AH07.3851	AH07	55862169	55868744	LOC_Os02g56200	ABC1-3
AH07.3852	AH07	55871111	55871539
AH07.3853	AH07	55872547	55885524
AH07.3854	AH07	55885972	55887231
AH07.3855	AH07	55889536	55889955
AH07.3866	AH07	55965705	55966981
AH07.3977	AH07	56880864	56881670	LOC_Os06g04540	dp1
AH07.3978	AH07	56886950	56890863	LOC_Os04g08740	ETR2;-ETR2
AH07.4050	AH07	57434841	57436225
AH07.4051	AH07	57436547	57437698
AH08.69	AH08	660720	663603
AH08.70	AH08	664559	667692
AH08.262	AH08	2562521	2563618
AH08.263	AH08	2569489	2571873
AH08.264	AH08	2572227	2574940
AH08.528	AH08	5864739	5865127
AH08.529	AH08	5872077	5872925	LOC_Os08g08980	GLP8-4;GER1
AH08.535	AH08	5961925	5971298	LOC_Os08g09230	SSIIIa;Flo5
AH08.536	AH08	5971998	5978319
AH08.686	AH08	8484723	8485776
AH08.687	AH08	8546602	8547426
AH08.688	AH08	8560013	8560601
AH08.692	AH08	8762659	8763792
AH08.693	AH08	8769499	8770707
AH08.694	AH08	8778642	8780186
AH08.1760	AH08	34630131	34631971
AH08.1761	AH08	34634562	34635637	LOC_Os03g16110	PP1a
AH08.1891	AH08	35801233	35802356
AH08.1892	AH08	35813004	35815025
AH08.1893	AH08	35816336	35817219
AH08.2062	AH08	37482671	37486483
AH08.2063	AH08	37488259	37493988	LOC_Os09g32080	bc15;CTL1
AH08.2064	AH08	37494582	37496881
AH08.2065	AH08	37498869	37499531
AH08.2066	AH08	37517024	37517524
AH08.2075	AH08	37584352	37592731
AH08.2311	AH08	39983773	40004880
AH08.2312	AH08	40006716	40012211
AH08.2374	AH08	40443528	40448423
AH08.2375	AH08	40452157	40454603
AH08.2376	AH08	40461667	40465166
AH08.2377	AH08	40467428	40470053	LOC_Os08g44400	GRX20
AH08.2378	AH08	40470451	40471029
AH08.2379	AH08	40471407	40477616
AH08.2380	AH08	40479281	40482212
AH08.2381	AH08	40482620	40485444
AH08.2382	AH08	40485937	40487280
AH08.2383	AH08	40487982	40493312
AH08.2397	AH08	40601048	40603065
AH08.2398	AH08	40603847	40604089
AH09.60	AH09	1074178	1076185
AH09.183	AH09	3472782	3473835
AH09.184	AH09	3492632	3494754
AH09.185	AH09	3496791	3498203
AH09.186	AH09	3500125	3500457
AH09.187	AH09	3550231	3550497
AH09.188	AH09	3552787	3553053
AH09.189	AH09	3568229	3573591
AH09.190	AH09	3587250	3588542
AH09.191	AH09	3622972	3626719
AH09.192	AH09	3648664	3653173
AH09.197	AH09	3828024	3828819
AH09.198	AH09	3839371	3844002
AH09.199	AH09	3883512	3884865
AH09.200	AH09	3889743	3890402
AH09.201	AH09	3998259	4007168
AH09.202	AH09	4054857	4057006
AH09.203	AH09	4100754	4101776
AH09.204	AH09	4118051	4119532
AH09.208	AH09	4307458	4308741
AH09.218	AH09	4625876	4628945	LOC_Os12g13800	NOMT
AH09.882	AH09	20909274	20909681
AH09.883	AH09	20911954	20912490
AH09.1164	AH09	23762752	23773357	LOC_Os04g37619	ZEP1
AH09.1165	AH09	23774526	23776513
AH09.1166	AH09	23776889	23777104
AH09.1203	AH09	24120302	24121340
AH09.1204	AH09	24146354	24146674
AH09.1542	AH09	27305223	27308718
AH09.1543	AH09	27309987	27313883
AH09.1760	AH09	29531423	29533403
AH09.1761	AH09	29534399	29539780
AH09.2076	AH09	32260746	32264579	LOC_Os03g03660	CDPK1;CPK11;CDPK13;CPK7
AH09.2077	AH09	32268079	32270496
AH09.2078	AH09	32271175	32273728
AH09.2079	AH09	32274517	32279330
AH09.2836	AH09	38703866	38704126
AH09.2837	AH09	38704556	38709378
BH01.274	BH01	2681675	2683873
BH01.275	BH01	2685273	2688472
BH01.276	BH01	2690175	2692502
BH01.277	BH01	2698508	2699634
BH01.307	BH01	2913025	2914621
BH01.547	BH01	4949658	4951119
BH01.548	BH01	4956549	4959535
BH01.569	BH01	5120790	5123195
BH01.570	BH01	5123956	5124695
BH01.571	BH01	5127635	5131388
BH01.572	BH01	5132174	5135867
BH01.573	BH01	5137381	5139993
BH01.574	BH01	5140691	5142269
BH01.575	BH01	5145571	5152612
BH01.576	BH01	5155067	5157457
BH01.577	BH01	5159154	5161572	LOC_Os03g51600	TubA1
BH01.578	BH01	5165040	5167952
BH01.579	BH01	5173046	5176561	LOC_Os03g12730	BRR1;RLK1
BH01.580	BH01	5177560	5178214
BH01.581	BH01	5181932	5199357
BH01.582	BH01	5207630	5211195
BH01.583	BH01	5213274	5215652
BH01.584	BH01	5216717	5220057
BH01.585	BH01	5221643	5222941
BH01.586	BH01	5223637	5224955
BH01.587	BH01	5230828	5231643
BH01.588	BH01	5232385	5234143
BH01.589	BH01	5256670	5258234
BH01.590	BH01	5265891	5284645	LOC_Os03g56110	H43
BH01.591	BH01	5290846	5292044	LOC_Os05g48010	MYB55
BH01.592	BH01	5303911	5306282
BH01.593	BH01	5306757	5309138
BH01.594	BH01	5313808	5316727
BH01.595	BH01	5320184	5323734	LOC_Os07g03250	Crl-5
BH01.596	BH01	5335745	5343158
BH01.597	BH01	5344949	5345521
BH01.598	BH01	5370893	5373295
BH01.599	BH01	5383890	5389297
BH01.600	BH01	5398509	5402867
BH01.601	BH01	5405046	5405603
BH01.602	BH01	5413188	5413942
BH01.603	BH01	5417421	5419421
BH01.617	BH01	5494219	5495896
BH01.618	BH01	5496358	5499559
BH01.619	BH01	5503853	5505970
BH01.620	BH01	5506993	5509602
BH01.621	BH01	5510427	5514006
BH01.622	BH01	5517548	5519744
BH01.623	BH01	5520601	5521701
BH01.624	BH01	5528862	5533684	LOC_Os03g41460	SAPK10
BH01.625	BH01	5540328	5541896
BH01.626	BH01	5547563	5557029
BH01.687	BH01	6021168	6022956
BH01.703	BH01	6166733	6167910	LOC_Os03g54100	TPKa
BH01.704	BH01	6168527	6172729	LOC_Os03g54091	TOP6A1;SPO11-1
BH01.727	BH01	6362410	6364525
BH01.728	BH01	6365794	6367194	LOC_Os01g61550	AMT23
BH01.729	BH01	6369634	6373073
BH01.730	BH01	6374212	6380464
BH01.731	BH01	6383106	6387597
BH01.732	BH01	6388754	6389317
BH01.733	BH01	6395643	6396756
BH01.734	BH01	6398004	6398504
BH01.735	BH01	6399414	6400243
BH01.736	BH01	6420342	6421505
BH01.737	BH01	6423163	6426632	LOC_Os09g37949	RPK1
BH01.738	BH01	6429208	6430617
BH01.739	BH01	6435160	6437072
BH01.740	BH01	6438310	6441862
BH01.741	BH01	6443723	6446647
BH01.742	BH01	6447324	6460216
BH01.743	BH01	6460885	6461585
BH01.744	BH01	6462059	6470524
BH01.745	BH01	6473002	6473702
BH01.752	BH01	6563855	6565264
BH01.753	BH01	6567994	6571622
BH01.754	BH01	6571953	6572864
BH01.755	BH01	6573191	6574069
BH01.756	BH01	6575513	6575890
BH01.757	BH01	6587608	6590680
BH01.758	BH01	6595077	6596712
BH01.759	BH01	6598932	6602025
BH01.760	BH01	6604577	6611074	LOC_Os03g53500	SUV3
BH01.761	BH01	6612727	6615321
BH01.762	BH01	6616491	6616793
BH01.763	BH01	6620227	6622282
BH01.764	BH01	6623349	6624220
BH01.765	BH01	6627839	6630948
BH01.766	BH01	6634733	6635272
BH01.767	BH01	6636792	6638565
BH01.768	BH01	6639063	6639449
BH01.769	BH01	6644258	6646397	LOC_Os03g53340	HsfA2a
BH01.770	BH01	6648145	6651053
BH01.771	BH01	6652087	6658281
BH01.772	BH01	6661718	6662579
BH01.773	BH01	6663074	6664231
BH01.774	BH01	6666826	6668082
BH01.775	BH01	6669686	6670858
BH01.776	BH01	6672081	6677421
BH01.777	BH01	6690839	6692434
BH01.778	BH01	6705901	6707756
BH01.779	BH01	6707909	6708631
BH01.912	BH01	7937200	7939917
BH01.1027	BH01	8851047	8854240
BH01.1028	BH01	8856276	8859133
BH01.1057	BH01	9102584	9108377	LOC_Os03g49510	PIPK1
BH01.1058	BH01	9109040	9109660
BH01.1059	BH01	9113351	9117345
BH01.1222	BH01	10571330	10573995
BH01.1402	BH01	12242327	12249623
BH01.1713	BH01	14981246	14981635
BH01.1714	BH01	14984357	14990145
BH01.1715	BH01	15000384	15002485
BH01.1716	BH01	15005289	15007778
BH01.1717	BH01	15015980	15018889
BH01.1718	BH01	15020368	15023654
BH01.1719	BH01	15025310	15028024
BH01.1720	BH01	15029372	15033858
BH01.1721	BH01	15036666	15041769
BH01.1722	BH01	15042703	15044955	LOC_Os03g40020	YSA
BH01.1723	BH01	15047791	15048810
BH01.1724	BH01	15059115	15059897
BH01.1725	BH01	15062375	15064148
BH01.1726	BH01	15067053	15069855
BH01.1727	BH01	15101570	15105600
BH01.1728	BH01	15108524	15110947
BH01.1729	BH01	15112149	15115374
BH01.1730	BH01	15117958	15126701
BH01.1731	BH01	15127069	15128299
BH01.1732	BH01	15129536	15135212
BH01.1794	BH01	15709227	15712863	LOC_Os10g36924	NIP31;DTE1
BH01.1795	BH01	15714815	15715857
BH01.1808	BH01	15928279	15932117
BH01.1809	BH01	15935170	15936432
BH01.1810	BH01	15940369	15941967	LOC_Os03g50885	Actin
BH01.1811	BH01	15945826	15946704
BH01.1812	BH01	15947396	15947851
BH01.1813	BH01	15955880	15956254
BH01.1814	BH01	15957395	15957685
BH01.1815	BH01	15958957	15959289
BH01.1820	BH01	16023231	16032799
BH01.1821	BH01	16033056	16038631
BH01.1822	BH01	16044334	16044723
BH01.1823	BH01	16054598	16058262
BH01.1824	BH01	16058591	16059316
BH01.1825	BH01	16078781	16079452
BH01.1826	BH01	16080914	16085420
BH01.1827	BH01	16086056	16095493
BH01.1828	BH01	16096553	16101261
BH01.1829	BH01	16114671	16118731
BH01.1830	BH01	16133809	16137917	LOC_Os02g42950	YABBY4;YAB7
BH01.1831	BH01	16138866	16139990
BH01.1832	BH01	16140933	16146356
BH01.1833	BH01	16147621	16149036
BH01.1834	BH01	16153963	16157802
[truncated: 1,675 more rows]
