# Supplementary material for: Genomic insights into the evolution of Echinochloa species as weed and orphan crop
Source: Nat Commun. 2022 Feb 3;13:689. doi: 10.1038/s41467-022-28359-9 (PMC8814039; doi:10.1038/s41467-022-28359-9)
Supplement: Supplementary file 9 — Supplementary Data 6 [file 41467_2022_28359_MOESM9_ESM.xlsx]

## Sheet: Sheet1
Supplementary Data 6. Genes within highly differentiated genomic regions (top 5% of Fst values, 0.27) between high-latitude and low-latitude groups in E. oryzicola.
Gene ID in E. crus-galli	Chromosome	Start	End	Locus in O. sativa (MSU7.0)	Gene Name	Blastp e-value (<1e-40)
AH01.322	AH01	2692678	2698428
AH01.323	AH01	2700371	2701907	LOC_Os03g59610	ABA2; XanDH	2.79e-130
AH01.324	AH01	2702837	2704215	LOC_Os03g59610	ABA2; XanDH	2.64e-160
AH01.325	AH01	2704699	2707937
AH01.326	AH01	2709691	2715332	LOC_Os03g59640	Chl1; ChlD; ygl3; Ygl7; ygl98	0
AH01.327	AH01	2718908	2728327
AH01.412	AH01	3238706	3240505
AH01.413	AH01	3240846	3244616
AH01.414	AH01	3245646	3248381
AH01.415	AH01	3248835	3250185
AH01.416	AH01	3251881	3252681
AH01.417	AH01	3259850	3262719
AH01.551	AH01	4120426	4121682
AH01.552	AH01	4126845	4128338
AH01.553	AH01	4138005	4145593
AH01.554	AH01	4146889	4149861
AH01.766	AH01	5986619	5988107
AH01.767	AH01	6004328	6006017
AH01.768	AH01	6006290	6013067
AH01.769	AH01	6027499	6031337
AH01.770	AH01	6033024	6035658
AH01.771	AH01	6039012	6045365
AH01.772	AH01	6049395	6050519
AH01.773	AH01	6073521	6074120
AH01.774	AH01	6074829	6079320
AH01.775	AH01	6082269	6082987
AH01.797	AH01	6255313	6263916
AH01.798	AH01	6267358	6270544
AH01.799	AH01	6276287	6283383
AH01.800	AH01	6294146	6294990
AH01.801	AH01	6297055	6304632
AH01.802	AH01	6318306	6321849
AH01.803	AH01	6324483	6324839
AH01.808	AH01	6387337	6388830	LOC_Os03g50885	OsActin	0
AH01.809	AH01	6391274	6394674
AH01.810	AH01	6395676	6398167
AH01.811	AH01	6412071	6417855	LOC_Os01g69920	OHK2; Hk3	0
AH01.841	AH01	6739896	6742872	LOC_Os02g50240	GS1; GS1;1; GLN1;1; λGS28	0
AH01.842	AH01	6743967	6751682	LOC_Os10g11140	pPGM	0
AH01.843	AH01	6756693	6759480
AH01.844	AH01	6765491	6769617
AH01.845	AH01	6770831	6777774
AH01.846	AH01	6778853	6780503
AH01.847	AH01	6781437	6782245
AH01.848	AH01	6783931	6786101
AH01.849	AH01	6791374	6792802
AH01.850	AH01	6801817	6812724
AH01.851	AH01	6813660	6815323
AH01.852	AH01	6820679	6825388
AH01.856	AH01	6870843	6872617
AH01.857	AH01	6878326	6881862
AH01.858	AH01	6882829	6883083
AH01.859	AH01	6883586	6885723	LOC_Os02g02410	Bip1; BiP3	0
AH01.860	AH01	6890274	6898094
AH01.861	AH01	6898569	6899699
AH01.862	AH01	6902261	6903055
AH01.872	AH01	6972229	6973788
AH01.873	AH01	6985623	6989104
AH01.874	AH01	6991173	6993410
AH01.875	AH01	6995759	6996601
AH01.876	AH01	6997296	7000467
AH01.877	AH01	7001418	7002566
AH01.878	AH01	7004886	7007539
AH01.879	AH01	7008679	7009545
AH01.882	AH01	7078270	7084292
AH01.883	AH01	7089449	7093603
AH01.884	AH01	7100294	7102362
AH01.885	AH01	7103660	7105968
AH01.896	AH01	7480534	7483564
AH01.897	AH01	7488613	7494841
AH01.898	AH01	7544634	7549203
AH01.899	AH01	7551056	7552801
AH01.900	AH01	7601138	7604948
AH01.971	AH01	8232113	8235898
AH01.972	AH01	8241514	8242188	LOC_Os03g48780	OXO4	8.83e-129
AH01.973	AH01	8250533	8251201
AH01.974	AH01	8254291	8259613
AH01.1016	AH01	8672170	8674368
AH01.1017	AH01	8675507	8680775
AH01.1018	AH01	8681765	8683648
AH01.1019	AH01	8684063	8689205
AH01.1020	AH01	8703290	8703853
AH01.1021	AH01	8705371	8708554
AH01.1022	AH01	8710646	8719737
AH01.1023	AH01	8720423	8723561
AH01.1024	AH01	8724297	8724839
AH01.1076	AH01	9261428	9262213
AH01.1077	AH01	9266588	9273205
AH01.1078	AH01	9274695	9280547
AH01.1079	AH01	9282762	9288398
AH01.1266	AH01	11310593	11312438
AH01.1267	AH01	11313399	11314911
AH01.1268	AH01	11317439	11318680	LOC_Os04g46650	EXPB5	1.5e-95
AH01.1269	AH01	11319542	11321260
AH01.1270	AH01	11321942	11323192	LOC_Os04g46650	EXPB5	1.62e-81
AH01.1271	AH01	11332864	11335672
AH01.1272	AH01	11339063	11340331
AH01.1280	AH01	11450785	11451935
AH01.1281	AH01	11476813	11477383
AH01.1282	AH01	11485862	11487547
AH01.1288	AH01	11531998	11533400
AH01.1289	AH01	11543213	11550261	LOC_Os03g45194	NOL	0
AH01.1290	AH01	11555617	11560727
AH01.1331	AH01	11932851	11936010
AH01.1332	AH01	11948871	11949245
AH01.1333	AH01	11975058	11981748
AH01.1384	AH01	12427247	12427594
AH01.1391	AH01	12472389	12472964
AH01.1392	AH01	12473766	12474697
AH01.1393	AH01	12485177	12487861
AH01.1394	AH01	12499367	12500639	LOC_Os03g46470	IRT1	4.03e-178
AH01.1395	AH01	12502289	12505828	LOC_Os03g46470	IRT1	0
AH01.1396	AH01	12516805	12517965
AH01.1397	AH01	12545068	12546246
AH01.1398	AH01	12546902	12547561
AH01.1399	AH01	12553766	12558893
AH01.1400	AH01	12559579	12560253
AH01.1401	AH01	12560795	12561299
AH01.1402	AH01	12563193	12567443
AH01.1403	AH01	12578913	12579938
AH01.1404	AH01	12581889	12582809
AH01.1405	AH01	12587611	12588660
AH01.1406	AH01	12589518	12590210
AH01.1407	AH01	12591895	12597671	LOC_Os03g46650	RGB1	0
AH01.1408	AH01	12601902	12605434
AH01.1409	AH01	12615190	12616269
AH01.1410	AH01	12628726	12629085
AH01.1411	AH01	12637829	12650228
AH01.1412	AH01	12652377	12655821
AH01.1413	AH01	12656973	12659183
AH01.1414	AH01	12662033	12663217
AH01.1415	AH01	12667329	12669503
AH01.1416	AH01	12678579	12678842
AH01.1417	AH01	12686879	12687211
AH01.1418	AH01	12727309	12727932	LOC_Os12g43600	gr-rbp4	4.85e-50
AH01.1419	AH01	12728498	12730755
AH01.1420	AH01	12746153	12748747
AH01.1421	AH01	12757021	12758374
AH01.1422	AH01	12786562	12788874
AH01.1423	AH01	12794485	12794701
AH01.1424	AH01	12816653	12820985
AH01.1425	AH01	12822360	12824979
AH01.1426	AH01	12827014	12827865
AH01.1427	AH01	12828460	12866424
AH01.1428	AH01	12875449	12875790
AH01.1429	AH01	12876969	12888304
AH01.1782	AH01	16818630	16823722
AH01.1797	AH01	17233421	17234140
AH01.1798	AH01	17238999	17239625
AH01.1799	AH01	17242245	17242559
AH01.1800	AH01	17254652	17260721	LOC_Os02g56920	GL1-6	0
AH01.1801	AH01	17262393	17265736
AH01.1802	AH01	17269863	17271354
AH01.1833	AH01	17746848	17752906
AH01.1834	AH01	17755016	17756953
AH01.1835	AH01	17757260	17757774
AH01.1857	AH01	18085211	18086647
AH01.1858	AH01	18120258	18121811
AH01.1875	AH01	18446511	18447280
AH01.1876	AH01	18454153	18456516
AH01.1963	AH01	19994750	20008956
AH01.2014	AH01	20788988	20790040
AH01.2015	AH01	20791886	20793841
AH01.2034	AH01	21079834	21083360
AH01.2035	AH01	21086357	21089569
AH01.2038	AH01	21210184	21211187
AH01.2039	AH01	21222738	21227363
AH01.2040	AH01	21245029	21246676
AH01.2091	AH01	21951126	21953360
AH01.2092	AH01	21959018	21962246
AH01.2093	AH01	22053895	22056783
AH01.2094	AH01	22064911	22070233	LOC_Os02g12580	PP2A-3	0
AH01.2095	AH01	22071231	22072189
AH01.2096	AH01	22081447	22082367
AH01.2097	AH01	22103087	22103701
AH01.2098	AH01	22124784	22125566
AH01.2099	AH01	22151512	22152200
AH01.2100	AH01	22169260	22173358	LOC_Os03g07430	RLCK102	0
AH01.2103	AH01	22275089	22275562
AH01.2104	AH01	22284895	22286312
AH01.2106	AH01	22392984	22393574
AH01.2107	AH01	22402659	22403267
AH01.2108	AH01	22426856	22430374
AH01.2109	AH01	22489788	22496354
AH01.2110	AH01	22499600	22501563
AH01.2111	AH01	22502527	22503066
AH01.2112	AH01	22528711	22532342
AH01.2113	AH01	22533736	22537241
AH01.2114	AH01	22582081	22583893	LOC_Os10g26340	PLA1	0
AH01.2115	AH01	22584979	22585430
AH01.2118	AH01	22723734	22724456
AH01.2119	AH01	22724921	22726408	LOC_Os01g56380	TYDC	9.02e-164
AH01.2120	AH01	22733451	22733798
AH01.2121	AH01	22782584	22788386
AH01.2122	AH01	22789403	22792022
AH01.2123	AH01	22801059	22801738
AH01.2124	AH01	22813519	22814037
AH01.2125	AH01	22814445	22814690
AH01.2126	AH01	22815488	22820302
AH01.2127	AH01	22905101	22906720
AH01.2128	AH01	22924427	22924819
AH01.2166	AH01	23776166	23776635
AH01.2167	AH01	23777948	23783737
AH01.2168	AH01	23794888	23795325
AH01.2169	AH01	23819145	23822446
AH01.2301	AH01	26094007	26094297
AH01.2302	AH01	26101827	26103935
AH01.2303	AH01	26105292	26110879
AH01.2304	AH01	26111682	26120132
AH01.2305	AH01	26126353	26127811
AH01.2306	AH01	26150316	26151114
AH01.2316	AH01	26331639	26334851
AH01.2317	AH01	26371438	26373496
AH01.2318	AH01	26415393	26418847
AH01.2319	AH01	26419269	26427373	LOC_Os03g08170	GUDK	0
AH01.2320	AH01	26429075	26453381
AH01.2321	AH01	26455094	26457005
AH01.2322	AH01	26457445	26458085
AH01.2323	AH01	26470385	26472991
AH01.2324	AH01	26478044	26486722
AH01.2325	AH01	26504501	26509469
AH01.2326	AH01	26515726	26516582
AH01.2327	AH01	26520081	26522107
AH01.2328	AH01	26525264	26526259
AH01.2329	AH01	26535432	26536893
AH01.2330	AH01	26538031	26542639
AH01.2331	AH01	26549009	26549269
AH01.2334	AH01	26776245	26776884
AH01.2397	AH01	29980166	29988856	LOC_Os01g69920	OHK2; Hk3	0
AH01.2400	AH01	30123557	30125269
AH01.2401	AH01	30125714	30127489
AH01.2402	AH01	30131955	30132381
AH01.2403	AH01	30133745	30138007
AH01.2404	AH01	30144246	30144555
AH01.2414	AH01	30437797	30440736
AH01.2415	AH01	30443581	30446555
AH01.2484	AH01	33842407	33847193
AH01.2494	AH01	34068575	34070208
AH01.2530	AH01	34810795	34815511
AH01.2531	AH01	34822936	34828994
AH01.2554	AH01	35286817	35288597
AH01.2555	AH01	35351645	35352282
AH01.2556	AH01	35368645	35370249
AH01.2557	AH01	35383437	35385773
AH01.2558	AH01	35396056	35399324
AH01.2559	AH01	35470535	35470972
AH01.2560	AH01	35478315	35479089
AH01.2561	AH01	35504182	35506511
AH01.2562	AH01	35509536	35511907
AH01.2563	AH01	35524220	35525047
AH01.2564	AH01	35562021	35563383
AH01.2566	AH01	35718527	35719021
AH01.2567	AH01	35770655	35772240
AH01.2569	AH01	35966402	35970119
AH01.2570	AH01	35982517	35983332
AH01.2571	AH01	35985172	35985840
AH01.2572	AH01	36014175	36016850
AH01.2573	AH01	36020215	36021706
AH01.2574	AH01	36064630	36065231
AH01.2575	AH01	36107367	36110816
AH01.2576	AH01	36124483	36125038
AH01.2578	AH01	36244722	36257573
AH01.2579	AH01	36260023	36260819
AH01.2580	AH01	36262471	36269044
AH01.2644	AH01	37731876	37732133
AH01.2645	AH01	37742146	37744157
AH01.2646	AH01	37755347	37767273
AH01.2647	AH01	37777124	37780757
AH01.2648	AH01	37807892	37813333
AH01.2649	AH01	37813708	37820281
AH01.2650	AH01	37822095	37826490
AH01.2651	AH01	37897480	37899727
AH01.2652	AH01	37918226	37918859
AH01.2653	AH01	37940404	37940739
AH01.2678	AH01	38471954	38472944
AH01.2679	AH01	38474817	38475754
AH01.2680	AH01	38476930	38477166
AH01.2681	AH01	38490163	38490672
AH01.2682	AH01	38491341	38492638
AH01.2683	AH01	38499927	38500629
AH01.2684	AH01	38509592	38511190	LOC_Os01g15830	POX1; dd319	4.07e-97
AH01.2685	AH01	38554620	38555982	LOC_Os01g15830	POX1; dd319	1.72e-94
AH01.2686	AH01	38606858	38611470	LOC_Os01g15830	POX1; dd319	4.49e-100
AH01.2687	AH01	38616871	38617740
AH01.2688	AH01	38632420	38632830
AH01.2689	AH01	38633548	38636038	LOC_Os03g51050	PTR8; NPF8.5	0
AH01.2690	AH01	38638518	38639753
AH01.2691	AH01	38644739	38645796
AH01.2694	AH01	38695351	38697245
AH01.2695	AH01	38698666	38702364
AH01.2696	AH01	38705940	38707482
AH01.2697	AH01	38751665	38752492
AH01.2698	AH01	38776782	38783568
AH01.2699	AH01	38795908	38798044
AH01.2700	AH01	38821711	38825269
AH01.2701	AH01	38836584	38838874
AH01.2702	AH01	38894641	38898212
AH01.2703	AH01	38898313	38900289
AH01.2704	AH01	38904426	38907613
AH01.2705	AH01	38913900	38917076
AH01.2712	AH01	39135705	39142314
AH01.2713	AH01	39143626	39144471
AH01.2714	AH01	39203539	39213264
AH01.2715	AH01	39231345	39234521
AH01.2716	AH01	39249119	39254877	LOC_Os03g12840	DSM3; ITPK2	0
AH01.2717	AH01	39268223	39269351	LOC_Os10g41230	Hox1	4.36e-56
AH01.2718	AH01	39276465	39279516
AH01.2719	AH01	39286332	39287588
AH01.2720	AH01	39301024	39305784
AH01.2721	AH01	39306752	39313041
AH01.2722	AH01	39314757	39316169
AH01.2723	AH01	39319812	39328258
AH01.2724	AH01	39333962	39335077
AH01.2725	AH01	39344060	39344428
AH01.2726	AH01	39345641	39348134
AH01.2727	AH01	39352400	39352762
AH01.2728	AH01	39357225	39359228
AH01.2729	AH01	39370736	39371107
AH01.2730	AH01	39381766	39382140
AH01.2731	AH01	39391375	39395705
AH01.2732	AH01	39399521	39400797
AH01.2761	AH01	39830627	39836424
AH01.2762	AH01	39836995	39843290
AH01.2763	AH01	39845469	39849536	LOC_Os08g06380	CslF6	0
AH01.2764	AH01	39858821	39859048
AH01.2765	AH01	39863939	39864190
AH01.2766	AH01	39865364	39867110
AH01.2767	AH01	39871104	39876552
AH01.2768	AH01	39878319	39880078
AH01.2769	AH01	39887122	39889933	LOC_Os10g42710	SRO1a	0
AH01.2772	AH01	39973424	39973777
AH01.2773	AH01	39980471	39983918
AH01.2774	AH01	39987886	39989746
AH01.2775	AH01	40007447	40010721
AH01.2776	AH01	40021485	40025742
AH01.2777	AH01	40029559	40032676
AH01.2778	AH01	40033689	40036983
AH01.2779	AH01	40053971	40056205
AH01.2780	AH01	40059833	40062440
AH01.2781	AH01	40064450	40070254
AH01.2782	AH01	40070440	40072952
AH01.2783	AH01	40073100	40073964
AH01.2784	AH01	40077740	40078783	LOC_Os10g42550	ITPK5	0
AH01.2785	AH01	40083089	40088155
AH01.2786	AH01	40091337	40094566
AH01.2787	AH01	40164076	40164712
AH01.2788	AH01	40165198	40166475
AH01.2789	AH01	40177466	40182283
AH01.2790	AH01	40193435	40195409
AH01.2791	AH01	40218917	40219486
AH01.2792	AH01	40255729	40256166
AH01.2793	AH01	40264287	40273347
AH01.2794	AH01	40275985	40278497
AH01.2795	AH01	40338900	40339708
AH01.2796	AH01	40353077	40357897
AH01.2797	AH01	40432094	40433369
AH01.2798	AH01	40447715	40465885
AH01.2799	AH01	40515993	40516877
AH01.2800	AH01	40520752	40524278
AH01.2801	AH01	40524811	40531790
AH01.2802	AH01	40538870	40544487
AH01.2807	AH01	40615273	40616856
AH01.2808	AH01	40628540	40632095
AH01.2809	AH01	40632378	40635113
AH01.2810	AH01	40638959	40639471
AH01.2820	AH01	40792356	40810513
AH01.2821	AH01	40810939	40813214
AH01.2822	AH01	40815277	40819182
AH01.2823	AH01	40836049	40836575
AH01.2824	AH01	40840908	40843023
AH01.2825	AH01	40845011	40847010	LOC_Os03g02800	RIM1	4.03e-74
AH01.2842	AH01	41074312	41076586
AH01.2843	AH01	41081181	41083007
AH01.2844	AH01	41083757	41086003
AH01.2845	AH01	41088329	41092380
AH01.2846	AH01	41099352	41100001
AH01.2916	AH01	42099743	42101224
AH01.2917	AH01	42103165	42104816
AH01.2918	AH01	42108827	42114606
AH01.2919	AH01	42114884	42119781
AH01.2920	AH01	42128960	42142086
AH01.2921	AH01	42143066	42163933	LOC_Os10g40960	RL14	1e-65
AH01.2922	AH01	42197770	42198457
AH01.2923	AH01	42202438	42205185
AH01.2924	AH01	42213518	42215450
AH01.2932	AH01	42347778	42348327
AH01.2933	AH01	42358438	42360568
AH01.2934	AH01	42378464	42380428
AH01.2935	AH01	42385264	42385605
AH01.2936	AH01	42396801	42397383
AH01.2957	AH01	42931056	42932519
AH01.2958	AH01	42933215	42935994
AH01.2959	AH01	42945376	42949723
AH01.2960	AH01	42951493	42953024
AH01.2961	AH01	42954628	42954864
AH01.2962	AH01	42963231	42965159
AH01.2969	AH01	43132107	43133006
AH01.2970	AH01	43137694	43145866
AH01.2971	AH01	43155643	43156402
AH01.2972	AH01	43172699	43174841
AH01.2973	AH01	43175413	43176774
AH01.2974	AH01	43177009	43181954
AH01.2975	AH01	43183923	43184634
AH01.2976	AH01	43185557	43187510
AH01.2993	AH01	43411174	43413102
AH01.2994	AH01	43430388	43431478
AH01.2995	AH01	43446445	43448493
AH01.2996	AH01	43454854	43458664
AH01.2997	AH01	43473689	43477401
AH01.2998	AH01	43483636	43484865
AH01.2999	AH01	43492966	43495121	LOC_Os05g38000	RopGEF10; BGL	2.72e-157
AH01.3000	AH01	43498113	43504090
AH01.3010	AH01	43648998	43649519
AH01.3011	AH01	43653755	43665988
AH01.3012	AH01	43672214	43674080	LOC_Os03g01700	Lsi2	0
AH01.3013	AH01	43685934	43686578
AH01.3051	AH01	44174044	44174487
AH01.3052	AH01	44202427	44202855
AH01.3053	AH01	44203293	44204300
AH01.3054	AH01	44212346	44213155
AH01.3055	AH01	44214452	44217047
AH01.3056	AH01	44217496	44217834
AH01.3057	AH01	44227576	44227961
AH01.3058	AH01	44232144	44232660
AH01.3059	AH01	44233592	44234290
AH01.3060	AH01	44238661	44240873
AH01.3061	AH01	44243825	44247023
AH01.3136	AH01	45033266	45034495
AH01.3137	AH01	45036055	45036623
AH01.3153	AH01	45210258	45211608
AH01.3154	AH01	45217068	45221220
AH01.3155	AH01	45221999	45225696
AH01.3156	AH01	45232401	45235520
AH01.3157	AH01	45236636	45239767
AH01.3158	AH01	45241252	45244765
AH01.3160	AH01	45272313	45284445
AH01.3161	AH01	45291204	45300319
AH01.3162	AH01	45306294	45307986
AH01.3163	AH01	45309540	45310044
AH01.3164	AH01	45318266	45321948
AH01.3165	AH01	45324095	45324745
AH01.3166	AH01	45335572	45337960
AH01.3167	AH01	45339998	45340600
AH01.3168	AH01	45345856	45346129
AH01.3169	AH01	45346407	45346790
AH01.3645	AH01	50691710	50692502
AH01.3646	AH01	50699490	50703240	LOC_Os04g27340	TPS20	0
AH01.3647	AH01	50714240	50718694
AH01.3648	AH01	50719028	50722305
AH01.3649	AH01	50727674	50729965
AH01.3727	AH01	51431452	51443821
AH01.3728	AH01	51465454	51468557	LOC_Os03g21800	RF2b; bZIP30	3.06e-170
AH01.3729	AH01	51471112	51473477
AH01.3730	AH01	51474211	51475854
AH01.3731	AH01	51476805	51482135
AH01.3732	AH01	51486717	51493116
AH01.3733	AH01	51497727	51499039
AH01.3734	AH01	51505300	51509045
AH01.3735	AH01	51511967	51520883
AH01.3736	AH01	51523544	51524014
AH01.3737	AH01	51524568	51527849
AH01.3738	AH01	51528559	51532039
AH01.3739	AH01	51536257	51540386
AH01.3740	AH01	51545008	51547144
AH01.3745	AH01	51571333	51579734
AH01.3746	AH01	51580655	51586748
AH01.3747	AH01	51587223	51589489
AH01.3748	AH01	51593977	51599781
AH01.3749	AH01	51601959	51603062
AH01.3750	AH01	51603869	51605021
AH01.3751	AH01	51606788	51610664	LOC_Os03g21460	GLYII2	3.1e-180
AH01.3752	AH01	51611141	51613592
AH01.3753	AH01	51614796	51629902	LOC_Os06g03770	ATM3	0
AH01.3754	AH01	51635539	51644777	LOC_Os03g21400	CYP714B2	0
AH01.3755	AH01	51645760	51649325
AH01.3800	AH01	52199662	52200138
AH01.3801	AH01	52202131	52206861
AH01.3802	AH01	52208517	52210579	LOC_Os03g20680	LEA3-2	1.45e-115
AH01.3803	AH01	52211755	52214676
AH01.3804	AH01	52225925	52226560
AH01.3805	AH01	52248576	52251375
AH01.3806	AH01	52251847	52254331
AH01.3807	AH01	52254978	52257787
AH01.3808	AH01	52260034	52260363
AH01.3809	AH01	52262079	52265819
AH01.3810	AH01	52266801	52268093
AH01.3811	AH01	52270830	52271905	LOC_Os03g20550	WRKY55; WRKY31; WRKY55a; WRKY55b	5.96e-109
AH01.3812	AH01	52281993	52286118
AH01.3904	AH01	53153002	53154097
AH01.3905	AH01	53168127	53171804	LOC_Os04g43680	myb4	1.86e-60
AH01.3906	AH01	53180665	53181717
AH01.3933	AH01	53470688	53471263	LOC_Os03g18850	JIOsPR10	5.24e-87
AH01.3934	AH01	53472336	53477180
AH01.3935	AH01	53477658	53480587
AH01.3936	AH01	53488490	53491644
AH01.3937	AH01	53492346	53492823
AH01.3938	AH01	53498102	53498482
AH01.3939	AH01	53502565	53504274
AH01.3985	AH01	53816487	53817219
AH01.3986	AH01	53819433	53819993
AH01.3987	AH01	53822879	53824369
AH01.3988	AH01	53825925	53831794
AH01.3989	AH01	53831847	53832825
AH01.3990	AH01	53833829	53839009
AH01.3991	AH01	53853992	53855203
AH01.3992	AH01	53861603	53865250	LOC_Os03g18130	AS1	0
AH01.3993	AH01	53865684	53867940
AH01.3994	AH01	53871403	53871660
AH01.3995	AH01	53873492	53875109
AH01.3996	AH01	53876327	53890324
AH01.3997	AH01	53895179	53911906
AH01.3998	AH01	53916041	53919602	LOC_Os03g18070	FAD7	0
AH01.3999	AH01	53938753	53942646
AH01.4000	AH01	53946328	53947067
AH01.4001	AH01	53947408	53950964
AH01.4002	AH01	53954641	53955417
AH01.4003	AH01	53957838	53963434	LOC_Os05g45420	SnRK1A	0
AH01.4004	AH01	53965168	53967101
AH01.4005	AH01	53969040	53975352
AH01.4006	AH01	53976295	53979095
AH01.4007	AH01	53980669	53988315
AH01.4011	AH01	54012361	54014278
AH01.4012	AH01	54018002	54022860
AH01.4013	AH01	54034085	54034786	LOC_Os01g07480	Crll4	4.93e-42
AH01.4014	AH01	54038305	54040261
AH01.4015	AH01	54042015	54042348
AH01.4022	AH01	54111708	54111908
AH01.4023	AH01	54113173	54114861
AH01.4024	AH01	54125257	54127778
AH01.4025	AH01	54129942	54135856
AH01.4026	AH01	54136666	54137970
AH01.4027	AH01	54138392	54142480
AH01.4028	AH01	54142843	54148490
AH01.4107	AH01	54957658	54961495
AH01.4108	AH01	54962324	54964700
AH01.4109	AH01	54987175	54987423
AH01.4110	AH01	55002860	55005176
AH01.4111	AH01	55009409	55014492
AH01.4112	AH01	55016442	55018001
AH01.4113	AH01	55021387	55022172
AH01.4114	AH01	55026427	55031700
AH01.4115	AH01	55032910	55038478	LOC_Os03g04920	MRP5	1.22e-126
AH01.4116	AH01	55040037	55042644
AH01.4117	AH01	55043128	55045454
AH01.4118	AH01	55045747	55046910
AH01.4119	AH01	55048195	55049076
AH01.4495	AH01	58831853	58835297
AH01.4496	AH01	58838343	58845935
AH01.4497	AH01	58846729	58849229
AH01.4498	AH01	58861567	58863178	LOC_Os03g12030	CUT1L; WSL4	0
AH01.4499	AH01	58867950	58869635
AH01.4613	AH01	59912229	59915216
AH01.4614	AH01	59918183	59921746
AH01.4615	AH01	59925977	59926576
AH01.4926	AH01	62394343	62399946
AH01.4927	AH01	62401155	62404959	LOC_Os03g06120	MCA1; PAD	0
AH01.4928	AH01	62409181	62413444
AH01.4929	AH01	62414269	62420169
AH01.4930	AH01	62420654	62421763	LOC_Os04g15840	EXP1	2.26e-106
AH01.4931	AH01	62430004	62431835
AH01.4932	AH01	62432605	62433553	LOC_Os04g15840	EXP1	1.41e-111
AH01.4933	AH01	62436266	62437280	LOC_Os04g15840	EXP1	1.35e-103
AH01.4934	AH01	62439778	62440696	LOC_Os04g15840	EXP1	2.09e-123
AH01.4935	AH01	62442918	62445560
AH01.4936	AH01	62449552	62459157
AH01.4937	AH01	62464548	62466190
AH01.5239	AH01	64771342	64774607
AH01.5240	AH01	64775650	64782641
AH01.5241	AH01	64783391	64785953
AH01.5242	AH01	64786692	64790284
AH01.5243	AH01	64806135	64814113
AH01.5244	AH01	64817422	64818387
AH01.5245	AH01	64819811	64822138
AH01.5246	AH01	64823621	64824371
AH01.5247	AH01	64825186	64827077
AH02.67	AH02	915811	919311
AH02.68	AH02	922561	925747	LOC_Os05g48390	LTN1; PHO2; UBC35	7.2e-79
AH02.246	AH02	2412285	2415980
AH02.247	AH02	2416829	2424739	LOC_Os06g01260	PCS2	0
AH02.248	AH02	2436581	2437951	LOC_Os11g02240	CIPK15	0
AH02.249	AH02	2441141	2441681
AH02.250	AH02	2445489	2447057
AH02.369	AH02	3675110	3676699
AH02.370	AH02	3682353	3689255
AH02.371	AH02	3690559	3696630
AH02.372	AH02	3698411	3704635
AH02.373	AH02	3707864	3708454
AH02.445	AH02	4414728	4422979
AH02.446	AH02	4425779	4433281
AH02.532	AH02	5236610	5240053
AH02.533	AH02	5241039	5243327
AH02.1191	AH02	12302715	12304850
AH02.1192	AH02	12306853	12309823
AH02.1193	AH02	12313448	12315444
AH02.1194	AH02	12321063	12322800
AH02.1254	AH02	12931451	12936342	LOC_Os01g03510	AIP1	0
AH02.1255	AH02	12937887	12944484
AH02.1256	AH02	12946155	12950510
AH02.1258	AH02	13012967	13013818
AH02.1259	AH02	13028654	13029444
AH02.1260	AH02	13042729	13043343
AH02.1261	AH02	13045429	13046280
AH02.1262	AH02	13075856	13076725
AH02.1263	AH02	13081478	13085025
AH02.1353	AH02	14449979	14454249
AH02.1709	AH02	22514336	22519918
AH02.1710	AH02	22522107	22527916
AH02.1721	AH02	23100161	23100550
AH02.1722	AH02	23114216	23114854
AH02.1766	AH02	25978342	25978659
AH02.1914	AH02	31972894	31974354	LOC_Os03g12030	CUT1L; WSL4	0
AH02.1989	AH02	33368342	33368782
AH02.1990	AH02	33378906	33379633
AH02.2026	AH02	34026382	34028850
AH02.2027	AH02	34029355	34029708
AH02.2028	AH02	34044303	34045352
AH02.2029	AH02	34074885	34075344
AH02.2030	AH02	34087766	34090023
AH02.2031	AH02	34104281	34105805
AH02.2032	AH02	34109453	34113080
AH02.2033	AH02	34114065	34119495
AH02.2034	AH02	34126362	34126793
AH02.2035	AH02	34129649	34131329
AH02.2036	AH02	34146099	34149064
AH02.2037	AH02	34156321	34157406
AH02.2038	AH02	34164356	34167393
AH02.2146	AH02	35643913	35645166
AH02.2147	AH02	35656300	35657405
AH02.2148	AH02	35671715	35691906
AH02.2149	AH02	35696497	35697380
AH02.2233	AH02	36818126	36825425
AH02.2234	AH02	36826978	36829695
AH02.2235	AH02	36832841	36834188
AH02.2236	AH02	36836790	36841746
AH02.2237	AH02	36845284	36846078	LOC_Os09g17740	CAB1R	2.7e-179
AH02.2239	AH02	36912074	36912927
AH02.2240	AH02	36942171	36942464
AH02.2241	AH02	36943080	36943532
AH02.2274	AH02	37271952	37281251
AH02.2275	AH02	37297124	37302268
AH02.2284	AH02	37495176	37496237
AH02.2285	AH02	37500926	37507934	LOC_Os01g08260	ABCG31	0
AH02.2286	AH02	37514011	37515922
AH02.2287	AH02	37519430	37526183	LOC_Os01g08260	ABCG31	0
AH02.2288	AH02	37531807	37532325
AH02.2289	AH02	37543529	37550328	LOC_Os01g08260	ABCG31	0
AH02.2290	AH02	37565393	37566226
AH02.2294	AH02	37596859	37603761
AH02.2295	AH02	37608086	37610502
AH02.2296	AH02	37635135	37636478
AH02.2297	AH02	37637250	37639697
AH02.2317	AH02	37814431	37817473
AH02.2374	AH02	38576129	38578737
AH02.2375	AH02	38586603	38589493
AH02.2376	AH02	38599236	38606667
AH02.2377	AH02	38611203	38614911
AH02.2485	AH02	40120992	40123664
AH02.2488	AH02	40201640	40205058	LOC_Os01g45550	PIN3t; PIN10a; PIN3a	0
AH02.2489	AH02	40215043	40215890
AH02.2490	AH02	40221909	40222253
AH02.2491	AH02	40252792	40257229	LOC_Os10g41230	Hox1	1.9e-41
AH02.2492	AH02	40273749	40274864
AH02.2493	AH02	40282430	40288540	LOC_Os01g47530	WJUMK1; MPK20-4; MPK8	0
AH02.2494	AH02	40289535	40289969
AH02.2495	AH02	40291507	40295949
AH02.2496	AH02	40300986	40302113
AH02.2497	AH02	40303767	40304087
AH02.2498	AH02	40314601	40315539
AH02.2499	AH02	40317496	40322444
AH02.2500	AH02	40324253	40324813
AH02.2501	AH02	40325408	40325812
AH02.2502	AH02	40344856	40346676	LOC_Os02g52710	RAmy1A	0
AH02.2503	AH02	40347333	40351844
AH02.2504	AH02	40353358	40354185
AH02.2505	AH02	40354967	40355808
AH02.2506	AH02	40367434	40370140
AH02.2507	AH02	40406022	40407335
AH02.2508	AH02	40417972	40418196
AH02.2509	AH02	40422752	40426199
AH02.2510	AH02	40432186	40432509
AH02.2511	AH02	40432554	40433306
AH02.2512	AH02	40448337	40448873
AH02.2513	AH02	40475093	40480692
AH02.2514	AH02	40483819	40486020
AH02.2515	AH02	40498151	40501041	LOC_Os01g45760	YUCCA1	0
AH02.2518	AH02	40547989	40551376
AH02.2519	AH02	40568045	40569798
AH02.2520	AH02	40571002	40573326
AH02.2521	AH02	40574681	40579112
AH02.2522	AH02	40597278	40600182
AH02.2523	AH02	40600522	40606557
AH02.2524	AH02	40608205	40612126
AH02.2525	AH02	40613748	40619270	LOC_Os01g45990	AKT1	0
AH02.2526	AH02	40644221	40645463
AH02.2530	AH02	40678594	40678965
AH02.2531	AH02	40701250	40703766
AH02.2532	AH02	40704468	40712472
AH02.2533	AH02	40714540	40718853
AH02.2534	AH02	40719831	40723761
AH02.2535	AH02	40732900	40739277
AH02.2536	AH02	40739590	40742948
AH02.2544	AH02	40804117	40806332
AH02.2545	AH02	40807924	40819006
AH02.2546	AH02	40823716	40826865
AH02.2547	AH02	40827157	40827489
AH02.2548	AH02	40834941	40836020
AH02.2549	AH02	40841185	40843365
AH02.2550	AH02	40872961	40880892
AH02.2551	AH02	40881721	40885367
AH02.2552	AH02	40885720	40889463
AH02.2553	AH02	40891240	40894940
AH02.2554	AH02	40895845	40896255
AH02.2555	AH02	40899511	40900823
AH02.2559	AH02	40930563	40931261
AH02.2560	AH02	40933197	40934699
AH02.2561	AH02	40935855	40936079
AH02.2562	AH02	40937025	40955131
AH02.2563	AH02	40984046	40996716
AH02.2566	AH02	41076745	41084593
AH02.2567	AH02	41089239	41090198
AH02.2568	AH02	41091071	41091460
AH02.2569	AH02	41094615	41095475
AH02.2570	AH02	41098979	41106561
AH02.2571	AH02	41111960	41117035
AH02.2572	AH02	41132116	41143899
AH02.2573	AH02	41150063	41150584
AH02.2574	AH02	41160246	41161529
AH02.2575	AH02	41164462	41165898
AH02.2576	AH02	41167518	41168093
AH02.2578	AH02	41213663	41215090
AH02.2579	AH02	41218497	41219927
AH02.2580	AH02	41221959	41222567
AH02.2583	AH02	41330288	41330696
AH02.2584	AH02	41333899	41335770	LOC_Os01g46860	PT11	0
AH02.2585	AH02	41340630	41342383
AH02.2586	AH02	41342693	41343619
AH02.2587	AH02	41343996	41345780
AH02.2588	AH02	41346404	41346929
AH02.2589	AH02	41355624	41357981
AH02.2646	AH02	42071823	42074177
AH02.2647	AH02	42075206	42079626
AH02.2648	AH02	42080743	42081105
AH02.2649	AH02	42082485	42086508
AH02.2650	AH02	42087474	42094643
AH02.2651	AH02	42097839	42102838
AH02.2652	AH02	42103990	42108492
AH02.2667	AH02	42285155	42287369
AH02.2668	AH02	42288589	42289842	LOC_Os01g54810	THIS1	1.04e-144
AH02.2669	AH02	42290490	42292660
AH02.2670	AH02	42294174	42298270
AH02.2671	AH02	42298995	42300852
AH02.2672	AH02	42305917	42306417
AH02.2673	AH02	42322487	42323702
AH02.2674	AH02	42326464	42334493
AH02.2675	AH02	42335167	42339738
AH02.2676	AH02	42340597	42340983
AH02.2677	AH02	42345076	42348742	LOC_Os01g47690	ETHE1; GLYII1	7.43e-172
AH02.2804	AH02	43958840	43959904
AH02.2805	AH02	43967498	43974863
AH02.2806	AH02	43977412	43978211
AH02.2807	AH02	43979426	43980357
AH02.2808	AH02	43987500	43997884
AH02.2809	AH02	44020532	44020864
AH02.2810	AH02	44023178	44026101
AH02.2819	AH02	44153551	44155898
AH02.2820	AH02	44162315	44162611
AH02.2821	AH02	44165082	44168558
AH02.2822	AH02	44168969	44176415
AH02.2823	AH02	44177760	44181763	LOC_Os02g12580	PP2A-3	2.12e-133
AH02.2824	AH02	44183492	44183887
AH02.2833	AH02	44310069	44310344
AH02.2834	AH02	44314407	44319834
AH02.2835	AH02	44324369	44327780
AH02.2836	AH02	44358366	44358964
AH02.2837	AH02	44372375	44375733
AH02.2838	AH02	44385569	44390152
AH02.2839	AH02	44392323	44394357
AH02.2840	AH02	44403059	44405925
AH02.2841	AH02	44408644	44422035
AH02.2842	AH02	44446281	44446709
AH02.2898	AH02	45150288	45154239
AH02.2899	AH02	45158079	45159202
AH02.2900	AH02	45169380	45170815
AH02.2909	AH02	45279206	45280645	LOC_Os01g50940	MYL1	0
AH02.2910	AH02	45286445	45288770
AH02.2911	AH02	45290456	45298642
AH02.2912	AH02	45300127	45301246
AH02.2913	AH02	45302026	45302316
AH02.2914	AH02	45302832	45306685
AH02.2933	AH02	45498201	45498947
AH02.2934	AH02	45500277	45504773	LOC_Os01g51320	PAO1	0
AH02.2935	AH02	45510507	45511904
AH02.2936	AH02	45514633	45515124
AH02.2937	AH02	45519680	45524059
AH02.2938	AH02	45525827	45527884
AH02.2939	AH02	45531359	45536583
AH02.2940	AH02	45536910	45544276
AH02.2946	AH02	45571960	45572589
AH02.2947	AH02	45576639	45581455
AH02.2948	AH02	45583024	45583629
AH02.2949	AH02	45586617	45586985
AH02.2950	AH02	45594806	45595399
AH02.2951	AH02	45599493	45599933
AH02.2960	AH02	45770565	45774143
AH02.2961	AH02	45776608	45777045
AH02.2962	AH02	45808381	45808944
AH02.2987	AH02	46122501	46123424
AH02.2988	AH02	46126660	46126967
AH02.3011	AH02	46398253	46399617	LOC_Os05g48010	MYB55	1.43e-66
AH02.3012	AH02	46402096	46402419
AH02.3013	AH02	46403298	46407111	LOC_Os01g32660	MEK1; MKK6	0
AH02.3014	AH02	46409492	46409980
AH02.3015	AH02	46416039	46420834	LOC_Os01g53930	HXK6	0
AH02.3016	AH02	46453714	46455176
AH02.3017	AH02	46455880	46457294
AH02.3018	AH02	46461892	46466279	LOC_Os01g52500	NADP-ME2	0
AH02.3479	AH02	51315506	51325386
AH02.3480	AH02	51327180	51329054
AH02.3481	AH02	51330769	51331173
AH02.3597	AH02	52440947	52442721
AH02.3598	AH02	52457296	52458990
AH02.3599	AH02	52461763	52463148
AH02.3600	AH02	52464145	52465770
AH02.3601	AH02	52467882	52469677
AH02.3602	AH02	52470428	52471419
AH02.3603	AH02	52471695	52472709
AH02.3604	AH02	52473746	52474269
AH02.3605	AH02	52475529	52478525
AH02.3606	AH02	52491673	52494047
AH02.3607	AH02	52497172	52499496	LOC_Os01g59120	CycB1;1	0
AH02.3608	AH02	52501185	52506098
AH02.3609	AH02	52507039	52508373
AH02.3666	AH02	53056518	53060232
AH02.3667	AH02	53063225	53066216
AH02.3668	AH02	53066601	53067563
AH02.3669	AH02	53073003	53076897
AH02.3670	AH02	53088986	53090083
AH02.3671	AH02	53096388	53096996
AH02.3672	AH02	53097546	53103928
AH02.3849	AH02	54668216	54669711	LOC_Os09g15670	PP108; SIPP2C1	9.27e-113
AH02.4220	AH02	57701187	57705446	LOC_Os01g67720	ABC1-1	0
AH02.4221	AH02	57706665	57708454
AH02.4222	AH02	57708857	57719252
AH02.4223	AH02	57720161	57724504
AH02.4224	AH02	57725893	57729598	LOC_Os01g67770	ORR6	0
AH02.4227	AH02	57762406	57765509
AH02.4228	AH02	57769787	57773058
AH02.4229	AH02	57778026	57783655
AH02.4230	AH02	57786092	57788055	LOC_Os06g40640	Ald-Y; ygdl-1	0
AH02.4643	AH02	60852164	60854001	LOC_Os05g01710	xa5; xa-5; TFIIAγ5; qBlsr5a	1.22e-61
AH02.4644	AH02	60854498	60857679
AH02.4645	AH02	60861040	60862749
AH02.4646	AH02	60866045	60867844
AH02.4647	AH02	60868341	60871864
AH02.4648	AH02	60875158	60876911
AH02.4649	AH02	60880251	60889762
AH03.750	AH03	8750749	8751312
AH03.751	AH03	8757922	8762827	LOC_Os02g03900	NRAT1	0
AH03.752	AH03	8770361	8779236	LOC_Os02g03900	NRAT1	0
AH03.753	AH03	8782787	8785137
AH03.760	AH03	8984665	8985997
AH03.761	AH03	8993864	8994689
AH03.1004	AH03	13301888	13303026	LOC_Os04g46650	EXPB5	3.62e-101
AH03.1005	AH03	13310604	13311551	LOC_Os04g46650	EXPB5	8.47e-103
AH03.1006	AH03	13316650	13318901
AH03.1007	AH03	13319541	13320355
AH03.1008	AH03	13325287	13328590	LOC_Os07g26690	PIP2;1; PIP2a	0
AH03.1073	AH03	14293054	14297224
AH03.1074	AH03	14310262	14311044
AH03.1075	AH03	14315390	14316478
AH03.1547	AH03	27779727	27780650
AH03.1636	AH03	29780191	29784622
AH03.1637	AH03	29840720	29841811
AH03.1639	AH03	29944420	29945382
AH03.1656	AH03	30274162	30280742
AH03.1657	AH03	30284548	30289500
AH03.1782	AH03	32399563	32402895
AH03.1833	AH03	33158400	33159433
AH03.1834	AH03	33222088	33222475
AH03.1835	AH03	33226354	33228168
AH03.2193	AH03	37251954	37253035
AH03.2194	AH03	37255778	37256914
AH03.2195	AH03	37263245	37264225
AH03.2196	AH03	37264666	37265649
AH03.2197	AH03	37268404	37276266
AH03.2198	AH03	37278306	37278572
AH03.2200	AH03	37313780	37336053
AH03.2201	AH03	37341940	37344032
AH03.2202	AH03	37346512	37347063	LOC_Os05g06660	GS5	1.43e-44
AH03.2203	AH03	37349272	37352359
AH03.2204	AH03	37355076	37377700
AH03.2205	AH03	37378485	37384413
AH03.2206	AH03	37386999	37388185
AH03.2217	AH03	37494351	37495370
AH03.2470	AH03	40081588	40084645
AH03.2471	AH03	40085697	40086984
AH03.2472	AH03	40113444	40114016
AH03.2473	AH03	40130886	40147634
AH03.2474	AH03	40148080	40148364
AH03.2477	AH03	40176235	40176600
AH03.2478	AH03	40186115	40187454
AH03.2490	AH03	40334711	40336438	LOC_Os04g28280	An-1	4.22e-52
AH03.2491	AH03	40338863	40345455
AH03.2492	AH03	40346589	40351743
AH03.2493	AH03	40355380	40358987
AH03.2494	AH03	40367497	40368749
AH03.2511	AH03	40531717	40536053
AH03.2512	AH03	40537166	40540621
AH03.2513	AH03	40541243	40543769
AH03.2514	AH03	40544122	40545362
AH03.2515	AH03	40551512	40559072
AH03.2516	AH03	40560456	40564982
AH03.2519	AH03	40590592	40592254
AH03.2520	AH03	40593746	40595546
AH03.2521	AH03	40600328	40603186
AH03.2522	AH03	40606689	40616329
AH03.2523	AH03	40617191	40618434
AH03.2524	AH03	40618853	40620673
AH03.2525	AH03	40621438	40623036
AH03.2526	AH03	40624115	40625953
AH03.2544	AH03	40771214	40772160
AH03.2545	AH03	40772996	40779399	LOC_Os08g42580	CERK1	7.59e-179
AH03.2546	AH03	40779912	40780475
AH03.2547	AH03	40799649	40803522
AH03.2548	AH03	40804833	40806760
AH03.2549	AH03	40808718	40809059
AH03.2758	AH03	42755217	42757139
AH03.2759	AH03	42763019	42766555
AH03.2760	AH03	42767174	42771092
AH03.2761	AH03	42780926	42783691
AH03.2762	AH03	42785425	42791519
AH03.2763	AH03	42793360	42796035
AH03.2764	AH03	42796999	42798544
AH03.2765	AH03	42803044	42803652
AH03.2766	AH03	42804950	42805987
AH03.2767	AH03	42816961	42819451
AH03.2768	AH03	42820849	42822414
AH03.2769	AH03	42825196	42826413	LOC_Os09g36890	MED4; Med4	4.08e-159
AH03.2857	AH03	43680690	43683034	LOC_Os03g02800	RIM1	7.62e-87
AH03.2858	AH03	43685988	43688214	LOC_Os03g02800	RIM1	1.15e-91
AH03.2859	AH03	43690308	43691097
AH03.2860	AH03	43697061	43702479	LOC_Os02g02560	Ugp2; Ugp2	0
AH03.2861	AH03	43703688	43706177
AH03.2862	AH03	43709698	43712875
AH03.2863	AH03	43723933	43724745
AH03.2864	AH03	43727641	43729677
AH03.2865	AH03	43730461	43733031
AH03.2866	AH03	43733448	43736601
AH03.2867	AH03	43737917	43742192
AH03.2868	AH03	43745747	43746364
AH03.2869	AH03	43750467	43751351
AH03.2870	AH03	43779043	43781029
AH03.2871	AH03	43783019	43785558
AH03.2872	AH03	43792962	43794197
AH03.2873	AH03	43797131	43808141
AH03.2874	AH03	43811543	43819125
AH03.2875	AH03	43825268	43825822
AH03.2876	AH03	43846661	43851332
AH03.2877	AH03	43855339	43856325
AH03.2878	AH03	43863857	43866441
AH03.2879	AH03	43868480	43869354
AH03.2880	AH03	43871054	43878415
AH03.2881	AH03	43879086	43879714
AH03.2882	AH03	43880695	43883762
AH03.2883	AH03	43893703	43895607
AH03.2884	AH03	43907950	43909230
AH03.2885	AH03	43920270	43920826
AH03.2886	AH03	43924678	43927236
AH03.2887	AH03	43928079	43932131
AH03.2888	AH03	43936464	43937361
AH03.2889	AH03	43939109	43940939
AH03.2890	AH03	43941676	43960861
AH03.2891	AH03	43964568	43969964
AH03.2892	AH03	43970781	43977268
AH03.2893	AH03	43978007	43979673
AH03.2894	AH03	43980764	43982812
AH03.2895	AH03	43988339	43993691
AH03.2896	AH03	44003739	44004314
AH03.2900	AH03	44043080	44044093
AH03.2901	AH03	44048223	44050297
AH03.2902	AH03	44064846	44065286
AH03.2903	AH03	44069148	44071729
AH03.2904	AH03	44073055	44075757
AH03.3096	AH03	46025277	46026238
AH03.3097	AH03	46032286	46033243
AH03.3474	AH03	49492990	49493436
AH03.3475	AH03	49496356	49499722
AH03.3476	AH03	49503051	49503548
AH03.3477	AH03	49504846	49510484
AH03.3478	AH03	49516340	49524066
AH03.3479	AH03	49525278	49526255
AH03.3480	AH03	49527251	49530363
AH03.3481	AH03	49532660	49533640	LOC_Os03g10210	hox12	3.04e-48
AH03.3482	AH03	49534067	49541977
AH03.3483	AH03	49546522	49547189
AH03.3914	AH03	52891251	52908647
AH03.3915	AH03	52909724	52912708
AH03.3916	AH03	52913176	52918094
AH03.3917	AH03	52922894	52923761
AH04.71	AH04	630366	630815
AH04.72	AH04	631360	633726
AH04.73	AH04	637226	637751
AH04.74	AH04	640983	642323
AH04.75	AH04	642670	643463
AH04.124	AH04	1034748	1035868
AH04.125	AH04	1060018	1062769
AH04.144	AH04	1273897	1274355
AH04.145	AH04	1275336	1278434
AH04.146	AH04	1279751	1280380
AH04.147	AH04	1280940	1281597
AH04.166	AH04	1540673	1544153
AH04.167	AH04	1546699	1548536
AH04.168	AH04	1550278	1553575
AH04.169	AH04	1554527	1555204
AH04.170	AH04	1562717	1563403
AH04.171	AH04	1581160	1590502
AH04.172	AH04	1599847	1600422
AH04.173	AH04	1616361	1617136
AH04.174	AH04	1642586	1647946
AH04.186	AH04	1715812	1719499
AH04.187	AH04	1722301	1728034
AH04.188	AH04	1728444	1729830
AH04.189	AH04	1730488	1730808
AH04.190	AH04	1734812	1739031
AH04.191	AH04	1745010	1749554	LOC_Os07g03250	Crl-5	3.41e-53
AH04.316	AH04	3372212	3372631
AH04.317	AH04	3376231	3377147
AH04.318	AH04	3392887	3393600
AH04.319	AH04	3400852	3409321
AH04.386	AH04	4058758	4061041
AH04.387	AH04	4118482	4119813
AH04.388	AH04	4134351	4135880
AH04.399	AH04	4370097	4372074	LOC_Os01g63770	AUX1	0
AH04.400	AH04	4379583	4381095
AH04.401	AH04	4383748	4391295
AH04.404	AH04	4547224	4548537
AH04.405	AH04	4567741	4568003
AH04.406	AH04	4569106	4570854
AH04.407	AH04	4573304	4578398
AH04.408	AH04	4579262	4581055
AH04.409	AH04	4596805	4604219
AH04.410	AH04	4608238	4609928
AH04.434	AH04	4936625	4939350
AH04.435	AH04	4948925	4949710
AH04.436	AH04	4962407	4963088
AH04.437	AH04	4964061	4964672
AH04.438	AH04	4965227	4966072
AH04.452	AH04	5072293	5075309
AH04.453	AH04	5077429	5083363
AH04.454	AH04	5085683	5087070
AH04.455	AH04	5088321	5091449
AH04.456	AH04	5092995	5100307
AH04.457	AH04	5101463	5104232
AH04.576	AH04	6656260	6656693
AH04.577	AH04	6657729	6659340
AH04.578	AH04	6660671	6661971
AH04.579	AH04	6664351	6668160
AH04.580	AH04	6672590	6673769
AH04.581	AH04	6675323	6686669
AH04.582	AH04	6687610	6689893
AH04.586	AH04	6779985	6780690
AH04.587	AH04	6782311	6783997
AH04.588	AH04	6789184	6799517
AH04.589	AH04	6800732	6802928
AH04.590	AH04	6806081	6807142
AH04.591	AH04	6810875	6814563
AH04.663	AH04	8574764	8575290
AH04.664	AH04	8577457	8579547
AH04.665	AH04	8584186	8584689
AH04.666	AH04	8593364	8598893
AH04.729	AH04	9746937	9748054
AH04.883	AH04	13220288	13225208
AH04.885	AH04	13317092	13318118
AH04.918	AH04	14010440	14013264
AH04.919	AH04	14038653	14038985
AH04.920	AH04	14049332	14049868
AH04.921	AH04	14122639	14123572
AH04.922	AH04	14124579	14126058
AH04.924	AH04	14158705	14159768
AH04.925	AH04	14169884	14170309
AH04.926	AH04	14200410	14206865
AH04.927	AH04	14231450	14232292
AH04.928	AH04	14233583	14233969
AH04.929	AH04	14239687	14255000
AH04.930	AH04	14280356	14282123
AH04.931	AH04	14296761	14297975
AH04.1002	AH04	15715657	15717621
AH04.1003	AH04	15722806	15725448
AH04.1004	AH04	15727944	15729525
AH04.1005	AH04	15745984	15746455
AH04.1021	AH04	16241544	16242210
AH04.1167	AH04	21013779	21014387
AH04.1175	AH04	21553010	21556541
AH04.1176	AH04	21575681	21581913
AH04.1177	AH04	21657128	21669070
AH04.1178	AH04	21678333	21684402
AH04.1204	AH04	23278473	23279688
AH04.1205	AH04	23281061	23282488
AH04.1206	AH04	23308420	23308749
AH04.1535	AH04	31256082	31257421
AH04.1536	AH04	31266112	31269408
AH04.1600	AH04	32252598	32254491
AH04.1679	AH04	34068263	34070454
AH04.1680	AH04	34076665	34080327
AH04.1681	AH04	34120791	34124122
AH04.1682	AH04	34142452	34146050	LOC_Os11g35500	Xa21; Xa-21	9e-139
AH04.1683	AH04	34248260	34251559	LOC_Os11g35500	Xa21; Xa-21	0
AH04.1684	AH04	34270945	34271893
AH04.1685	AH04	34275155	34279461
AH04.1693	AH04	34439766	34441965
AH04.1694	AH04	34444442	34445694
AH04.1695	AH04	34464493	34465820
AH04.1696	AH04	34478132	34479098
AH04.1697	AH04	34496411	34497808
AH04.1698	AH04	34625242	34629726
AH04.1699	AH04	34634481	34636423
AH04.1700	AH04	34658012	34658233
AH04.1701	AH04	34674325	34675052
AH04.1702	AH04	34676461	34679789
AH04.1703	AH04	34688741	34697405
AH04.1704	AH04	34704125	34704946
AH04.1705	AH04	34705469	34705712
AH04.1706	AH04	34706471	34708221
AH04.1707	AH04	34718210	34720231
AH04.1708	AH04	34737344	34738140
AH04.1709	AH04	34755528	34757825
AH04.1776	AH04	36149902	36154084	LOC_Os03g18360	ETOL1	0
AH04.1777	AH04	36161191	36164445	LOC_Os12g37280	Bph26; Bph2	7.39e-95
AH04.1805	AH04	36709706	36711338
AH04.1806	AH04	36717036	36721727
AH04.1807	AH04	36722371	36726095
AH04.1808	AH04	36726812	36729823	LOC_Os11g38040	BGL11(t)	3.44e-102
AH04.1811	AH04	36818627	36818890
AH04.1812	AH04	36884286	36884657
AH04.1945	AH04	39080283	39089391
AH04.1946	AH04	39093289	39095127
AH04.1958	AH04	39293898	39294572
AH04.1959	AH04	39296097	39297182
AH04.1960	AH04	39315413	39318079
AH04.1961	AH04	39320532	39321299
AH04.1998	AH04	40050658	40052483
AH04.1999	AH04	40061734	40062204
AH04.2118	AH04	41689022	41689235
AH04.2119	AH04	41695895	41696796
AH04.2120	AH04	41701176	41703961
AH04.2182	AH04	42634264	42635803
AH04.2183	AH04	42661626	42669098
AH04.2184	AH04	42675442	42677005
AH04.2185	AH04	42691036	42691314
AH04.2295	AH04	44595245	44600865	LOC_Os12g38170	M1	2.86e-50
AH04.2296	AH04	44616579	44617097
AH04.2297	AH04	44623198	44624507
AH04.2304	AH04	44727966	44729631
AH05.157	AH05	1418823	1425123
AH05.158	AH05	1433045	1436466
AH05.159	AH05	1439376	1446073
AH05.160	AH05	1447921	1448412
AH05.337	AH05	2932085	2933174
AH05.338	AH05	2936281	2939415
AH05.339	AH05	2940999	2947031
AH05.340	AH05	2950827	2953997
AH05.498	AH05	4338594	4339977
AH05.499	AH05	4347461	4351671
AH05.500	AH05	4352564	4360379
AH05.595	AH05	5310665	5315275	LOC_Os10g35180	ABCG26	0
AH05.596	AH05	5320445	5324935
AH05.597	AH05	5325613	5327890
AH05.598	AH05	5341858	5342450
AH05.599	AH05	5342902	5343641
AH05.600	AH05	5344526	5345152
AH05.604	AH05	5370965	5374640
AH05.605	AH05	5376480	5376911
AH05.606	AH05	5377946	5382321
AH05.607	AH05	5384974	5392607
AH05.608	AH05	5404296	5406203	LOC_Os01g28840	SLAC7	0
AH05.656	AH05	5854436	5855143
AH05.657	AH05	5858796	5861232
AH05.658	AH05	5866419	5866982
AH05.659	AH05	5867833	5869137
AH05.744	AH05	6733563	6735972
AH05.745	AH05	6736639	6738289	LOC_Os03g60580	ADF3	4.15e-54
AH05.746	AH05	6739070	6742069
AH05.1028	AH05	9252617	9257520	LOC_Os05g06270	APIP6	0
AH05.1029	AH05	9258790	9265152
AH05.1030	AH05	9296724	9297089
AH05.1031	AH05	9314319	9318995
AH05.1032	AH05	9348497	9348730
AH05.1033	AH05	9354305	9359246
AH05.1034	AH05	9395366	9399794	LOC_Os01g04800	RAV2	1.77e-68
AH05.1035	AH05	9411916	9414246
AH05.1036	AH05	9436741	9444603
AH05.1037	AH05	9445132	9446576
AH05.1096	AH05	9950595	9954424
AH05.1097	AH05	9957857	9963653
AH05.1098	AH05	9979408	9979893
AH05.1099	AH05	9984411	9986484
AH05.1100	AH05	9988628	9990478	LOC_Os01g07480	Crll4	2.35e-46
AH05.1101	AH05	9995532	9999540
AH05.1311	AH05	12090828	12093716
AH05.1324	AH05	12220121	12220969
AH05.1325	AH05	12223348	12223710
AH05.1326	AH05	12224585	12226940
AH05.1327	AH05	12227718	12229994
AH05.1328	AH05	12244171	12244905
AH05.1421	AH05	13101510	13103636
AH05.1422	AH05	13104954	13105640
AH05.1423	AH05	13108961	13111297	LOC_Os05g38000	RopGEF10; BGL	3.44e-129
AH05.1424	AH05	13112999	13116330
AH05.1425	AH05	13125082	13125652
AH05.1506	AH05	13770908	13773323
AH05.1507	AH05	13775839	13779115
AH05.1574	AH05	14613073	14617261
AH05.1575	AH05	14618959	14620001
AH05.1576	AH05	14624193	14631577
AH05.1577	AH05	14632873	14634053
AH05.1578	AH05	14639516	14643074
AH05.1579	AH05	14649536	14650696
AH05.1686	AH05	16062931	16063383
AH05.1687	AH05	16070104	16071758
AH05.1688	AH05	16075281	16078121
AH05.1689	AH05	16108586	16113563
AH05.1690	AH05	16116427	16119623
AH05.1691	AH05	16122104	16129609
AH05.1692	AH05	16131457	16131876
AH05.1693	AH05	16142244	16142849
AH05.1694	AH05	16149702	16151196
AH05.1695	AH05	16157245	16160022
AH05.1696	AH05	16161172	16175408
AH05.1697	AH05	16176466	16179159
AH05.1698	AH05	16179891	16183188	LOC_Os03g31300	ClpB-c	0
AH05.1699	AH05	16185018	16187780	LOC_Os01g54270	D10; CCD8	0
AH05.1741	AH05	16471856	16473498
AH05.1742	AH05	16487128	16488832
AH05.1743	AH05	16492357	16492596
AH05.1744	AH05	16511622	16511909
AH05.1745	AH05	16527622	16528880	LOC_Os01g55240	GA2ox3	1.87e-150
AH05.1746	AH05	16535036	16536595
AH05.1747	AH05	16543985	16544765
AH05.1748	AH05	16571283	16586511
AH05.1749	AH05	16592749	16593093
AH05.1750	AH05	16617020	16617905
AH05.1751	AH05	16619535	16621211
AH05.1752	AH05	16621871	16627534
AH05.1753	AH05	16634523	16636034
AH05.1754	AH05	16637204	16639298
AH05.1755	AH05	16643322	16644300
AH05.1756	AH05	16646022	16646279
AH05.1757	AH05	16665749	16669680
AH05.1758	AH05	16669832	16672303	LOC_Os02g58730	RacD; Rac5	9.06e-112
AH05.1759	AH05	16675537	16678105
AH05.1760	AH05	16681193	16684276
AH05.1761	AH05	16685586	16688796
AH05.1762	AH05	16700933	16705553
AH05.1775	AH05	16796253	16798073
AH05.1776	AH05	16798490	16802534
AH05.1777	AH05	16805283	16808515
AH05.1778	AH05	16808938	16810892
AH05.1779	AH05	16817064	16818070
AH05.1780	AH05	16819631	16821344
AH05.1781	AH05	16828309	16835014
AH05.1782	AH05	16839320	16845512
AH05.1783	AH05	16859860	16865479
AH05.1784	AH05	16872106	16872369
AH05.1785	AH05	16872991	16875037
AH05.1786	AH05	16887949	16889560
AH05.1787	AH05	16890259	16895779
AH05.1838	AH05	17403766	17404092
AH05.1839	AH05	17411314	17412675
AH05.1840	AH05	17428675	17429292
AH05.1841	AH05	17437643	17442506
AH05.1842	AH05	17443178	17443819
AH05.1843	AH05	17448094	17449977
AH05.1861	AH05	17595289	17597202
AH05.1862	AH05	17622287	17622775
AH05.1863	AH05	17627882	17628403
AH05.1864	AH05	17632908	17633582
AH05.1865	AH05	17634436	17634938
AH05.1866	AH05	17636597	17638731	LOC_Os01g55940	GH3-2	0
AH05.1895	AH05	17933749	17934198
AH05.1896	AH05	17936102	17936587
AH05.1897	AH05	17946620	17947156
AH05.1898	AH05	17982089	17982571
AH05.1899	AH05	17985504	17993240
AH05.1900	AH05	17994565	17996896
AH05.1901	AH05	17998316	17999131
AH05.1902	AH05	18000562	18005064
AH05.1908	AH05	18080914	18081537	LOC_Os05g41760	MFS1	1.9e-54
AH05.1909	AH05	18082761	18092716
AH05.1910	AH05	18096488	18099663
AH05.1911	AH05	18118347	18120530
AH05.1912	AH05	18121793	18123955
AH05.1913	AH05	18124884	18127499
AH05.1914	AH05	18128151	18130604
AH05.1915	AH05	18133293	18139422
AH05.1916	AH05	18149889	18150293
AH05.1917	AH05	18152192	18155262
AH05.1918	AH05	18158951	18159520
AH05.1919	AH05	18163188	18167672
AH05.1920	AH05	18169525	18175822
AH05.1921	AH05	18182176	18185018
AH05.1922	AH05	18185327	18186898
AH05.1923	AH05	18191002	18192658
AH05.1924	AH05	18193242	18195194
AH05.1925	AH05	18198252	18199707
AH05.1926	AH05	18201913	18203951
AH05.1927	AH05	18208401	18212153
AH05.1928	AH05	18213430	18214617
AH05.1929	AH05	18216543	18216956
AH05.1930	AH05	18245414	18249256
AH05.1933	AH05	18275430	18275762
AH05.1934	AH05	18281576	18284654
AH05.1935	AH05	18292817	18293227
AH05.1936	AH05	18313038	18316185	LOC_Os11g48070	WDL1	4.62e-172
AH05.1937	AH05	18320265	18320708
AH05.1938	AH05	18321526	18325910	LOC_Os05g41450	HAPL1	3.31e-116
AH05.1939	AH05	18340932	18344650
AH05.1940	AH05	18350334	18351949
AH05.1941	AH05	18361964	18363415
AH05.1942	AH05	18365088	18367593	LOC_Os05g41390	CycB1;5	0
AH05.1943	AH05	18377204	18378758
AH05.1954	AH05	18492305	18493217
AH05.1955	AH05	18496045	18499693	LOC_Os05g41210	Cam2	1.46e-104
AH05.1956	AH05	18500983	18501667
AH05.1957	AH05	18503594	18507692
AH05.1958	AH05	18513787	18518245
AH05.1959	AH05	18519062	18525822
AH05.1960	AH05	18587151	18589440
AH05.1961	AH05	18606345	18607839
AH05.1962	AH05	18643511	18653910	LOC_Os01g59620	SDG709	0
AH05.1963	AH05	18655656	18655970
AH05.1964	AH05	18665249	18666304
AH05.1965	AH05	18669053	18674763
AH05.1966	AH05	18676308	18678410
AH05.1967	AH05	18678779	18680674
AH05.1968	AH05	18683121	18686140	LOC_Os05g41090	DMI3	0
AH05.1969	AH05	18690949	18691921
AH05.1970	AH05	18693599	18696540	LOC_Os01g59440	LRR1	2.65e-71
AH05.1971	AH05	18699276	18700289	LOC_Os01g59440	LRR1	5.2e-52
AH05.1977	AH05	18785458	18785697
AH05.1978	AH05	18788157	18789267
AH05.1994	AH05	18912542	18917829
AH05.1995	AH05	18925011	18926667
AH05.1996	AH05	18944010	18944533
AH05.1997	AH05	18946452	18949138
AH05.1998	AH05	18952896	18954738
AH05.1999	AH05	18964080	18964736
AH05.2001	AH05	18990736	18991383
AH05.2002	AH05	18992572	19000683	LOC_Os05g40384	EUI1; i-sd-1(t)	0
AH05.2003	AH05	19021852	19023366
AH05.2004	AH05	19024417	19026525
AH05.2005	AH05	19029340	19029627
AH05.2043	AH05	19452587	19457654
AH05.2044	AH05	19461121	19461798
AH05.2084	AH05	19963749	19964336
AH05.2085	AH05	19971943	19972721
AH05.2086	AH05	19985005	19985301
AH05.2087	AH05	19991729	19993849
AH05.2088	AH05	19999540	20002283	LOC_Os01g61550	AMT2;3	0
AH05.2089	AH05	20004446	20015901
AH05.2090	AH05	20016986	20018342
AH05.2093	AH05	20054679	20056392
AH05.2094	AH05	20063444	20065383
AH05.2095	AH05	20071595	20074544
AH05.2096	AH05	20084020	20088080	LOC_Os03g48270	CPK9	0
AH05.2097	AH05	20090202	20094864
AH05.2098	AH05	20095744	20097775
AH05.2103	AH05	20154396	20155115
AH05.2104	AH05	20167023	20170239
AH05.2105	AH05	20172783	20180398
AH05.2106	AH05	20181754	20181963
AH05.2107	AH05	20185825	20186430
AH05.2108	AH05	20195866	20196268
AH05.2109	AH05	20219047	20219286
AH05.2110	AH05	20220142	20221199
AH05.2111	AH05	20230499	20234548
AH05.2112	AH05	20236488	20237828
AH05.2113	AH05	20238901	20249185
AH05.2114	AH05	20251489	20259807
AH05.2115	AH05	20263964	20266576	LOC_Os01g61810	HAP3A	2.35e-64
AH05.2116	AH05	20268043	20272553
AH05.2117	AH05	20281240	20283536
AH05.2121	AH05	20338068	20338301
AH05.2122	AH05	20338766	20343575
AH05.2123	AH05	20352778	20353884
AH05.2124	AH05	20369613	20370198
AH05.2128	AH05	20453540	20456177
AH05.2129	AH05	20460075	20460419
AH05.2130	AH05	20462154	20462405
AH05.2131	AH05	20464086	20464816
AH05.2132	AH05	20468276	20468840
AH05.2133	AH05	20474035	20475651
AH05.2134	AH05	20476076	20477050
AH05.2135	AH05	20480728	20484473
AH05.2136	AH05	20490410	20492847
AH05.2137	AH05	20495228	20495731
AH05.2138	AH05	20513899	20515595
AH05.2139	AH05	20523114	20525312
AH05.2140	AH05	20528375	20530642
AH05.2141	AH05	20531082	20534319
AH05.2142	AH05	20541020	20541622
AH05.2143	AH05	20544300	20560452
AH05.2144	AH05	20561376	20566775
AH05.2145	AH05	20567032	20567727
AH05.2146	AH05	20572300	20575057
AH05.2147	AH05	20599913	20603692
AH05.2148	AH05	20612479	20615332	LOC_Os02g02410	Bip1; BiP3	0
AH05.2149	AH05	20616818	20617261
AH05.2154	AH05	20656916	20660482
AH05.2155	AH05	20670153	20674281
AH05.2156	AH05	20680963	20681625
AH05.2171	AH05	20876290	20880811
AH05.2172	AH05	20882548	20882940
AH05.2173	AH05	20891205	20894835
AH05.2174	AH05	20898447	20898803
AH05.2175	AH05	20901105	20902522
AH05.2176	AH05	20903504	20905104	LOC_Os09g15670	PP108; SIPP2C1	1.21e-114
AH05.2177	AH05	20905672	20906301
AH05.2222	AH05	21355659	21357837
AH05.2223	AH05	21367381	21369032
AH05.2224	AH05	21371684	21374901
AH05.2225	AH05	21380323	21382383
AH05.2232	AH05	21492919	21497236
AH05.2233	AH05	21501300	21503377
AH05.2250	AH05	21752969	21755587
AH05.2251	AH05	21757999	21760778
AH05.2252	AH05	21761926	21764463
AH05.2253	AH05	21765150	21767008
AH05.2254	AH05	21771316	21771744
AH05.2255	AH05	21773471	21775456
AH05.2259	AH05	21856897	21862803	LOC_Os07g48820	rTGA2.1; bZIP63; NIF1	2.65e-106
AH05.2260	AH05	21866306	21869151
AH05.2261	AH05	21883116	21886003
AH05.2262	AH05	21887243	21887896
AH05.2263	AH05	21889641	21890096
AH05.2264	AH05	21895904	21898173
AH05.2265	AH05	21900747	21906341
AH05.2266	AH05	21907555	21907899
AH05.2273	AH05	21995303	21998205
AH05.2274	AH05	22015043	22015753
AH05.2275	AH05	22022814	22029336	LOC_Os07g08000	Nek3	5.35e-143
AH05.2276	AH05	22036093	22039125
AH05.2277	AH05	22041341	22043888
AH05.2278	AH05	22049165	22050424
AH05.2279	AH05	22060096	22062246
AH05.2280	AH05	22066592	22067551
AH05.2305	AH05	22272573	22272984
AH05.2306	AH05	22284272	22287342
AH05.2394	AH05	23455779	23456531
AH05.2395	AH05	23459302	23465383	LOC_Os01g65670	AAP6	5.63e-171
AH05.2396	AH05	23466516	23470216
AH05.2397	AH05	23479769	23481599	LOC_Os05g34940	MADS4	5.5e-122
AH05.2398	AH05	23482123	23487309
AH05.2506	AH05	24903073	24904995
AH05.2507	AH05	24906895	24917702
AH05.2508	AH05	24924309	24926416
AH05.2509	AH05	24945743	24946564
AH05.2514	AH05	24977231	24977851
AH05.2515	AH05	25002608	25005083
AH05.2516	AH05	25005954	25007583
AH05.2604	AH05	26362703	26368491
AH05.2605	AH05	26369803	26370483
AH05.2606	AH05	26375814	26377891
AH05.2607	AH05	26379329	26385152
AH05.2696	AH05	27670419	27672940
AH05.2697	AH05	27686202	27692892
AH05.2698	AH05	27696681	27698014
AH05.2699	AH05	27702964	27705040
AH05.2818	AH05	30031722	30034212
AH05.2819	AH05	30038383	30041101
AH05.2820	AH05	30046935	30051498
AH05.2845	AH05	30420441	30424740
AH05.2846	AH05	30430813	30431749
AH05.2847	AH05	30436700	30437667
AH05.2850	AH05	30499186	30509084
AH05.2851	AH05	30528088	30529461
AH05.3059	AH05	34857163	34858173
AH05.3465	AH05	49464310	49467447
AH05.3513	AH05	50630933	50635103
AH05.3514	AH05	50636771	50639280
AH05.3515	AH05	50653277	50656453
AH05.3516	AH05	50657510	50660663
AH05.3821	AH05	54937830	54938945	LOC_Os12g38400	MYB91	1.39e-45
AH05.3822	AH05	54944212	54946643
AH05.3823	AH05	54954259	54954768
AH05.3824	AH05	54955705	54957392
AH05.3825	AH05	54958441	54963400
AH05.3826	AH05	54963941	54965064
AH06.207	AH06	1902014	1904625
AH06.208	AH06	1906259	1908963
AH06.209	AH06	1910298	1917372
AH06.210	AH06	1918416	1923208
AH06.235	AH06	2206189	2206533
AH06.236	AH06	2207212	2209155
AH06.237	AH06	2215406	2215747
AH06.238	AH06	2219350	2219709
AH06.269	AH06	2454880	2456262
AH06.270	AH06	2459752	2471534
AH06.387	AH06	3612879	3613367
AH06.388	AH06	3622386	3626669	LOC_Os02g56100	RNRL2	0
AH06.389	AH06	3627022	3627483
AH06.390	AH06	3628195	3629830
AH06.391	AH06	3631022	3635694
AH06.406	AH06	3807134	3807868	LOC_Os06g07560	CML30	5.49e-87
AH06.407	AH06	3809065	3811121
AH06.408	AH06	3828555	3831751	LOC_Os08g38710	AkaGal	0
AH06.409	AH06	3831878	3832441
AH06.410	AH06	3835964	3838769
AH06.411	AH06	3839149	3844405
AH06.412	AH06	3845039	3845953
AH06.425	AH06	4018309	4020730
AH06.426	AH06	4022541	4023680
AH06.427	AH06	4024942	4025854
AH06.428	AH06	4030983	4034407
AH06.429	AH06	4038298	4038860
AH06.430	AH06	4039981	4045276
AH06.431	AH06	4047230	4047814
AH06.432	AH06	4047990	4049902
AH06.437	AH06	4074705	4075805
AH06.438	AH06	4076983	4079508
AH06.439	AH06	4083235	4084693
AH06.440	AH06	4087045	4087609
AH06.441	AH06	4087923	4088550
AH06.442	AH06	4090971	4092373
AH06.443	AH06	4093572	4094968
AH06.444	AH06	4105647	4108412
AH06.450	AH06	4259189	4261723
AH06.451	AH06	4265515	4266012
AH06.600	AH06	5483147	5487953
AH06.601	AH06	5488775	5489833	LOC_Os02g54600	MKK4; SMG1	3.98e-177
AH06.602	AH06	5495761	5497558
AH06.603	AH06	5518348	5520955
AH06.604	AH06	5525212	5526718
AH06.668	AH06	6296086	6296924
AH06.669	AH06	6299505	6304455
AH06.670	AH06	6327189	6327752
AH06.671	AH06	6328392	6329277
AH06.673	AH06	6428649	6430272
AH06.674	AH06	6437566	6438237
AH06.675	AH06	6438789	6439145
AH06.676	AH06	6440462	6442586
AH06.722	AH06	7132493	7133402	LOC_Os01g74410	MYB48	1.57e-58
AH06.723	AH06	7151371	7151937
AH06.724	AH06	7158651	7162281
AH06.736	AH06	7420062	7423269
AH06.737	AH06	7431960	7432623
AH06.738	AH06	7433299	7440450
AH06.739	AH06	7443923	7445637
AH06.740	AH06	7457529	7461734	LOC_Os02g53160	PFA-DSP2	6.56e-97
AH06.741	AH06	7463047	7466519	LOC_Os06g10660	LYP6	0
AH06.742	AH06	7484924	7485499
AH06.794	AH06	8036287	8037523	LOC_Os06g11290	OPR1	0
AH06.795	AH06	8038604	8038890
AH06.796	AH06	8048309	8049482	LOC_Os06g11290	OPR1	0
AH06.797	AH06	8068035	8069287	LOC_Os06g11290	OPR1	6.5e-171
AH06.798	AH06	8078933	8080470	LOC_Os06g11290	OPR1	0
AH06.809	AH06	8259878	8265553	LOC_Os02g02890	CYP2; LRT2	1.46e-70
AH06.810	AH06	8268147	8268733
AH06.811	AH06	8269884	8271605
AH06.812	AH06	8272142	8274045
AH06.813	AH06	8276245	8278213
AH06.814	AH06	8286423	8288252	LOC_Os06g11410	CycD3;1	2.11e-124
AH06.815	AH06	8296519	8297132
AH06.869	AH06	8884441	8885130
AH06.870	AH06	8893097	8894623
AH06.871	AH06	8897684	8899814
AH06.872	AH06	8955449	8960910
AH06.875	AH06	9039816	9041605
AH06.876	AH06	9043325	9044538
AH06.877	AH06	9054130	9054501
AH06.878	AH06	9061903	9069328
AH06.879	AH06	9069772	9072157
AH06.880	AH06	9082574	9082921
AH06.883	AH06	9113734	9114338
AH06.884	AH06	9130016	9131548	LOC_Os08g04540	TDC1	0
AH06.913	AH06	9532331	9536107	LOC_Os06g12450	ALK; SSIIa	0
AH06.914	AH06	9539433	9543602
AH06.915	AH06	9549255	9552898
AH06.916	AH06	9571882	9572364
AH06.917	AH06	9581625	9582438
AH06.918	AH06	9583438	9584487
AH06.925	AH06	9714785	9718573
AH06.926	AH06	9723801	9727150
AH06.927	AH06	9732505	9734993	LOC_Os02g50960	PIN1; REH1; PIN1b; PIN1a	0
AH06.933	AH06	9814303	9814839
AH06.934	AH06	9818031	9823321
AH06.935	AH06	9838653	9844033	LOC_Os05g34460	TCM5	1.84e-163
AH06.936	AH06	9845214	9845603
AH06.937	AH06	9847304	9853149	LOC_Os02g58730	RacD; Rac5	7.61e-117
AH06.938	AH06	9861968	9863431
AH06.939	AH06	9873256	9874966
AH06.976	AH06	10350953	10355611
AH06.977	AH06	10360847	10364370
AH06.978	AH06	10387723	10389924
AH06.1012	AH06	11001572	11002291
AH06.1013	AH06	11003947	11004204
AH06.1014	AH06	11010682	11012487
AH06.1015	AH06	11018940	11025443
AH06.1020	AH06	11142996	11148023
AH06.1021	AH06	11149413	11151544
AH06.1022	AH06	11153935	11158761
AH06.1028	AH06	11253686	11255068
AH06.1029	AH06	11256912	11257958
AH06.1030	AH06	11258848	11270514
AH06.1034	AH06	11355599	11357573
AH06.1035	AH06	11363705	11383512
AH06.1036	AH06	11387717	11388007
AH06.1049	AH06	11551554	11552617
AH06.1050	AH06	11564608	11565398
AH06.1051	AH06	11575704	11577772
AH06.1052	AH06	11579222	11583120	LOC_Os02g50040	GH9B1	0
AH06.1063	AH06	11835396	11836736	LOC_Os08g33660	MYB106	1.52e-64
AH06.1064	AH06	11854246	11868373
AH06.1068	AH06	11978836	11979348
AH06.1069	AH06	11980008	11980476
AH06.1070	AH06	12014302	12015156
AH06.1071	AH06	12030587	12031018
AH06.1072	AH06	12046533	12047747	LOC_Os03g12030	CUT1L; WSL4	7.16e-172
AH06.1127	AH06	13191544	13192603
AH06.1128	AH06	13236449	13237143
AH06.1129	AH06	13280461	13281598
AH06.1130	AH06	13297697	13299286
AH06.1131	AH06	13303516	13304832
AH06.1132	AH06	13305740	13306531
AH06.1139	AH06	13498619	13499509
AH06.1140	AH06	13516393	13517065
AH06.1141	AH06	13555337	13557541
AH06.1142	AH06	13565511	13568003
AH06.1143	AH06	13592619	13593555
AH06.1144	AH06	13619930	13624075
AH06.1145	AH06	13630955	13634625	LOC_Os02g14120	Docs1	0
AH06.1146	AH06	13642478	13644764
AH06.1147	AH06	13646643	13647368
AH06.1148	AH06	13649293	13649769
AH06.1149	AH06	13700654	13702230
AH06.1150	AH06	13704702	13706553	LOC_Os06g16370	Hd1	2.68e-172
AH06.1151	AH06	13712617	13713701
AH06.1152	AH06	13728261	13732530
AH06.1153	AH06	13800494	13801863
AH06.1154	AH06	13813236	13813940
AH06.1155	AH06	13825501	13826140
AH06.1156	AH06	13851763	13852756
AH06.1157	AH06	13903637	13904284
AH06.1158	AH06	13921872	13923070
AH06.1159	AH06	13927107	13936229
AH06.1160	AH06	13979753	13980957
AH06.1161	AH06	14004317	14005970
AH06.1162	AH06	14009700	14014647
AH06.1163	AH06	14016161	14018113
AH06.1348	AH06	18973820	18974260
AH06.1349	AH06	18985173	18986371
AH06.1350	AH06	18992327	18993667
AH06.1351	AH06	19004245	19010655
AH06.1352	AH06	19091079	19092701
AH06.1353	AH06	19230264	19233748
AH06.1814	AH06	31475380	31475907
AH06.1815	AH06	31485928	31486411
AH06.1816	AH06	31508869	31510203
AH06.1817	AH06	31511555	31513715
AH06.1818	AH06	31518623	31542781
AH06.1900	AH06	33300073	33302139
AH06.1901	AH06	33314080	33317199
AH06.1902	AH06	33319635	33320276
AH06.1903	AH06	33349479	33350048
AH06.1905	AH06	33431312	33431896
AH06.1906	AH06	33435677	33438484
AH06.1907	AH06	33447010	33447555
AH06.1908	AH06	33470120	33471302
AH06.1909	AH06	33485809	33487912
AH06.1910	AH06	33488906	33489376
AH06.1911	AH06	33492073	33492888
AH06.1912	AH06	33496035	33497831
AH06.1913	AH06	33502598	33503146
AH06.1914	AH06	33513135	33525161
AH06.1915	AH06	33525812	33526636
AH06.1916	AH06	33542901	33543771
AH06.1917	AH06	33547998	33549519
AH06.1918	AH06	33554174	33560743
AH06.1919	AH06	33562127	33564029
AH06.1920	AH06	33567184	33567950
AH06.1931	AH06	33850818	33852175
AH06.1932	AH06	33859536	33862841
AH06.1933	AH06	33874157	33880192
AH06.1934	AH06	33891125	33892331
AH06.1936	AH06	33996001	33997184
AH06.1938	AH06	34064032	34064569
AH06.1939	AH06	34065215	34065622
AH06.1940	AH06	34068490	34070089
AH06.1941	AH06	34071487	34072682
AH06.1947	AH06	34170604	34188082
AH06.1948	AH06	34212875	34216329
AH06.1949	AH06	34216781	34217332
AH06.1950	AH06	34218447	34221047
AH06.1951	AH06	34223352	34225061
AH06.1952	AH06	34233381	34234847
AH06.1953	AH06	34244036	34244638
AH06.1954	AH06	34246004	34247575
AH06.1955	AH06	34262346	34263956
AH06.1956	AH06	34275689	34277245
AH06.1957	AH06	34345675	34347255
AH06.1962	AH06	34395607	34397663
AH06.1963	AH06	34412227	34413399
AH06.1964	AH06	34423311	34423904
AH06.1966	AH06	34450951	34452938
AH06.2203	AH06	38758019	38765790	LOC_Os01g54620	CesA4; Bc7; bc11	1.88e-164
AH06.2204	AH06	38769388	38774376
AH06.2205	AH06	38815197	38818475
AH06.2206	AH06	38821593	38823368	LOC_Os01g07810	Alba1	1.51e-56
AH06.2207	AH06	38824085	38826560	LOC_Os02g10800	BT1	1.05e-167
AH06.2235	AH06	39177923	39179762
AH06.2236	AH06	39180401	39184449	LOC_Os08g33660	MYB106	1.68e-44
AH06.2237	AH06	39205947	39206261
AH06.2238	AH06	39222913	39229037
AH06.2244	AH06	39360386	39360796
AH06.2245	AH06	39364426	39365141
AH06.2246	AH06	39371873	39372842
AH06.2247	AH06	39373606	39378487
AH06.2248	AH06	39378975	39384063
AH06.2297	AH06	39963651	39964707
AH06.2298	AH06	39967219	39969714	LOC_Os06g41090	FTIP1	0
AH06.2300	AH06	40053732	40062317
AH06.2301	AH06	40085240	40098280
AH06.2302	AH06	40098853	40100547
AH06.2309	AH06	40214652	40216365
AH06.2310	AH06	40222110	40223943
AH06.2311	AH06	40291221	40291926
AH06.2312	AH06	40295523	40301182
AH06.2403	AH06	41346002	41348464
AH06.2404	AH06	41353271	41358603
AH06.2405	AH06	41361622	41364045	LOC_Os03g60430	IDS1	2.46e-90
AH06.2671	AH06	43953837	43954136
AH06.2672	AH06	43957752	43959429
AH06.2673	AH06	43964024	43964353
AH06.2674	AH06	43969384	43969704
AH06.2675	AH06	43975797	43976066
AH07.63	AH07	785313	789027
AH07.64	AH07	790516	791116
AH07.65	AH07	793153	795703
AH07.81	AH07	871650	873638	LOC_Os04g57850	BIABP1	0
AH07.110	AH07	1275218	1276486
AH07.111	AH07	1283465	1285124
AH07.112	AH07	1286189	1294388
AH07.113	AH07	1296180	1301437
AH07.114	AH07	1302476	1307165
AH07.308	AH07	3090124	3090600
AH07.309	AH07	3095897	3098974
AH07.310	AH07	3099206	3105774
AH07.311	AH07	3111987	3115919
AH07.312	AH07	3116357	3117180
AH07.315	AH07	3225197	3231464
AH07.316	AH07	3232118	3232826
AH07.317	AH07	3236313	3240043
AH07.318	AH07	3242093	3242866
AH07.325	AH07	3310321	3313602
AH07.326	AH07	3317605	3326151
AH07.327	AH07	3328032	3330483
AH07.328	AH07	3331428	3334504
AH07.329	AH07	3335392	3338748
AH07.330	AH07	3341301	3343698
AH07.349	AH07	3524093	3524839
AH07.350	AH07	3525825	3532845	LOC_Os06g09660	ARF16	0
AH07.354	AH07	3587005	3589429
AH07.355	AH07	3612001	3619174
AH07.356	AH07	3621150	3621494
AH07.357	AH07	3623098	3623475
AH07.358	AH07	3630602	3634426
AH07.359	AH07	3636801	3637796
AH07.360	AH07	3639585	3643597
AH07.361	AH07	3648960	3651281	LOC_Os01g45190	RH2	0
AH07.362	AH07	3652976	3654779
AH07.363	AH07	3670420	3677312
AH07.364	AH07	3678289	3683423
AH07.367	AH07	3720418	3721940
AH07.368	AH07	3723260	3724266
AH07.369	AH07	3724704	3734331
AH07.381	AH07	3898060	3899027
AH07.382	AH07	3900475	3900786
AH07.383	AH07	3903787	3906710
AH07.384	AH07	3911392	3914087
AH07.385	AH07	3919353	3929912	LOC_Os11g34460	FKF1	0
AH07.415	AH07	4341895	4342515
AH07.416	AH07	4343777	4347706
AH07.463	AH07	4710296	4721491	LOC_Os12g41950	ARF25; ARF6b	0
AH07.464	AH07	4738472	4739794
AH07.465	AH07	4746164	4746475
AH07.569	AH07	5552545	5553015
AH07.570	AH07	5555271	5557903
AH07.571	AH07	5559495	5561552
AH07.660	AH07	6391064	6392548	LOC_Os02g09750	β-OsLCY; zebra524	0
AH07.661	AH07	6395716	6396277
AH07.662	AH07	6397992	6402677
AH07.663	AH07	6405681	6407391
AH07.664	AH07	6409119	6411239
AH07.665	AH07	6413031	6414143
AH07.666	AH07	6421939	6425371
AH07.667	AH07	6429456	6429890
AH07.681	AH07	6671350	6671766
AH07.682	AH07	6678050	6682392
AH07.683	AH07	6701326	6704246
AH07.684	AH07	6705514	6705825
AH07.757	AH07	7474290	7477751
AH07.778	AH07	7758360	7759684
AH07.779	AH07	7766128	7767228
AH07.849	AH07	8674144	8674512
AH07.850	AH07	8696508	8705634
AH07.954	AH07	10176044	10179440
AH07.955	AH07	10180801	10185283
AH07.956	AH07	10202189	10209050	LOC_Os06g06300	RFT1; FT-L3	3.18e-53
AH07.1038	AH07	11445433	11446356
AH07.1039	AH07	11448886	11453945
AH07.1040	AH07	11533799	11536544
AH07.1041	AH07	11542740	11545938
AH07.1042	AH07	11567456	11569226
AH07.1043	AH07	11579045	11583487
AH07.1044	AH07	11584255	11584593
AH07.1045	AH07	11599810	11600907
AH07.1069	AH07	11951008	11954115	LOC_Os02g15640	PYL/RCAR3; PYL3; PYL10	1.98e-134
AH07.1070	AH07	11962341	11963500
AH07.1071	AH07	11965893	11967841
AH07.1072	AH07	11969840	11970484
AH07.1073	AH07	11980658	11981401
AH07.1074	AH07	11988680	11989887
AH07.1075	AH07	12029242	12030404
AH07.1076	AH07	12037150	12046345
AH07.1077	AH07	12064620	12068197
AH07.1093	AH07	12340433	12341959
AH07.1094	AH07	12346263	12347482
AH07.1095	AH07	12354285	12357422
AH07.1200	AH07	14070785	14073389	LOC_Os02g17380	Rf2; Rfx	8.96e-57
AH07.1201	AH07	14079259	14094508	LOC_Os02g17390	AIM1	0
AH07.1202	AH07	14098870	14100049
AH07.1203	AH07	14103646	14104655
AH07.1204	AH07	14107766	14112350
AH07.1205	AH07	14114190	14116570
AH07.1221	AH07	14478556	14479287
AH07.1229	AH07	14786133	14787323
AH07.1230	AH07	14799362	14799574
AH07.1231	AH07	14884008	14884406
AH07.1232	AH07	14920574	14921637
AH07.1233	AH07	14949445	14950706
AH07.1235	AH07	14999803	15010237	LOC_Os02g40860	hbd2; CKI1; LTG1; LTRPK1	7.11e-173
AH07.1236	AH07	15013305	15015110
AH07.1237	AH07	15018932	15022134	LOC_Os07g45570	BLE2	0
AH07.1238	AH07	15035404	15041606
AH07.1239	AH07	15091784	15092374
AH07.1240	AH07	15093249	15095911
AH07.1241	AH07	15096741	15097862
AH07.1242	AH07	15107525	15109451
AH07.1248	AH07	15214229	15214527
AH07.1249	AH07	15216880	15217767
AH07.1250	AH07	15255463	15256104
AH07.1251	AH07	15256684	15257821
AH07.1252	AH07	15336111	15339067
AH07.1253	AH07	15399342	15399924
AH07.1257	AH07	15516189	15516861
AH07.1258	AH07	15519483	15520698	LOC_Os07g40290	GH3.8; GH3-8; MGH3	8.81e-85
AH07.1259	AH07	15521469	15521909	LOC_Os07g40290	GH3.8; GH3-8; MGH3	1.02e-42
AH07.1260	AH07	15558085	15567387
AH07.1275	AH07	15891472	15898106
AH07.1276	AH07	15898629	15899588
AH07.1277	AH07	15900270	15901963
AH07.1278	AH07	15919315	15920023
AH07.1288	AH07	16257918	16259099
AH07.1293	AH07	16345926	16346682
AH07.1294	AH07	16353239	16353652
AH07.1295	AH07	16356228	16361677
AH07.1314	AH07	16678748	16693852
AH07.1319	AH07	16836773	16843936
AH07.1320	AH07	16860531	16863460	LOC_Os01g57854	PME1	2.29e-142
AH07.1432	AH07	21524698	21528302
AH07.1433	AH07	21535483	21538021
AH07.1439	AH07	21663047	21664108
AH07.1441	AH07	21705076	21707479
AH07.1442	AH07	21714449	21716875
AH07.1443	AH07	21775648	21778106
AH07.1444	AH07	21805760	21808628
AH07.1450	AH07	22115382	22117850
AH07.1451	AH07	22146365	22146704
AH07.1456	AH07	22194066	22194455
AH07.1457	AH07	22194958	22195434
AH07.1458	AH07	22209559	22214544
AH07.1459	AH07	22218532	22224253
AH07.1460	AH07	22238623	22242303
AH07.1461	AH07	22244394	22246032
AH07.1462	AH07	22264424	22265026
AH07.1463	AH07	22267077	22270831
AH07.1472	AH07	22435316	22436886
AH07.1473	AH07	22547416	22549729	LOC_Os05g51090	SWEET5	1.7e-89
AH07.1474	AH07	22567645	22569571
AH07.1475	AH07	22569827	22571922
AH07.1478	AH07	22717389	22717673
AH07.1479	AH07	22752578	22752991
AH07.1480	AH07	22764740	22766596
AH07.1481	AH07	22785914	22793624	LOC_Os02g20360	NAAT1	0
AH07.1482	AH07	22802568	22804993
AH07.1483	AH07	22806646	22807074
AH07.1484	AH07	22819060	22819377
AH07.1485	AH07	22838488	22838865
AH07.1486	AH07	22913020	22913693
AH07.1487	AH07	22935058	22939482
AH07.1488	AH07	22970873	22971560
AH07.1489	AH07	22972898	22975315
AH07.1491	AH07	23035285	23038560
AH07.1492	AH07	23045034	23045363
AH07.1493	AH07	23077948	23078130
AH07.1494	AH07	23079786	23083384
AH07.1500	AH07	23151887	23152484
AH07.1501	AH07	23153728	23159224
AH07.1502	AH07	23161874	23165286	LOC_Os02g20360	NAAT1	0
AH07.1509	AH07	23274672	23275972
AH07.1510	AH07	23284235	23285830
AH07.1511	AH07	23295245	23297114	LOC_Os02g22130	GAP1	8.98e-86
AH07.1512	AH07	23324284	23332854
AH07.1521	AH07	23609321	23621218	LOC_Os01g37690	CAX1a	9.54e-129
AH07.1522	AH07	23625585	23626424
AH07.1523	AH07	23627026	23628873
AH07.1551	AH07	24322919	24323870
AH07.1552	AH07	24335288	24336286
AH07.1553	AH07	24341104	24346355
AH07.1554	AH07	24347079	24348275
AH07.1555	AH07	24349100	24352139
AH07.1556	AH07	24355030	24355581
AH07.1557	AH07	24356224	24357879
AH07.1558	AH07	24539357	24544235
AH07.1559	AH07	24550700	24552177
AH07.1560	AH07	24572512	24573549
AH07.1561	AH07	24574996	24575666
AH07.1562	AH07	24620296	24621111
AH07.1587	AH07	25656132	25657514
AH07.1588	AH07	25756583	25756930
AH07.1589	AH07	25758709	25759096
AH07.1590	AH07	25762049	25762432
AH07.1665	AH07	28677559	28678459
AH07.1666	AH07	28695355	28698441
AH07.1667	AH07	28710196	28710999
AH07.1668	AH07	28711553	28714248
AH07.1669	AH07	28753691	28754433
AH07.1670	AH07	28778092	28778856
AH07.1672	AH07	28846966	28851903
AH07.1673	AH07	28854658	28855242
AH07.1674	AH07	28855652	28856038
AH07.1675	AH07	28861124	28863878	LOC_Os11g35710	C11; IAS1	2.87e-93
AH07.1678	AH07	28968676	28968963
AH07.1679	AH07	29001264	29001902
AH07.1680	AH07	29016679	29019289
AH07.1686	AH07	29121765	29130620
AH07.1687	AH07	29132549	29133083
AH07.1688	AH07	29133878	29134183
AH07.1689	AH07	29145209	29155059
AH07.1690	AH07	29164025	29164630
AH07.1691	AH07	29170313	29170843
AH07.1692	AH07	29241280	29242177
AH07.1693	AH07	29243710	29247776
AH07.1694	AH07	29250041	29254127
AH07.1695	AH07	29338334	29339027
AH07.1696	AH07	29355242	29356048
AH07.1697	AH07	29370969	29371711
AH07.1698	AH07	29372045	29372641
AH07.1699	AH07	29378719	29379066
AH07.1700	AH07	29382244	29383125
AH07.1701	AH07	29402844	29405725
AH07.1702	AH07	29419399	29420097
AH07.1706	AH07	29503843	29506002
AH07.1707	AH07	29511906	29515167
AH07.1708	AH07	29526492	29528168
AH07.1709	AH07	29532870	29533214	LOC_Os01g15340	RAA1	8.09e-45
AH07.1710	AH07	29561489	29563187	LOC_Os02g29150	RALyase	2.05e-57
AH07.1711	AH07	29568363	29570396
AH07.1712	AH07	29586390	29588220
AH07.1713	AH07	29648130	29649938	LOC_Os02g29150	RALyase	5.65e-154
AH07.1714	AH07	29653080	29653361
AH07.1715	AH07	29654443	29658796
AH07.1716	AH07	29672489	29673424
AH07.1717	AH07	29680398	29680928
AH07.1718	AH07	29742291	29743266
AH07.1719	AH07	29744127	29745488
AH07.1720	AH07	29751920	29752446
AH07.1721	AH07	29753332	29757494
AH07.1722	AH07	29760646	29765552
AH07.1723	AH07	29854882	29855675
AH07.1724	AH07	29907721	29916873
AH07.1725	AH07	29976142	29977565
AH07.1726	AH07	30047371	30049394
AH07.1727	AH07	30059703	30061851
AH07.1728	AH07	30088280	30089192
AH07.1729	AH07	30117384	30122472
AH07.1730	AH07	30129090	30129834
AH07.1731	AH07	30145427	30146925
AH07.1737	AH07	30253430	30255890
AH07.1738	AH07	30311082	30313224
AH07.1739	AH07	30314017	30314349
AH07.1740	AH07	30337146	30341788
AH07.1741	AH07	30376029	30382422
AH07.1760	AH07	30683041	30684106
AH07.1761	AH07	30689029	30689448
AH07.1762	AH07	30725219	30727089	LOC_Os06g40640	Ald-Y; ygdl-1	0
AH07.1774	AH07	31011703	31012017
AH07.1775	AH07	31037266	31046285
AH07.1791	AH07	31413717	31415507
[truncated: 2,524 more rows]
