# Supplementary material for: Genomic insights into the evolution of Echinochloa species as weed and orphan crop
Source: Nat Commun. 2022 Feb 3;13:689. doi: 10.1038/s41467-022-28359-9 (PMC8814039; doi:10.1038/s41467-022-28359-9)
Supplement: Supplementary file 10 — Supplementary Data 7 [file 41467_2022_28359_MOESM10_ESM.xlsx]

## Sheet: Sheet1
Supplementary Data 7. Genes around GWAS outlier loci associated with flowering time in 461 individuals of E. crus-galli.
Gene ID in E. crus-galli	Chromosome	Start	End	Locus in O. sativa (MSU7.0)	Gene Name	Blastp e-value (<1e-40)
AH01.1168	AH01	10209789	10212583
AH01.3206	AH01	45882480	45885631
AH01.3288	AH01	46875426	46878358
AH01.5124	AH01	63958025	63960158
AH01.5125	AH01	63961182	63962779
AH02.1287	AH02	13405361	13407896
AH02.1288	AH02	13411641	13412483
AH02.1470	AH02	16542796	16543194
AH02.1471	AH02	16543846	16550009
AH02.1472	AH02	16556239	16557569
AH02.1521	AH02	17470635	17472018
AH02.1529	AH02	17726364	17727398
AH02.1654	AH02	20894490	20899385	LOC_Os05g06270	APIP6	4.51e-155
AH02.1968	AH02	32910385	32914509
AH02.1969	AH02	32925555	32926930	LOC_Os05g04820	MYB2P-1	4.27e-77
AH02.1976	AH02	33212876	33213226
AH02.1978	AH02	33262633	33263601
AH02.1979	AH02	33263790	33265520
AH02.1980	AH02	33273622	33280076	LOC_Os02g58590	GnT1	0
AH02.1981	AH02	33282011	33288116
AH02.1982	AH02	33290896	33292880
AH02.2154	AH02	35807247	35808480
AH02.2155	AH02	35810886	35811920
AH02.2644	AH02	42057700	42058913
AH02.2645	AH02	42067017	42069414
AH02.3085	AH02	46959270	46961478
AH02.3086	AH02	46966201	46967046
AH02.3491	AH02	51493092	51493730
AH03.107	AH03	1179738	1181414
AH03.108	AH03	1189544	1193237
AH03.334	AH03	3832007	3837968
AH03.336	AH03	3857582	3861313
AH03.491	AH03	5552916	5557814
AH03.700	AH03	8192085	8193614
AH03.701	AH03	8199845	8204658	LOC_Os07g13980	APL4; AGPL4	0
AH03.2410	AH03	39470001	39471456
AH03.2452	AH03	39849545	39850496
AH03.2453	AH03	39853266	39859460
AH03.2781	AH03	42958628	42959707
AH03.2782	AH03	42961303	42963613
AH03.3283	AH03	47667445	47673953
AH04.135	AH04	1198401	1201202
AH04.136	AH04	1201925	1203208
AH04.137	AH04	1212775	1213863
AH04.344	AH04	3706459	3710854
AH04.913	AH04	13892603	13893097
AH04.1145	AH04	19925525	19929774
AH04.1639	AH04	33021653	33021955
AH04.1667	AH04	33844437	33845388
AH04.1701	AH04	34674325	34675052
AH04.1702	AH04	34676461	34679789
AH04.1819	AH04	36983751	36988615
AH04.1820	AH04	36989426	36990079
AH05.273	AH05	2403149	2410580
AH05.2563	AH05	25578229	25579629
AH05.2564	AH05	25582553	25584135
AH05.2777	AH05	29199100	29202144
AH06.92	AH06	765747	766326
AH06.93	AH06	771962	772278
AH06.94	AH06	774427	777739
AH06.95	AH06	778492	779992
AH06.96	AH06	780321	782858
AH06.174	AH06	1570704	1574252
AH06.175	AH06	1575143	1575858
AH06.176	AH06	1580015	1580317
AH06.177	AH06	1585958	1586876	LOC_Os10g41230	Hox1	1.66e-48
AH06.178	AH06	1588418	1589206
AH06.340	AH06	3157346	3159025
AH06.341	AH06	3163908	3164881
AH06.342	AH06	3172950	3174410
AH06.343	AH06	3175795	3176674
AH06.344	AH06	3181977	3187066	LOC_Os06g01390	ACX1	0
AH06.455	AH06	4280330	4281070
AH06.456	AH06	4283314	4284770
AH06.457	AH06	4290958	4293269
AH06.458	AH06	4294704	4296156
AH06.459	AH06	4298032	4298676
AH06.700	AH06	6789654	6790623
AH06.701	AH06	6799347	6802480
AH06.721	AH06	7095460	7096371
AH06.788	AH06	7987989	7988444
AH06.834	AH06	8501311	8502483
AH06.835	AH06	8503452	8504423	LOC_Os02g52040	PHI-1	3.81e-102
AH06.836	AH06	8506018	8506986	LOC_Os02g52040	PHI-1	1.95e-119
AH06.837	AH06	8508918	8511566
AH06.1150	AH06	13704702	13706553	LOC_Os06g16370	Hd1	2.68e-172
AH06.1164	AH06	14042888	14043313
AH06.1516	AH06	24073983	24074183
AH06.1636	AH06	26136006	26136527
AH06.1669	AH06	27591457	27591808
AH06.1698	AH06	28094898	28097715	LOC_Os04g38720	NAC2; Ostil1	1.06e-75
AH06.1769	AH06	30174348	30174851
AH06.1929	AH06	33818982	33819617
AH06.1930	AH06	33820428	33820958
AH06.1931	AH06	33850818	33852175
AH06.1932	AH06	33859536	33862841
AH06.1933	AH06	33874157	33880192
AH06.1934	AH06	33891125	33892331
AH06.1937	AH06	34038001	34039794
AH06.1938	AH06	34064032	34064569
AH06.1939	AH06	34065215	34065622
AH06.1940	AH06	34068490	34070089
AH06.1941	AH06	34071487	34072682
AH06.1955	AH06	34262346	34263956
AH06.2047	AH06	36102132	36103190
AH07.325	AH07	3310321	3313602
AH07.326	AH07	3317605	3326151
AH07.434	AH07	4476459	4478356
AH07.435	AH07	4481131	4483203
AH07.670	AH07	6494517	6497882
AH07.832	AH07	8449269	8452644	LOC_Os02g12440	GIRL1	0
AH07.1649	AH07	28212604	28214558
AH07.2511	AH07	42422219	42427015
AH07.2512	AH07	42430143	42430483
AH07.2513	AH07	42431328	42432547
AH07.2514	AH07	42432945	42434668
AH07.2707	AH07	44911897	44912877
AH07.2708	AH07	44927988	44928950
AH07.2795	AH07	46177078	46177683
AH07.2796	AH07	46183703	46184506
AH07.2797	AH07	46185849	46190964	LOC_Os02g43010	VPE3	0
AH07.3419	AH07	52011834	52017549
AH07.3807	AH07	55613645	55613983
AH07.3808	AH07	55617372	55617896
AH07.3809	AH07	55619748	55620116
AH07.3894	AH07	56353740	56355494	LOC_Os04g38720	NAC2; Ostil1	9.34e-60
AH07.3895	AH07	56361080	56363597
AH08.611	AH08	7435909	7437967
AH08.613	AH08	7465122	7465472
AH08.653	AH08	8081037	8081381
AH08.654	AH08	8097275	8101331
AH08.655	AH08	8106694	8107582
AH08.1584	AH08	32358271	32359404
AH08.1585	AH08	32359861	32363480
AH08.2030	AH08	37172204	37175172
AH08.2031	AH08	37181747	37182913
AH08.2033	AH08	37211971	37214315	LOC_Os04g38720	NAC2; Ostil1	1.6e-69
AH08.2060	AH08	37475590	37477662
AH08.2061	AH08	37478428	37481696
AH08.2062	AH08	37482671	37486483
AH08.2063	AH08	37488259	37493988	LOC_Os09g32080	bc15; CTL1	4.21e-154
AH08.2064	AH08	37494582	37496881
AH08.2065	AH08	37498869	37499531
AH08.2066	AH08	37517024	37517524
AH08.2067	AH08	37524363	37524942
AH08.2124	AH08	38085359	38086162
AH09.202	AH09	4054857	4057006
AH09.2250	AH09	33588334	33592999
BH01.207	BH01	2177080	2177716
BH01.208	BH01	2181630	2184084
BH01.209	BH01	2184418	2185512
BH01.210	BH01	2190021	2190954
BH01.394	BH01	3536850	3539008
BH01.415	BH01	3754325	3755452
BH01.416	BH01	3756075	3757397
BH01.417	BH01	3762284	3763772	LOC_Os07g38170	REM4.1	3.67e-85
BH01.418	BH01	3777828	3782967	LOC_Os09g25490	CesA9; Bc6; BC88	0
BH01.419	BH01	3783307	3785023
BH01.420	BH01	3788463	3789996
BH01.421	BH01	3791665	3793440
BH01.422	BH01	3795633	3797108
BH01.428	BH01	3873247	3880844
BH01.435	BH01	3906728	3909418
BH01.1472	BH01	12851802	12855423
BH01.1477	BH01	12893586	12894899
BH01.1478	BH01	12895382	12899394
BH01.1479	BH01	12900052	12900324
BH01.2912	BH01	32657428	32663208
BH01.3007	BH01	34470640	34472007
BH01.3021	BH01	34674355	34678654	LOC_Os01g15830	POX1; ddOs319	4.52e-98
BH01.3022	BH01	34680799	34683304
BH01.3090	BH01	35478574	35480965
BH01.3091	BH01	35482150	35487952
BH01.3092	BH01	35490407	35493647
BH01.3287	BH01	37594507	37595909
BH01.3288	BH01	37596667	37599544
BH01.3858	BH01	43671252	43673397
BH01.3859	BH01	43677245	43679703
BH01.5172	BH01	54425035	54432448
BH01.5173	BH01	54434872	54437452
BH01.5227	BH01	55033162	55033842
BH01.5228	BH01	55035440	55037288
BH01.5229	BH01	55038414	55040165
BH01.5230	BH01	55041534	55043542
BH02.346	BH02	3404171	3407488
BH02.347	BH02	3408460	3414388
BH02.362	BH02	3557157	3561959
BH02.363	BH02	3567487	3572490	LOC_Os01g09550	SNAC3	0
BH02.386	BH02	3850733	3851964
BH02.387	BH02	3854950	3858184
BH02.388	BH02	3858604	3860463
BH02.395	BH02	3925323	3927324
BH02.396	BH02	3930242	3931837
BH02.619	BH02	5883458	5884167
BH02.620	BH02	5885426	5886130
BH02.621	BH02	5886313	5886913
BH02.622	BH02	5889758	5890168
BH02.829	BH02	7969107	7969473
BH02.830	BH02	7972186	7972643
BH02.831	BH02	7976494	7980354
BH02.1509	BH02	14740691	14740987
BH02.1510	BH02	14743848	14745862
BH02.1644	BH02	16768013	16771443	LOC_Os05g06350	α1b	0
BH02.1645	BH02	16773668	16775639	LOC_Os07g32530	HAK14	8.01e-41
BH02.2925	BH02	36297848	36298600
BH02.2926	BH02	36352103	36356697
BH02.2927	BH02	36360159	36360665
BH02.2928	BH02	36369366	36370529	LOC_Os01g04800	RAV2	5.74e-95
BH03.97	BH03	961566	963099
BH03.98	BH03	970251	970724
BH03.687	BH03	8498120	8499190
BH03.1670	BH03	25670614	25671741
BH03.1671	BH03	25681588	25682030
BH03.1672	BH03	25684568	25684945
BH03.3582	BH03	44706573	44708181
BH03.3583	BH03	44715459	44717709
BH03.3749	BH03	45943563	45947324
BH03.3750	BH03	45949147	45950600
BH03.3751	BH03	45951301	45957047
BH03.3752	BH03	45958061	45958624
BH03.3875	BH03	47026194	47028633	LOC_Os03g57220	GLO1	0
BH03.3876	BH03	47029473	47029978
BH03.3877	BH03	47032070	47033356
BH03.3898	BH03	47170653	47177876	LOC_Os03g57670	LBD3-7	2.79e-51
BH03.3899	BH03	47178472	47178780
BH03.4323	BH03	50874476	50875684
BH03.4324	BH03	50876489	50880161
BH03.4325	BH03	50883784	50887843
BH03.4326	BH03	50888348	50890508
BH04.862	BH04	11312162	11312734
BH04.863	BH04	11314234	11317472
BH04.864	BH04	11320112	11327702
BH04.866	BH04	11365402	11374446	LOC_Os10g39440	TMT1	0
BH04.867	BH04	11474492	11475876
BH04.870	BH04	11536508	11542484
BH04.887	BH04	11788699	11788926
BH04.888	BH04	11798307	11801004
BH04.889	BH04	11811854	11812165
BH04.1415	BH04	24533539	24534162
BH04.1416	BH04	24554140	24559021
BH04.2270	BH04	36198318	36199969
BH04.2317	BH04	36777692	36780444
BH05.530	BH05	4471929	4476094
BH05.1352	BH05	11903407	11906803
BH05.2204	BH05	19464451	19466926
BH05.2328	BH05	20511145	20511393
BH05.2329	BH05	20514263	20514595
BH05.2661	BH05	23958627	23962510
BH05.2663	BH05	24016478	24017125
BH05.2664	BH05	24018532	24024550	LOC_Os10g41310	REL2	1.99e-13
BH05.2670	BH05	24075557	24076333
BH05.2673	BH05	24112000	24114777
BH05.2674	BH05	24116775	24117356
BH05.2683	BH05	24250023	24258047
BH05.2684	BH05	24258742	24259137
BH05.2692	BH05	24351130	24354980
BH05.3280	BH05	35059650	35060526
BH05.3380	BH05	37056929	37057816
BH05.3381	BH05	37061966	37066403
BH06.733	BH06	6575840	6581768	LOC_Os06g09930	GPCR	0
BH06.734	BH06	6585599	6591592
BH06.1210	BH06	12321863	12325162
BH06.1211	BH06	12326055	12328508
BH06.1212	BH06	12335388	12336036
BH06.1213	BH06	12338186	12339049
BH06.1216	BH06	12373007	12376242
BH06.1265	BH06	13204666	13205779
BH06.1266	BH06	13208590	13209499
BH06.1267	BH06	13213346	13215419
BH06.1268	BH06	13237077	13238978
BH06.1269	BH06	13240404	13240685
BH06.1483	BH06	17521238	17521813
BH06.1484	BH06	17546209	17547575
BH06.1485	BH06	17551236	17552020
BH06.1486	BH06	17554036	17555595
BH06.1829	BH06	24275512	24277609
BH06.1830	BH06	24279268	24280773
BH06.1831	BH06	24283035	24286478
BH06.2369	BH06	30274853	30275407
BH06.2370	BH06	30276437	30276976
BH06.2371	BH06	30278441	30279049
BH06.2372	BH06	30280522	30283509	LOC_Os06g40570	Osnop	8.95e-14
BH06.2588	BH06	32234272	32242764
BH06.2589	BH06	32244976	32245524	LOC_Os02g54160	EREBP1	1.87e-23
BH07.77	BH07	591511	594731	LOC_Os02g02170	NRT2.1	0
BH07.78	BH07	597941	598815
BH07.79	BH07	602355	603950	LOC_Os02g02170	NRT2.1	0
BH07.1028	BH07	10142360	10143729
BH07.1029	BH07	10147348	10149172
BH07.1102	BH07	11379537	11380878
BH07.1517	BH07	18030356	18031231
BH07.1518	BH07	18033184	18034710
BH07.1755	BH07	23740063	23741855	LOC_Os08g03290	GAPDH; GAPC3	1.23e-13
BH07.1756	BH07	23746141	23748900
BH07.1757	BH07	23749202	23754649
BH07.2205	BH07	29495112	29497668	LOC_Os06g50060	PRA2	3.88e-53
BH07.2206	BH07	29498418	29500853
BH07.3032	BH07	36714573	36720063	LOC_Os07g46410	NTRC	1.97e-114
BH07.3033	BH07	36724396	36725385	LOC_Os06g04540	dp1	3.56e-60
BH07.3034	BH07	36726545	36726922
BH07.3131	BH07	37533580	37535507
BH07.3132	BH07	37535761	37541277
BH07.3133	BH07	37541691	37542062
BH07.3134	BH07	37546809	37548285
BH07.3135	BH07	37550370	37551335
BH07.3648	BH07	41955221	41958855
BH07.3649	BH07	41959102	41960481
BH07.3650	BH07	41962716	41963930	LOC_Os10g06540	VAMP714	6.91e-88
BH07.3651	BH07	41964651	41968015
BH08.236	BH08	2281471	2291567
BH08.237	BH08	2294523	2299849
BH08.697	BH08	7660000	7660527
BH08.698	BH08	7668409	7671629	LOC_Os04g52164	CER2	1.13e-134
BH08.967	BH08	12394507	12395728
BH08.993	BH08	12971479	12976265
BH08.1018	BH08	13381100	13381366
BH08.1019	BH08	13386319	13391246
BH08.1202	BH08	17634304	17636517
BH08.1203	BH08	17643572	17647183
BH08.1400	BH08	20675135	20675479
BH08.1401	BH08	20677559	20680833
BH08.1402	BH08	20682659	20684485
BH08.1650	BH08	24101433	24104902
BH08.1651	BH08	24106372	24111307
BH08.1656	BH08	24224074	24225583
BH08.1657	BH08	24227980	24228835
BH08.1995	BH08	27678640	27690974
BH08.1996	BH08	27694270	27696375
BH08.2014	BH08	27827198	27834173
BH08.2024	BH08	27928697	27929161
BH08.2025	BH08	27931515	27935689
BH08.2045	BH08	28099026	28108009
BH08.2046	BH08	28110965	28111813
BH08.2050	BH08	28133543	28134574
BH08.2051	BH08	28138532	28141525
BH08.2052	BH08	28142574	28143107
BH08.2053	BH08	28148170	28151175
BH08.2054	BH08	28152717	28159025
BH09.218	BH09	4454832	4460095
BH09.288	BH09	5806154	5806684
BH09.846	BH09	16272805	16275872
BH09.847	BH09	16278224	16280803
BH09.848	BH09	16282175	16285187
BH09.1011	BH09	18490003	18491236
BH09.1012	BH09	18491989	18492543
BH09.1013	BH09	18493667	18494203	LOC_Os04g33900	COPT4	6e-47
BH09.1014	BH09	18495963	18505211
BH09.2714	BH09	33630482	33633328	LOC_Os06g24730	NYC3	0
BH09.2715	BH09	33634484	33635164
BH09.2716	BH09	33635789	33638845
BH09.2717	BH09	33655962	33657256
BH09.2718	BH09	33661278	33664230
CH01.249	CH01	1836089	1839410
CH01.250	CH01	1839931	1841300	LOC_Os03g59610	ABA2; XanDH	3.75e-153
CH01.251	CH01	1843072	1844115	LOC_Os03g59610	ABA2; XanDH	4.42e-151
CH01.2401	CH01	20864336	20868564
CH01.2402	CH01	20882694	20889846
CH01.2512	CH01	22370908	22371261
CH01.2513	CH01	22373718	22374113
CH01.2514	CH01	22375258	22375665
CH01.2515	CH01	22388284	22389138
CH01.2516	CH01	22390098	22392562
CH01.3635	CH01	38391387	38395622
CH01.3636	CH01	38396963	38397199
CH01.5166	CH01	51784810	51785151
CH01.5167	CH01	51785797	51787526
CH01.5168	CH01	51788831	51790891
CH01.5169	CH01	51790970	51791905
CH01.5170	CH01	51792915	51795480
CH01.5510	CH01	54577217	54581314
CH01.5511	CH01	54581720	54584108	LOC_Os03g01700	Lsi2	5.01e-96
CH02.17	CH02	285909	287410
CH02.18	CH02	293987	294580
CH02.19	CH02	295934	298609
CH02.20	CH02	300457	301117
CH02.22	CH02	312927	315629
CH02.23	CH02	320089	323370
CH02.27	CH02	351932	356959
CH02.28	CH02	357680	359572
CH02.29	CH02	360841	362779
CH02.30	CH02	365622	374602	LOC_Os02g45054	SID1; IDD4	4.32e-94
CH02.32	CH02	395104	399863
CH02.33	CH02	404117	405010
CH02.34	CH02	408936	411724
CH02.35	CH02	412633	413262
CH02.2098	CH02	24516532	24518568
CH02.2099	CH02	24519644	24521133
CH02.2100	CH02	24527050	24534858
CH02.2101	CH02	24537446	24540043
CH02.2103	CH02	24564610	24566823	LOC_Os03g15780	OASA2	4.29e-85
CH02.2104	CH02	24588633	24590462
CH02.2105	CH02	24593528	24601430
CH02.2106	CH02	24604315	24606188
CH02.2107	CH02	24607098	24609857
CH02.2702	CH02	32048345	32051039	LOC_Os01g41800	CYP72A31	2.64e-123
CH02.2703	CH02	32054086	32054850
CH02.2768	CH02	32765840	32767588
CH02.2769	CH02	32768941	32772631
CH02.2771	CH02	32819947	32821921
CH02.2980	CH02	34996440	34997375
CH02.2981	CH02	35002342	35004468
CH02.3272	CH02	37216187	37218616
CH02.3273	CH02	37219733	37224088	LOC_Os01g54270	D10; CCD8	9.37e-27
CH02.3274	CH02	37226335	37227108
CH02.3295	CH02	37414957	37417493
CH02.3296	CH02	37445949	37447114
CH02.3297	CH02	37459216	37459774
CH02.3298	CH02	37463462	37465063	LOC_Os03g57940	CKI; EL1; Hd16	8.38e-14
CH02.3636	CH02	40278061	40278558
CH03.242	CH03	3425514	3425901
CH03.243	CH03	3427740	3429594
CH03.244	CH03	3430615	3435686	LOC_Os09g27060	DDM1a; CHR746	0
CH03.858	CH03	10552866	10553615	LOC_Os01g66030	MADS2	8.09e-20
CH03.859	CH03	10557939	10559609
CH03.1618	CH03	22923739	22929550
CH03.4387	CH03	52582777	52584746
CH03.4388	CH03	52593512	52593812	LOC_Os07g44180	Lti6a	8.87e-33
CH04.1197	CH04	16214444	16216758
CH04.1198	CH04	16230019	16233924
CH04.1343	CH04	20517326	20517946
CH04.1934	CH04	31382480	31385885
CH04.2352	CH04	36900027	36903319
CH06.50	CH06	380150	380970
CH06.51	CH06	381794	383073
CH06.52	CH06	394670	395098
CH06.256	CH06	2114517	2114870
CH06.257	CH06	2118928	2120592	LOC_Os06g51220	HMGB1	1.7e-72
CH06.258	CH06	2123515	2128586
CH06.731	CH06	6063395	6064000
CH06.732	CH06	6071415	6079569	LOC_Os01g28840	SLAC7	1.03e-37
CH06.733	CH06	6080647	6081435
CH06.1353	CH06	12949120	12950673
CH06.1354	CH06	12951907	12956717
CH06.2028	CH06	26489061	26492313	LOC_Os03g32580	I-BAK1	1.31e-16
CH06.2029	CH06	26493481	26496687
CH07.1305	CH07	15410388	15413114
CH07.1407	CH07	17629618	17631742
CH07.1454	CH07	19451120	19451512
CH07.1485	CH07	20493754	20494361
CH07.1769	CH07	25726583	25728981
CH07.1770	CH07	25729322	25729835
CH07.2131	CH07	29962556	29963773
CH07.2132	CH07	29966925	29967863
CH07.2133	CH07	29974233	29977317
CH07.2758	CH07	35863921	35864709	LOC_Os02g43970	AP211; ARAG1	8.72e-50
CH07.3176	CH07	39556670	39558079
CH07.3177	CH07	39561366	39562584
CH08.1701	CH08	27196534	27197791
CH08.2064	CH08	31303813	31305268
CH08.2065	CH08	31308552	31309025
CH09.513	CH09	10346070	10348521	LOC_Os12g26940	CHARK	2.25e-100
CH09.3115	CH09	37275805	37278601
CH09.3116	CH09	37280118	37283386
CH09.3117	CH09	37286979	37292177	LOC_Os04g57610	ARF12; ARF8	0
