# Supplementary material for: Genomic insights into the evolution of Echinochloa species as weed and orphan crop
Source: Nat Commun. 2022 Feb 3;13:689. doi: 10.1038/s41467-022-28359-9 (PMC8814039; doi:10.1038/s41467-022-28359-9)
Supplement: Supplementary file 11 — Supplementary Data 8 [file 41467_2022_28359_MOESM11_ESM.xlsx]

## Sheet: Sheet1
Supplementary Data 8. ALS mutation spectrum in the global Echinochloa plants collection.
ID	Variety	Location	Causative mutation	Resistance identification				Ala122Thr							Trp574Leu				Ser653Asn			Trp574Leu					Trp574Leu	Gly654Cys
					AH07_33727014	AH07_33727122	AH07_33727127	AH07_33727221	AH07_33727316	AH07_33727598	AH07_33727695	AH07_33727788	AH07_33727823	AH07_33727991	AH07_33728578	AH07_33728665	AH07_33728678	AH07_33728776	AH07_33728815	BH07_25697383	BH07_25697413	BH07_25698975	BH07_25699051	BH07_25699213	CH07_25534603	CH07_25534604	CH07_25536161	CH07_25536400
HN99	E. crus-galli (admix1)	Hunan, China			GG	CC	GG	GG	GG	GA	CC	GG	GG	GG	GG	TT	AA	TT	GG	--	--	GG	GG	CC	--	--	GG	GG
KQR	E. crus-galli (admix1)	Jiangsu, China			GG	CC	GG	GG	GG	GG	CC	GG	GG	GG	GG	TT	AA	TT	GG	GG	GG	GG	GG	TT	CC	GG	GG	GG
KQS	E. crus-galli (admix1)	Jiangsu, China			GG	CC	GG	GG	--	GG	CC	GG	GG	GG	GG	TT	AA	TT	GG	GG	GG	GG	GG	TT	CC	GG	GG	GG
SD4	E. crus-galli (admix1)	Shandong, China			GG	CC	GG	GG	GG	GG	CC	GG	GG	GG	GG	TT	AA	TT	GG	GG	GG	GG	GG	CC	--	--	GG	GG
BTS02	E. crus-galli (admix1)	Zhejiang, China			GG	CC	GG	GG	GG	GG	CC	GG	GG	GG	GG	TT	AA	TT	GG	GG	GG	GG	GG	CC	CC	GG	GG	GG
QiuHB-3	E. crus-galli (admix1)	Zhejiang, China			GG	CC	GG	GG	GG	GG	CC	GG	GG	GG	GG	TT	AA	TT	GG	GG	--	GG	GG	CC	--	--	GG	GG
ZJ100	E. crus-galli (admix1)	Zhejiang, China			GG	CC	GG	GG	GG	GG	CC	GG	GG	GG	GG	TT	AA	TT	GG	GG	GG	GG	GG	CC	--	--	GG	GG
ZJGS1	E. crus-galli (admix1)	Zhejiang, China			GG	CC	GG	GG	GG	GG	CC	GG	GG	GG	GG	CC	GG	GG	GG	--	GG	GG	GG	CC	CC	GG	GG	GG
ZJGS2	E. crus-galli (admix1)	Zhejiang, China			GG	CC	GG	GG	GG	GG	CC	GG	GG	GG	GG	CC	GG	GG	GG	GG	GG	GG	GG	CC	CC	GG	GG	GG
CKKS03	E. crus-galli (admix1)	Malaysia			GG	CC	GG	GG	GG	GG	CC	GG	GG	GG	GG	TT	AA	TT	GG	GG	GG	GG	GG	CC	CC	GG	GG	GG
CKKS04	E. crus-galli (admix1)	Malaysia			GG	CC	GG	GG	GG	GG	CC	GG	GG	GG	GG	TT	AA	TT	GG	GG	GG	GG	GG	CC	AA	TT	GG	GG
CKKS18	E. crus-galli (admix1)	Malaysia			GG	CC	GG	GG	GG	GG	CC	GG	GG	GG	GG	TT	AA	TT	GG	GG	GG	GG	GG	CT	CC	GG	GG	GG
CKKS21	E. crus-galli (admix1)	Malaysia			GG	CC	GG	GG	GG	GG	CC	GG	GG	GG	GG	TT	AA	TT	GG	GG	GG	GG	GG	TT	CA	GT	GG	GG
GKJL01	E. crus-galli (admix1)	Malaysia			GG	CC	GG	GG	GG	GG	CC	GG	GG	GG	GG	TT	AA	TT	GG	GG	GG	GG	GG	TT	AA	TT	GG	GG
GKJL02	E. crus-galli (admix1)	Malaysia			GG	CC	GG	GG	GG	GG	CC	GG	GG	GG	GG	TT	AA	TT	GG	GG	GG	GG	GG	TT	AA	TT	GG	GG
GKJL04	E. crus-galli (admix1)	Malaysia			GG	CC	GG	GG	GG	GG	CC	GG	GG	GG	GG	TT	AA	TT	GG	GG	GG	GG	GG	TT	AA	TT	GG	GG
GKKS01	E. crus-galli (admix1)	Malaysia			GG	CC	GG	GG	GG	GG	CC	GG	GG	GG	GG	TT	AA	TT	GG	GG	GG	GG	GG	TT	AA	TT	GG	GG
GKKS02	E. crus-galli (admix1)	Malaysia			GG	CC	GG	GG	GG	GG	CC	GG	GG	GG	GG	TT	AA	TT	GG	GG	GG	GG	GG	CT	AA	TT	GG	GG
GKKS05	E. crus-galli (admix1)	Malaysia			GG	CC	GG	GG	GG	GG	CC	GG	GG	GG	GG	TT	AA	TT	GG	GG	GG	GG	GG	TT	AA	TT	GG	GG
GKKS06	E. crus-galli (admix1)	Malaysia			GG	CC	GG	GG	GG	GG	CC	GG	GG	GG	GG	TT	AA	TT	GG	GG	GG	GG	GG	TT	AA	TT	GG	GG
GKKS19	E. crus-galli (admix1)	Malaysia			GG	CC	GG	GG	GG	GG	CC	GG	GG	GG	GG	TT	AA	TT	GG	GG	GG	GG	GG	TT	AA	TT	GG	GG
GKKS22	E. crus-galli (admix1)	Malaysia			GG	CC	GG	GG	GG	GG	CC	GG	GG	GG	GG	TT	AA	TT	GG	GG	GG	GG	GG	CT	AA	TT	GG	GG
GKKS24	E. crus-galli (admix1)	Malaysia			GG	CC	GG	GG	GG	GG	CC	GG	GG	GG	GG	TT	AA	TT	GG	GG	GG	GG	GG	TT	AA	TT	GG	GG
GKKS25	E. crus-galli (admix1)	Malaysia			GG	CC	GG	GG	GG	GG	CC	GG	GG	GG	GG	TT	AA	TT	GG	GG	GG	GG	GG	CC	CC	GG	GG	GG
GKKS27	E. crus-galli (admix1)	Malaysia			GG	CC	GG	GG	GG	GG	CC	GG	GG	GG	GG	TT	AA	TT	GG	GG	GG	GG	GG	TT	CC	GG	GG	GG
GPSD03	E. crus-galli (admix1)	Malaysia	Y		GG	CC	GG	GG	GG	GG	CC	GG	GG	GG	TT	TT	AA	TT	GG	GG	GG	GG	GG	CC	AA	TT	GG	GG
AH17	E. crus-galli (admix2)	Anhui, China			GG	CC	GG	GG	GG	GG	CC	GG	GG	GG	GG	TT	AA	TT	GG	GG	--	GG	GG	CC	--	--	GG	GG
HB10	E. crus-galli (admix2)	Hubei, China			GG	CC	GG	GG	GG	GG	CC	GG	GG	GG	GG	TT	AA	TT	GG	GG	GG	GG	GG	CC	--	--	GG	GG
HB3	E. crus-galli (admix2)	Hubei, China			GG	CC	GG	GG	GG	GG	CC	GG	GG	GG	GG	TT	AA	TT	GG	GG	--	GG	GG	CC	--	--	GG	GG
HB4	E. crus-galli (admix2)	Hubei, China			GG	CC	GG	GG	GG	GG	CC	GG	GG	GG	GG	TT	AA	TT	GG	GG	--	GG	GG	CC	--	--	GG	GG
HB54	E. crus-galli (admix2)	Hubei, China			GG	CC	GG	GG	GG	GG	CC	GG	GG	GG	GG	TT	AA	TT	GG	GG	--	GG	GG	CC	--	--	GG	GG
HB55	E. crus-galli (admix2)	Hubei, China			GG	CC	GG	GG	GG	GG	CC	GG	GG	GG	GG	TT	AA	TT	GG	--	GG	GG	GG	CC	--	--	GG	GG
HB64	E. crus-galli (admix2)	Hubei, China			GG	CC	GG	GG	GG	GG	CC	GG	GG	GG	GG	TT	AA	TT	GG	--	GG	GG	GG	CC	CC	--	GG	GG
HB9	E. crus-galli (admix2)	Hubei, China			GG	CC	GG	GG	GG	GG	CC	GG	GG	GG	GG	TT	AA	TT	GG	GG	GG	GG	GG	CC	--	--	GG	GG
HeN6	E. crus-galli (admix2)	Henan, China			GG	CC	GG	GG	GG	GG	CC	GG	GG	GG	GG	TT	AA	TT	GG	--	--	GG	GG	CC	--	--	GG	GG
LC1706090088-C-13	E. crus-galli (admix2)	Henan, China			GG	CC	GG	GG	GG	GG	CC	GG	GG	GG	GG	TT	AA	TT	GG	GG	--	GG	GG	CC	--	--	GG	GG
JS75	E. crus-galli (admix2)	Jiangsu, China			GG	CC	GG	--	GG	GG	CC	GG	GG	GG	GG	TT	AA	TT	GG	GG	--	GG	GG	CC	--	--	GG	GG
LC1706090088-C-19	E. crus-galli (admix2)	Jiangsu, China			GG	CC	GG	GG	GG	GG	CC	GG	GG	GG	GG	TT	AA	TT	GG	GG	GG	GG	GG	CC	CC	GG	GG	GG
SC28	E. crus-galli (admix2)	Sichuan, China			GG	CC	GG	GG	GG	GG	CC	GG	GG	GG	GG	TT	AA	TT	GG	--	--	GG	GG	CC	--	--	GG	GG
SC3	E. crus-galli (admix2)	Sichuan, China			--	CC	GG	GG	GG	GG	CC	GG	GG	GG	GG	TT	AA	TT	GG	--	GG	GG	GG	TT	CC	GG	GG	GG
SC32	E. crus-galli (admix2)	Sichuan, China			GG	CC	GG	GG	GG	GG	CC	GG	GG	GG	GG	TT	AA	TT	GG	GG	--	GG	GG	CC	--	--	GG	GG
SC4	E. crus-galli (admix2)	Sichuan, China			GG	CC	GG	GG	GG	GG	CC	GG	GG	GG	GG	TT	AA	TT	GG	GG	GG	GG	GG	CT	--	--	GG	GG
SC40	E. crus-galli (admix2)	Sichuan, China			GG	CC	GG	GG	GG	GG	CC	GG	GG	GG	GG	TT	AA	TT	GG	GG	--	GG	GG	CC	--	--	GG	GG
SC41	E. crus-galli (admix2)	Sichuan, China			--	CC	GG	GG	GG	GG	CC	GG	GG	GG	GG	TT	AA	TT	GG	--	GG	GG	GG	CC	--	--	GG	GG
SC43	E. crus-galli (admix2)	Sichuan, China			GG	CC	GG	GG	GG	GG	CC	GG	GG	GG	GG	TT	AA	TT	GG	GG	GG	GG	GG	CC	--	--	GG	GG
SC45	E. crus-galli (admix2)	Sichuan, China			GG	CC	GG	--	GG	GG	CC	GG	GG	GG	GG	TT	AA	TT	GG	GG	GG	GG	GG	CT	--	--	GG	GG
SC46	E. crus-galli (admix2)	Sichuan, China			--	CC	GG	GG	GG	GG	CC	GG	GG	GG	GG	TT	AA	TT	GG	--	GG	GG	GG	CC	--	--	GG	GG
SC48	E. crus-galli (admix2)	Sichuan, China			GG	CC	GG	GG	GG	GG	CC	GG	GG	GG	GG	TT	AA	TT	GG	GG	GG	GG	GG	CC	--	--	GG	GG
SC6	E. crus-galli (admix2)	Sichuan, China			--	CC	GG	GG	GG	AA	CC	GG	GG	GG	GG	TT	AA	TT	GG	GG	GG	GG	GG	CC	--	--	GG	GG
SC7	E. crus-galli (admix2)	Sichuan, China			GG	CC	GG	GG	GG	GG	CC	GG	GG	GG	GG	TT	AA	TT	GG	--	--	GG	GG	CC	--	--	GG	GG
SC8	E. crus-galli (admix2)	Sichuan, China			GG	CC	GG	GG	GG	GG	CC	GG	GG	GG	GG	TT	AA	TT	GG	GG	--	GG	GG	TT	CC	GG	GG	GG
SC9	E. crus-galli (admix2)	Sichuan, China			GG	CC	GG	GG	GG	AA	CC	GG	GG	GG	GG	TT	AA	TT	GG	GG	GG	GG	GG	TT	--	--	GG	GG
KM2	E. crus-galli (admix2)	Yunnan, China			GG	CC	GG	GG	GG	AA	CC	GG	GG	GG	GG	TT	AA	TT	GG	GG	GG	GG	GG	TT	CC	GG	GG	GG
KM3	E. crus-galli (admix2)	Yunnan, China			GG	CC	GG	GG	GG	AA	CC	GG	GG	GG	GG	TT	AA	TT	GG	GG	GG	GG	GG	TT	CC	GG	GG	GG
KM30	E. crus-galli (admix2)	Yunnan, China			GG	CC	GG	GG	GG	GG	CC	GG	GG	GG	GG	TT	AA	TT	GG	GG	GG	GG	GG	CC	CC	GG	GG	GG
KM32	E. crus-galli (admix2)	Yunnan, China			GG	CC	GG	GG	GG	AA	CC	GG	GG	GG	GG	TT	AA	TT	GG	GG	GG	GG	GG	CC	CC	GG	GG	GG
KM4	E. crus-galli (admix2)	Yunnan, China			GG	CC	GG	GG	GG	AA	CC	GG	GG	GG	GG	TT	AA	TT	GG	GG	GG	GG	GG	CC	CC	GG	GG	GG
KM7	E. crus-galli (admix2)	Yunnan, China			GG	CC	GG	GG	GG	GG	CC	GG	GG	GG	GG	TT	AA	TT	GG	GG	GG	GG	GG	CC	CC	GG	GG	GG
ND2	E. crus-galli (admix2)	Yunnan, China	Y		GG	CC	GG	GG	GG	AA	CC	GG	GG	GG	GT	TT	AA	TT	GG	GG	GG	GG	GG	TT	CC	GG	GG	GG
ND3	E. crus-galli (admix2)	Yunnan, China			GG	CC	GG	GG	GG	AA	CC	GG	GG	GG	GG	TT	AA	TT	GG	GG	GG	GG	GG	TT	CC	GG	GG	GG
ND5	E. crus-galli (admix2)	Yunnan, China			GG	CC	GG	GG	GG	GG	CC	GG	GG	GG	GG	TT	AA	TT	GG	GG	GG	GG	GG	TT	CC	GG	GG	GG
ND6	E. crus-galli (admix2)	Yunnan, China			GG	CC	GG	GG	GG	AA	CC	GG	GG	GG	GG	TT	AA	TT	GG	GG	GG	GG	GG	TT	CC	GG	GG	GG
QX11	E. crus-galli (admix2)	Yunnan, China			GG	CC	GG	GG	GG	AA	CC	GG	GG	GG	GG	TT	AA	TT	GG	GG	GG	GG	GG	CC	CC	GG	GG	GG
QX3	E. crus-galli (admix2)	Yunnan, China	Y		GG	CC	GG	GG	GG	GG	CC	GG	GG	GG	GG	TT	AA	TT	GG	GG	GG	GT	GG	TT	CC	GG	GG	GG
QX8	E. crus-galli (admix2)	Yunnan, China			GG	CC	GG	GG	GG	GG	CC	GG	GG	GG	GG	TT	AA	TT	GG	GG	GG	GG	GG	CC	CC	GG	GG	GG
YN4	E. crus-galli (admix2)	Yunnan, China			--	CC	GG	GG	GG	AA	CC	GG	GG	GG	GG	TT	AA	TT	GG	--	--	GG	GG	CC	--	--	GG	GG
D14020539	E. crus-galli var. esculenta	Japan			--	CC	GG	GG	--	GG	CC	GG	GG	GG	GG	TT	AA	TT	GG	--	--	GG	GG	CC	--	--	GG	GG
DQ	E. crus-galli var. esculenta	Yunnan, China			GG	CC	GG	GG	GG	GG	CC	GG	GG	GG	GG	TT	AA	TT	GG	GG	GG	GG	GG	CC	CC	GG	GG	GG
DQX-11	E. crus-galli var. esculenta	Yunnan, China			GG	CC	GG	GG	GG	GG	CC	GG	GG	GG	GG	TT	AA	TT	GG	GG	GG	GG	GG	CC	CC	GG	GG	GG
DQX-2	E. crus-galli var. esculenta	Yunnan, China			GG	CC	GG	GG	--	GG	CC	GG	GA	GG	GG	TT	AA	TT	GG	GG	GG	GG	GG	CC	CC	GG	GG	GG
DQX-3	E. crus-galli var. esculenta	Yunnan, China			GG	CC	GG	GG	GG	GG	CC	GG	GA	GG	GG	TT	AA	TT	GG	GG	GG	GG	GG	CC	CC	GG	GG	GG
HJL12	E. crus-galli var. esculenta	Heilongjiang, China			GG	CC	GG	GG	GG	GG	CC	GG	GG	GG	GG	TT	AA	TT	GG	--	GG	GG	GG	CC	--	--	GG	GG
HLJ11	E. crus-galli var. esculenta	Heilongjiang, China			GG	CC	GG	--	GG	GG	CC	GG	GG	GG	GG	TT	AA	TT	GG	--	--	GG	GG	CC	--	--	GG	GG
MPK	E. crus-galli var. esculenta	Yunnan, China			GG	CC	GG	GG	GG	GG	CC	GG	GG	GG	GG	TT	AA	TT	GG	GG	GG	GG	GG	CC	CC	GG	GG	GG
YMX	E. crus-galli var. esculenta	Yunnan, China			GG	CC	GG	GG	GG	GG	CC	GG	GA	GG	GG	TC	AG	TT	GG	GG	GG	GG	GG	CC	CC	GG	GG	GG
YMX-1	E. crus-galli var. esculenta	Yunnan, China			GG	CC	GG	GG	GG	GG	CC	GG	GG	GG	GG	TT	AA	TT	GG	GG	GG	GG	GG	CC	CC	GG	GG	GG
YMX-2-2	E. crus-galli var. esculenta	Yunnan, China			GG	CC	GG	GG	GG	AA	CC	GG	GA	GG	GG	TT	AA	TT	GG	GG	GG	GG	GG	CC	CC	GG	GG	GG
YMX-2-3	E. crus-galli var. esculenta	Yunnan, China			GG	CC	GG	GG	GG	GG	CC	GG	GG	GG	GG	TT	AA	TT	GG	GG	GG	GG	GG	CC	CC	GG	GG	GG
YMX-2-5	E. crus-galli var. esculenta	Yunnan, China			GG	CC	GG	GG	GG	GG	CC	GG	GG	GG	GG	TT	AA	TT	GG	GG	GG	GG	GG	CC	--	--	GG	GG
YMX-2-6	E. crus-galli var. esculenta	Yunnan, China			GG	CC	GG	GG	--	GG	CC	GG	GG	GG	GG	TC	AG	TT	GG	GG	GG	GG	GG	CC	CC	GG	GG	GG
YMX-3	E. crus-galli var. esculenta	Yunnan, China			GG	CC	GG	GG	GG	GG	CC	GG	GG	GG	GG	TT	AA	TT	GG	GG	GG	GG	GG	CC	CC	GG	GG	GG
YMX-5	E. crus-galli var. esculenta	Yunnan, China			GG	CC	GG	GG	GG	GG	--	GG	AA	GG	GG	CC	GG	TT	GG	GG	GG	GG	GG	CC	CC	GG	GG	GG
YMX-6	E. crus-galli var. esculenta	Yunnan, China			GG	CC	GG	--	GG	GG	CC	GG	AA	GG	GG	CC	GG	TT	GG	GG	GG	GG	GG	CC	CC	GG	GG	GG
ZM1	E. crus-galli var. esculenta	Jilin, China			GG	CC	GG	GG	GG	GG	CC	GG	GG	GG	GG	TT	AA	TT	GG	GG	GG	GG	GG	CC	--	--	GG	GG
AH1	E. crus-galli var. crus-galli	Anhui, China			GG	CC	GG	GG	GG	AA	CC	GG	GG	GG	GG	TT	AA	TT	GG	GG	GG	GG	GG	CC	--	--	GG	GG
AH10	E. crus-galli var. crus-galli	Anhui, China			GG	CC	GG	GG	GG	GG	CC	GG	GG	GG	GG	TT	AA	TT	GG	--	--	GG	GG	CC	--	--	GG	GG
AH13	E. crus-galli var. crus-galli	Anhui, China			GG	CC	GG	GG	--	--	--	GG	GG	GG	GG	TT	AA	TT	GG	GG	--	GG	GG	TT	--	--	GG	GG
AH20	E. crus-galli var. crus-galli	Anhui, China			GG	CC	GG	GG	GG	GG	CC	GG	GG	GG	GG	TT	AA	TT	GG	--	--	GG	GG	CC	--	--	GG	GG
AH27	E. crus-galli var. crus-galli	Anhui, China			GG	CC	GG	GG	GG	GG	CC	GG	GG	GG	GG	TT	AA	TT	GG	GG	--	GG	GG	CC	--	--	GG	GG
AH29	E. crus-galli var. crus-galli	Anhui, China			GG	CC	GG	--	GG	GG	CC	GG	GG	GG	GG	TT	AA	TT	GG	GG	GG	GG	GG	CC	--	--	GG	GG
AH31	E. crus-galli var. crus-galli	Anhui, China			GG	CC	GG	GG	GG	GG	CC	GG	GG	GG	GG	TT	AA	TT	GG	GG	--	GG	GG	TT	--	--	GG	GG
AH32	E. crus-galli var. crus-galli	Anhui, China			GG	CC	GG	GG	GG	GG	CC	GG	GG	GG	GG	TT	AA	TT	GG	GG	GG	GG	GG	CC	--	--	GG	GG
AH34	E. crus-galli var. crus-galli	Anhui, China			GG	CC	GG	GG	GG	AA	CC	GG	GG	GG	GG	TT	AA	TT	GG	--	GG	GG	GG	CC	--	--	GG	GG
AH8	E. crus-galli var. crus-galli	Anhui, China			GG	--	--	--	GG	GG	CC	GG	GG	GG	GG	TT	AA	TT	GG	--	--	GG	GG	CC	--	--	GG	GG
C9_2	E. crus-galli var. crus-galli	Anhui, China			GG	--	--	--	--	GG	CC	GG	GG	GG	GG	TT	AA	TT	GG	--	--	GG	GG	CC	--	--	GG	GG
LC1706090087-C-27	E. crus-galli var. crus-galli	Anhui, China			GG	CC	GG	--	--	GG	CC	GG	GG	GG	GG	TT	AA	TT	GG	--	GG	GG	GG	CC	--	--	GG	GG
CQ1	E. crus-galli var. crus-galli	Chongqing, China			GG	CC	GG	GG	GG	GG	CC	GG	GG	GG	GG	TT	AA	TT	GG	GG	--	GG	GG	TT	--	--	GG	GG
CQ10	E. crus-galli var. crus-galli	Chongqing, China			GG	CC	GG	GG	--	GG	CC	GG	GG	GG	GG	TT	AA	TT	GG	--	--	GG	GG	CT	--	--	GG	GG
CQ11	E. crus-galli var. crus-galli	Chongqing, China			GG	CC	GG	GG	GG	GG	CC	GG	GG	GG	GG	TT	AA	TT	GG	--	GG	GG	GG	CC	--	--	GG	GG
CQ12	E. crus-galli var. crus-galli	Chongqing, China			GG	CC	GG	GG	GG	GG	CC	GG	AA	GG	GG	CC	GG	TT	GG	GG	--	GG	GG	TT	--	--	GG	GG
CQ6	E. crus-galli var. crus-galli	Chongqing, China			GG	CC	GG	GG	GG	GG	CC	GG	GG	GG	GG	TT	AA	TT	GG	--	--	GG	GG	CC	CC	GG	GG	GG
CQ7	E. crus-galli var. crus-galli	Chongqing, China			GG	CC	GG	GG	GG	GG	CC	GG	GG	GG	GG	TT	AA	TT	GG	--	--	GG	GG	TT	--	--	GG	GG
CQ8	E. crus-galli var. crus-galli	Chongqing, China			GG	CC	GG	--	--	GG	CC	GG	GG	GG	GG	TT	AA	TT	GG	--	--	GG	GG	TT	--	--	GG	GG
FJ1	E. crus-galli var. crus-galli	Fujian, China			--	CC	GG	GG	GG	GG	CC	GG	GG	GG	GG	TT	AA	TT	GG	--	--	GG	GG	CC	--	--	GG	GG
FJ2	E. crus-galli var. crus-galli	Fujian, China			GG	CC	GG	GG	GG	GG	CC	GG	GG	GG	GG	TT	AA	TT	GG	--	--	GG	GG	CT	--	--	GG	GG
FJ3	E. crus-galli var. crus-galli	Fujian, China			GG	CC	GG	--	GG	GG	CC	GG	GG	GG	GG	TT	AA	TT	GG	GG	GG	GG	GG	CC	--	--	GG	GG
FJ4	E. crus-galli var. crus-galli	Fujian, China			GG	CC	GG	GG	GG	GG	CC	GG	GG	GG	GG	TT	AA	TT	GG	GG	GG	GG	GG	CC	CC	GG	GG	GG
FJ5	E. crus-galli var. crus-galli	Fujian, China			GG	CC	GG	GG	GG	GG	CC	GG	GG	GG	GG	TT	AA	TT	GG	GG	--	GG	GG	CC	--	--	GG	GG
LC1706090088-C-18	E. crus-galli var. crus-galli	Fujian, China			GG	CC	GG	GG	GG	GG	CC	GG	GG	GG	GG	TT	AA	TT	GG	GG	--	GG	GG	CC	--	--	GG	GG
GD10	E. crus-galli var. crus-galli	Guangdong, China			GG	CC	GG	GG	GG	GG	CC	GG	GG	GG	GG	TT	AA	TT	GG	GG	GG	GG	GG	CC	--	--	GG	GG
GD11	E. crus-galli var. crus-galli	Guangdong, China			GG	CC	GG	GG	GG	GG	CC	GG	GG	GG	GG	TT	AA	TT	GG	GG	GG	GG	GG	CC	--	--	GG	GG
GD2	E. crus-galli var. crus-galli	Guangdong, China			GG	CC	GG	GG	GG	GG	CC	GG	GG	GG	GG	TT	AA	TT	GG	--	--	GG	GG	CC	--	--	GG	GG
GD3	E. crus-galli var. crus-galli	Guangdong, China			GG	CC	GG	GG	GG	GG	CC	GG	GG	GG	GG	TT	AA	TT	GG	--	--	GG	GG	CC	--	--	GG	GG
LC1706140009-C-10	E. crus-galli var. crus-galli	Guangdong, China			--	--	--	--	--	--	CC	GG	GG	GG	GG	TT	AA	TT	GG	--	--	GG	GG	CC	--	--	--	GG
GZ1	E. crus-galli var. crus-galli	Guizhou, China			GG	CC	GG	GG	--	GG	CC	GG	GG	GG	GG	TT	AA	TT	GG	GG	GG	GG	GG	CC	--	--	GG	GG
GZ2	E. crus-galli var. crus-galli	Guizhou, China			GG	CC	GG	GG	GG	GG	CC	GG	GG	GG	GG	TT	AA	TT	GG	--	--	GG	GG	TT	--	--	GG	GG
HaiN7	E. crus-galli var. crus-galli	Hainan, China			GG	CC	GG	--	GG	GG	CC	GG	GG	GG	GG	TT	AA	TT	GG	GG	GG	GG	GG	CC	CC	GG	GG	GG
LC1706090088-C-11	E. crus-galli var. crus-galli	Hainan, China			GG	CC	GG	GG	GG	GG	CC	GG	GG	GG	GG	TT	AA	TT	GG	GG	GG	GG	GG	CC	--	--	GG	GG
C8	E. crus-galli var. crus-galli	Hubei, China			--	--	--	GG	GG	GG	CC	GG	GG	GG	GG	TT	AA	TT	GG	--	--	GG	GG	TT	--	--	GG	GG
HB1	E. crus-galli var. crus-galli	Hubei, China			GG	CC	GG	GG	GG	GG	CC	GG	GG	GG	GG	TT	AA	TT	GG	GG	GG	GG	GG	TT	--	--	GG	GG
HB12	E. crus-galli var. crus-galli	Hubei, China			GG	CC	GG	GG	GG	GG	CC	GG	GG	GG	GG	TT	AA	TT	GG	GG	GG	GG	GG	CC	--	--	GG	GG
HB15	E. crus-galli var. crus-galli	Hubei, China			GG	CC	GG	GG	GG	GG	CC	GG	GG	GG	GG	TT	AA	TT	GG	GG	GG	GG	GG	CC	--	--	GG	GG
HB16	E. crus-galli var. crus-galli	Hubei, China			GG	CC	GG	GG	GG	GG	CC	GG	GG	GG	GG	TT	AA	TT	GG	--	--	GG	GG	CC	--	--	GG	GG
HB17	E. crus-galli var. crus-galli	Hubei, China			GG	CC	GG	GG	GG	AA	CC	GG	GG	GG	GG	TT	AA	TT	GG	GG	GG	GG	GG	CC	--	--	GG	GG
HB18	E. crus-galli var. crus-galli	Hubei, China			GG	CC	GG	GG	GG	GG	CC	GG	GG	GG	GG	TT	AA	TT	GG	--	GG	GG	GG	CT	--	--	GG	GG
HB19	E. crus-galli var. crus-galli	Hubei, China			GG	CC	GG	GG	GG	GG	CC	GG	GG	GG	GG	TT	AA	TT	GG	GG	--	GG	GG	TT	--	--	GG	GG
HB2	E. crus-galli var. crus-galli	Hubei, China			GG	CC	GG	GG	GG	GG	CC	GG	GG	GG	GG	TT	AA	TT	GG	GG	GG	GG	GG	CC	--	--	GG	GG
HB20	E. crus-galli var. crus-galli	Hubei, China			GG	CC	GG	GG	GG	GG	CC	GG	GG	GG	GG	TT	AA	TT	GG	GG	GG	GG	GG	CT	--	--	GG	GG
HB21	E. crus-galli var. crus-galli	Hubei, China			GG	CC	GG	GG	GG	GG	CC	GG	GG	GG	GG	TT	AA	TT	GG	GG	--	GG	GG	TT	--	--	GG	GG
HB22	E. crus-galli var. crus-galli	Hubei, China			GG	CC	GG	GG	GG	GG	CC	GG	GG	GG	GG	TT	AA	TT	GG	--	GG	GG	GG	CC	--	--	GG	GG
HB23	E. crus-galli var. crus-galli	Hubei, China			GG	CC	GG	GG	GG	GG	CC	GG	GG	GG	GG	TT	AA	TT	GG	GG	--	GG	GG	CC	--	--	GG	GG
HB27	E. crus-galli var. crus-galli	Hubei, China			GG	CC	GG	GG	GG	AA	CC	GG	GG	GG	GG	TT	AA	TT	GG	GG	--	GG	GG	CC	--	--	GG	GG
HB29	E. crus-galli var. crus-galli	Hubei, China			GG	CC	GG	GG	GG	GG	CC	GG	GG	GG	GG	TT	AA	TT	GG	--	GG	GG	GG	TT	--	--	GG	GG
HB30	E. crus-galli var. crus-galli	Hubei, China			GG	CC	GG	GG	GG	GG	CC	GG	GG	GG	GG	TT	AA	TT	GG	GG	GG	GG	GG	CC	--	--	GG	GG
HB33	E. crus-galli var. crus-galli	Hubei, China			GG	CC	GG	GG	GG	GG	CC	GG	GG	GG	GG	TT	AA	TT	GG	--	--	GG	GG	TT	--	--	GG	GG
HB34	E. crus-galli var. crus-galli	Hubei, China			GG	CC	GG	GG	GG	GG	CC	GG	GG	GG	GG	TT	AA	TT	GG	GG	GG	GG	GG	CC	CC	--	GG	GG
HB35	E. crus-galli var. crus-galli	Hubei, China			GG	CC	GG	GG	GG	GG	CC	GG	GG	GG	GG	TT	AA	TT	GG	GG	GG	GG	GG	CT	--	--	GG	GG
HB36	E. crus-galli var. crus-galli	Hubei, China			GG	CC	GG	GG	GG	GG	CC	GG	GG	GG	GG	TT	AA	TT	GG	--	--	GG	GG	CC	--	--	GG	GG
HB37	E. crus-galli var. crus-galli	Hubei, China			GG	--	--	--	--	GG	CC	GG	GG	GG	GG	TT	AA	TT	GG	--	--	GG	GG	CC	--	--	GG	GG
HB38	E. crus-galli var. crus-galli	Hubei, China			GG	CC	GG	GG	GG	GG	CC	GG	GG	GG	GG	TT	AA	TT	GG	GG	--	GG	GG	TT	--	--	GG	GG
HB40	E. crus-galli var. crus-galli	Hubei, China			GG	CC	GG	GG	GG	GG	CC	GG	GG	GG	GG	TT	AA	TT	GG	--	GG	GG	GA	CC	--	--	GG	GG
HB41	E. crus-galli var. crus-galli	Hubei, China			GG	CC	GG	GG	GG	GG	CC	GG	GG	GG	GG	TT	AA	TT	GG	GG	--	GG	GG	CT	--	--	GG	GG
HB42	E. crus-galli var. crus-galli	Hubei, China			GG	CC	GG	GG	GG	GG	CC	GG	GG	GG	GG	TT	AA	TT	GG	--	--	GG	GG	CC	--	--	GG	GG
HB43	E. crus-galli var. crus-galli	Hubei, China			GG	CC	GG	GG	GG	GG	CC	GG	GG	GG	GG	TT	AA	TT	GG	GG	GG	GG	GG	TT	--	--	GG	GG
HB44	E. crus-galli var. crus-galli	Hubei, China			GG	CC	GG	GG	GG	GA	CC	GG	GG	GG	GG	TT	AA	TT	GG	GG	--	GG	GG	CT	CC	GG	GG	GG
HB45	E. crus-galli var. crus-galli	Hubei, China			GG	CC	GG	GG	GG	GA	CC	GG	GG	GG	GG	TT	AA	TT	GG	GG	--	GG	GG	CC	--	--	GG	GG
HB46	E. crus-galli var. crus-galli	Hubei, China			GG	--	--	--	GG	GG	CC	GG	GG	GG	GG	TT	AA	TT	GG	GG	GG	GG	GG	TT	CC	GG	GG	GG
HB48	E. crus-galli var. crus-galli	Hubei, China			GG	CC	GG	GG	GG	GG	CC	GG	GG	GG	GG	TT	AA	TT	GG	--	--	GG	GG	CC	CC	GG	GG	GG
HB49	E. crus-galli var. crus-galli	Hubei, China			GG	CC	GG	GG	GG	GG	CC	GG	GG	GG	GG	TT	AA	TT	GG	GG	GG	GG	GG	TT	CC	GG	GG	GG
HB5	E. crus-galli var. crus-galli	Hubei, China			GG	CC	GG	GG	GG	GG	CC	GG	GG	GG	GG	TT	AA	TT	GG	--	--	GG	GG	CC	CC	GG	GG	GG
HB50	E. crus-galli var. crus-galli	Hubei, China			GG	CC	GG	GG	GG	GG	CC	GG	GG	GG	GG	TT	AA	TT	GG	GG	--	GG	GG	CT	CC	GG	GG	GG
HB51	E. crus-galli var. crus-galli	Hubei, China			GG	CC	GG	GG	GG	GG	CC	GG	GG	GG	GG	TT	AA	TT	GG	GG	GG	GG	GG	CC	--	--	GG	GG
HB52	E. crus-galli var. crus-galli	Hubei, China			GG	CC	GG	GG	GG	GG	CC	GG	GG	GG	GG	TT	AA	TT	GG	GG	GG	GG	GG	CT	--	--	GG	GG
HB53	E. crus-galli var. crus-galli	Hubei, China			GG	CC	GG	GG	GG	GG	CC	GG	GG	GG	GG	TT	AA	TT	GG	GG	GG	GG	GG	TT	--	--	GG	GG
HB57	E. crus-galli var. crus-galli	Hubei, China			GG	CC	GG	GG	GG	GG	CC	GG	GG	GG	GG	TT	AA	TT	GG	--	--	GG	GG	TT	--	--	GG	GG
HB58	E. crus-galli var. crus-galli	Hubei, China			GG	CC	GG	GG	GG	GG	CC	GG	GG	GG	GG	TT	AA	TT	GG	GG	GG	GG	GG	TT	--	--	GG	GG
HB59	E. crus-galli var. crus-galli	Hubei, China			GG	CC	GG	GG	GG	GG	CC	GG	GG	GG	GG	TT	AA	TT	GG	GG	GG	GG	GG	TT	--	--	GG	GG
HB60	E. crus-galli var. crus-galli	Hubei, China			GG	CC	GG	GG	GG	GG	CC	GG	GG	GG	GG	TT	AA	TT	GG	--	--	GG	GG	CC	--	--	GG	GG
HB61	E. crus-galli var. crus-galli	Hubei, China			GG	CC	GG	GG	GG	GG	CC	GG	GG	GG	GG	TT	AA	TT	GG	GG	GG	GG	GG	CC	--	--	GG	GG
HB62	E. crus-galli var. crus-galli	Hubei, China			GG	CC	GG	GG	GG	GG	CC	GG	GG	GG	GG	TT	AA	TT	GG	GG	--	GG	GG	CT	--	--	GG	GG
HB63	E. crus-galli var. crus-galli	Hubei, China			GG	CC	GG	GG	GG	GG	CC	GG	GG	GG	GG	TT	AA	TT	GG	GG	GG	GG	GG	TT	--	--	GG	GG
HB65	E. crus-galli var. crus-galli	Hubei, China			GG	CC	GG	GG	GG	GG	CC	GG	GG	GG	GG	TT	AA	TT	GG	--	--	GG	GG	CC	--	--	GG	GG
LC1706090088-C-14	E. crus-galli var. crus-galli	Hubei, China			GG	CC	GG	GG	GG	GG	CC	GG	GG	GG	GG	TT	AA	TT	GG	--	--	GG	GG	TT	--	--	GG	GG
HeN1	E. crus-galli var. crus-galli	Henan, China			GG	CC	GG	--	--	GG	CC	GG	GG	GG	GG	TT	AA	TT	GG	--	--	GG	GG	TT	--	--	GG	GG
HeN5	E. crus-galli var. crus-galli	Henan, China			GG	CC	GG	GG	GG	GG	CC	GG	GG	GG	GG	TT	AA	TT	GG	--	--	GG	GG	TT	--	--	GG	GG
HeN8	E. crus-galli var. crus-galli	Henan, China			GG	CC	GG	GG	GG	GG	CC	GG	GG	GG	GG	TT	AA	TT	GG	--	GG	GG	GG	CT	--	--	GG	GG
C5	E. crus-galli var. crus-galli	Hunan, China			--	--	--	--	GG	GG	CC	GG	GG	GG	GG	TT	AA	TT	GG	GG	--	GG	GG	CC	--	--	GG	GG
HN1	E. crus-galli var. crus-galli	Hunan, China			GG	CC	GG	GG	GG	GG	CC	GG	GG	GG	GG	TT	AA	TT	GG	GG	GG	GG	GG	CC	CC	GG	GG	GG
HN10	E. crus-galli var. crus-galli	Hunan, China			--	CC	GG	GG	GG	GG	CC	GG	GG	GG	GG	TT	AA	TT	GG	GG	--	GG	GG	CC	--	--	GG	GG
HN100	E. crus-galli var. crus-galli	Hunan, China			GG	--	--	--	GG	GG	CC	GG	GG	GG	GG	TT	AA	TT	GG	--	--	GG	GG	CC	--	--	GG	GG
HN101	E. crus-galli var. crus-galli	Hunan, China			GG	CC	GG	GG	GG	GG	CC	GG	GG	GG	GG	TT	AA	TT	GG	GG	GG	GG	GG	CC	--	--	GG	GG
HN103	E. crus-galli var. crus-galli	Hunan, China			GG	CC	GG	GG	GG	GG	CC	GG	GG	GG	GG	TT	AA	TT	GG	GG	GG	GG	GG	TT	--	--	GG	GG
HN104	E. crus-galli var. crus-galli	Hunan, China			GG	CC	GG	GG	GG	GG	CC	GG	GG	GG	GG	TT	AA	TT	GG	GG	GG	GG	GG	CC	CC	GG	GG	GG
HN105	E. crus-galli var. crus-galli	Hunan, China			GG	CC	GG	GG	GG	GG	CC	GG	GG	GG	GG	TT	AA	TT	GG	GG	GG	GG	GG	CT	CC	GG	GG	GG
HN106	E. crus-galli var. crus-galli	Hunan, China			--	CC	GG	GG	GG	GG	CC	GG	GG	GG	GG	TT	AA	TT	GG	--	--	GG	GG	CC	--	--	GG	GG
HN107	E. crus-galli var. crus-galli	Hunan, China			GG	CC	GG	GG	GG	GG	CC	GG	GG	GG	GG	TT	AA	TT	GG	GG	GG	GG	GG	CC	--	--	GG	GG
HN108	E. crus-galli var. crus-galli	Hunan, China			GG	CC	GG	GG	--	GG	CC	GG	GG	GG	GG	TT	AA	TT	GG	GG	GG	GG	GG	TT	--	--	GG	GG
HN109	E. crus-galli var. crus-galli	Hunan, China			GG	--	--	GG	GG	GG	CC	GG	GG	GG	GG	TT	AA	TT	GG	GG	--	GG	GG	CC	--	--	GG	GG
HN110	E. crus-galli var. crus-galli	Hunan, China			GG	CC	GG	GG	GG	GG	CC	GG	GG	GG	GG	TT	AA	TT	GG	GG	--	GG	GG	CC	--	--	GG	GG
HN111	E. crus-galli var. crus-galli	Hunan, China			GG	CC	GG	GG	GG	GG	CC	GG	GG	GG	GG	TT	AA	TT	GG	--	GG	GG	GG	CC	--	--	GG	GG
HN112	E. crus-galli var. crus-galli	Hunan, China			--	CC	GG	GG	GG	GG	CC	GG	GG	GG	GG	TT	AA	TT	GG	GG	GG	GG	GG	CC	--	--	GG	GG
HN113	E. crus-galli var. crus-galli	Hunan, China			GG	CC	GG	GG	GG	GG	CC	GG	GG	GG	GG	TT	AA	TT	GG	GG	--	GG	GG	CC	--	--	GG	GG
HN114	E. crus-galli var. crus-galli	Hunan, China			--	CC	GG	GG	GG	GG	CC	GG	GG	GG	GG	TT	AA	TT	GG	--	--	GG	GG	CC	--	--	GG	GG
HN13	E. crus-galli var. crus-galli	Hunan, China			GG	CC	GG	GG	GG	GG	CC	GG	GG	GG	GG	TT	AA	TT	GG	GG	GG	GG	GG	CC	CC	GG	GG	GG
HN14	E. crus-galli var. crus-galli	Hunan, China			GG	CC	GG	GG	GG	GG	CC	GG	GG	GG	GG	TT	AA	TT	GG	GG	GG	GG	GG	CC	--	--	GG	GG
HN15	E. crus-galli var. crus-galli	Hunan, China			GG	CC	GG	GG	GG	GG	CC	GG	GG	GG	GG	TT	AA	TT	GG	GG	GG	GG	GG	CC	--	--	GG	GG
HN16	E. crus-galli var. crus-galli	Hunan, China			GG	CC	GG	GG	GG	GG	CC	GG	GG	GG	GG	TT	AA	TT	GG	--	GG	GG	GG	CC	--	--	GG	GG
HN18	E. crus-galli var. crus-galli	Hunan, China			GG	CC	GG	GG	GG	GG	CC	GG	GG	GG	GG	TT	AA	TT	GG	--	--	GG	GG	CC	--	--	GG	GG
HN19	E. crus-galli var. crus-galli	Hunan, China			GG	CC	GG	GG	GG	GG	CC	GG	GG	GG	GG	TT	AA	TT	GG	GG	--	GG	GG	CC	--	--	GG	GG
HN2	E. crus-galli var. crus-galli	Hunan, China			GG	CC	GG	GG	GG	GG	CC	GG	GG	GG	GG	TT	AA	TT	GG	GG	GG	GG	GG	TT	--	--	GG	GG
HN20	E. crus-galli var. crus-galli	Hunan, China			GG	CC	GG	GG	GG	GG	CC	GG	GG	GG	GG	TT	AA	TT	GG	--	--	GG	GG	CC	--	--	GG	GG
HN21	E. crus-galli var. crus-galli	Hunan, China			GG	CC	GG	GG	GG	GG	CC	GG	GG	GG	GG	TT	AA	TT	GG	--	--	GG	GG	CC	--	--	GG	GG
HN22	E. crus-galli var. crus-galli	Hunan, China			GG	CC	GG	GG	GG	GG	CC	GG	GG	GG	GG	TT	AA	TT	GG	--	--	GG	GG	CC	--	--	GG	GG
HN23	E. crus-galli var. crus-galli	Hunan, China			GG	CC	GG	GG	GG	GG	CC	GG	GG	GG	GG	TT	AA	TT	GG	GG	--	GG	GG	CT	--	--	GG	GG
HN24	E. crus-galli var. crus-galli	Hunan, China			GG	CC	GG	GG	GG	GG	CC	GG	GG	GG	GG	TT	AA	TT	GG	GG	GG	GG	GG	CC	--	--	GG	GG
HN25	E. crus-galli var. crus-galli	Hunan, China			GG	CC	GG	GG	GG	GG	CC	GG	GG	GG	GG	TT	AA	TT	GG	--	--	GG	GG	CC	--	--	GG	GG
HN27	E. crus-galli var. crus-galli	Hunan, China			GG	CC	GG	GG	GG	GG	CC	GG	GG	GG	GG	TT	AA	TT	GG	GG	--	GG	GG	CC	--	--	GG	GG
HN28	E. crus-galli var. crus-galli	Hunan, China			GG	CC	GG	GG	GG	GG	CC	GG	GG	GG	GG	TT	AA	TT	GG	GG	--	GG	GG	CC	--	--	GG	GG
HN29	E. crus-galli var. crus-galli	Hunan, China			--	CC	GG	GG	GG	GG	CC	GG	GG	GG	GG	TT	AA	TT	GG	GG	GG	GG	GG	CC	--	--	GG	GG
HN3	E. crus-galli var. crus-galli	Hunan, China			GG	CC	GG	GG	GG	GG	CC	GG	GG	GG	GG	TT	AA	TT	GG	GG	--	GG	GG	CC	--	--	GG	GG
HN30	E. crus-galli var. crus-galli	Hunan, China			GG	CC	GG	GG	GG	GG	CC	GG	GG	GG	GG	TT	AA	TT	GG	GG	GG	GG	GG	CC	CC	GG	GG	GG
HN31	E. crus-galli var. crus-galli	Hunan, China			GG	CC	GG	GG	GG	GG	CC	GG	GG	GG	GG	TT	AA	TT	GG	GG	GG	GG	GG	CC	--	--	GG	GG
HN32	E. crus-galli var. crus-galli	Hunan, China			--	CC	GG	GG	GG	GG	CC	GG	GG	GG	GG	TT	AA	TT	GG	--	--	GG	GG	CC	--	--	GG	GG
HN36	E. crus-galli var. crus-galli	Hunan, China			GG	CC	GG	GG	GG	GG	CC	GG	GG	GG	GG	TT	AA	TT	GG	GG	--	GG	GG	CC	--	--	GG	GG
HN37	E. crus-galli var. crus-galli	Hunan, China			GG	CC	GG	GG	GG	GG	CC	GG	GG	GG	GG	TT	AA	TT	GG	GG	GG	GG	GG	CC	CC	GG	GG	GG
HN38	E. crus-galli var. crus-galli	Hunan, China			GG	CC	GG	GG	GG	GG	CC	GG	GG	GG	GG	TT	AA	TT	GG	GG	--	GG	GG	CC	--	--	GG	GG
HN39	E. crus-galli var. crus-galli	Hunan, China			GG	CC	GG	GG	GG	GG	CC	GG	GG	GG	GG	TT	AA	TT	GG	--	--	GG	GG	CC	--	--	GG	GG
HN4	E. crus-galli var. crus-galli	Hunan, China			GG	CC	GG	GG	GG	GG	CC	GG	GG	GG	GG	TT	AA	TT	GG	GG	GG	GG	GG	CT	--	--	GG	GG
HN40	E. crus-galli var. crus-galli	Hunan, China			--	--	--	--	--	GG	CC	GG	GG	GG	GG	TT	AA	TT	GG	GG	GG	GG	GG	CC	--	--	GG	GG
HN42	E. crus-galli var. crus-galli	Hunan, China			GG	CC	GG	GG	GG	GG	CC	GG	GG	GG	GG	TT	AA	TT	GG	--	--	GG	GG	CC	--	--	GG	GG
HN46	E. crus-galli var. crus-galli	Hunan, China			GG	CC	GG	GG	GG	GG	CC	GG	GG	GG	GG	TT	AA	TT	GG	GG	GG	GG	GG	CC	--	--	GG	GG
HN48	E. crus-galli var. crus-galli	Hunan, China			GG	CC	GG	GG	GG	GG	CC	GG	GG	GG	GG	TT	AA	TT	GG	--	--	GG	GG	CC	--	--	GG	GG
HN5	E. crus-galli var. crus-galli	Hunan, China			--	--	--	--	GG	GG	CC	GG	GG	GG	GG	TT	AA	TT	GG	--	--	GG	GG	CC	--	--	GG	GG
HN51	E. crus-galli var. crus-galli	Hunan, China			GG	CC	GG	GG	GG	GG	CC	GG	GG	GG	GG	TT	AA	TT	GG	--	--	GG	GG	CT	--	--	GG	GG
HN54	E. crus-galli var. crus-galli	Hunan, China			GG	CC	GG	GG	GG	GG	CC	GG	GG	GG	GG	TT	AA	TT	GG	GG	--	GG	GG	CC	--	--	GG	GG
HN56	E. crus-galli var. crus-galli	Hunan, China			GG	CC	GG	GG	GG	GG	CC	GG	GG	GG	GG	TT	AA	TT	GG	--	--	GG	GG	CC	--	--	GG	GG
HN57	E. crus-galli var. crus-galli	Hunan, China			GG	CC	GG	GG	GG	GG	CC	GG	GG	GG	GG	TT	AA	TT	GG	GG	--	GG	GG	CC	--	--	GG	GG
HN58	E. crus-galli var. crus-galli	Hunan, China			GG	CC	GG	GG	GG	GG	CC	GG	GG	GG	GG	TT	AA	TT	GG	GG	--	GG	GG	CC	--	--	GG	GG
HN6	E. crus-galli var. crus-galli	Hunan, China			GG	CC	GG	GG	GG	GG	CC	GG	GG	GG	GG	TT	AA	TT	GG	GG	GG	GG	GG	CC	--	--	GG	GG
HN60	E. crus-galli var. crus-galli	Hunan, China			--	CC	GG	GG	GG	GG	CC	GG	GG	GG	GG	TT	AA	TT	GG	GG	--	GG	GG	CT	--	--	GG	GG
HN63	E. crus-galli var. crus-galli	Hunan, China			GG	CC	GG	GG	GG	GG	CC	GG	GG	GG	GG	TT	AA	TT	GG	GG	GG	GG	GG	CC	--	--	GG	GG
HN64	E. crus-galli var. crus-galli	Hunan, China			GG	CC	GG	--	GG	GG	CC	GG	GG	GG	GG	TT	AA	TT	GG	--	GG	GG	GG	CC	--	--	GG	GG
HN66	E. crus-galli var. crus-galli	Hunan, China			GG	CC	GG	GG	GG	GG	CC	GG	GG	GG	GG	TT	AA	TT	GG	GG	GG	GG	GG	CC	--	--	GG	GG
HN67	E. crus-galli var. crus-galli	Hunan, China			GG	CC	GG	--	GG	GG	CC	GG	GG	GG	GG	TT	AA	TT	GG	GG	--	GG	GG	CC	--	--	GG	GG
HN69	E. crus-galli var. crus-galli	Hunan, China			GG	CC	GG	GG	GG	GG	CC	GG	GG	GG	GG	TT	AA	TT	GG	--	--	GG	GG	CT	--	--	GG	GG
HN7	E. crus-galli var. crus-galli	Hunan, China			GG	CC	GG	GG	GG	GG	CC	GG	GG	GG	GG	TT	AA	TT	GG	GG	GG	GG	GG	CC	--	--	GG	GG
HN70	E. crus-galli var. crus-galli	Hunan, China			GG	CC	GG	GG	GG	GG	CC	GG	GG	GG	GG	TT	AA	TT	GG	GG	--	GG	GG	CC	CC	GG	GG	GG
HN73	E. crus-galli var. crus-galli	Hunan, China			GG	CC	GG	GG	GG	GG	CC	GG	GG	GG	GG	TT	AA	TT	GG	GG	GG	GG	GG	CC	--	--	GG	GG
HN74	E. crus-galli var. crus-galli	Hunan, China			GG	CC	GG	GG	GG	GG	CC	GG	GG	GG	GG	TT	AA	TT	GG	GG	GG	GG	GG	TT	--	--	GG	GG
HN75	E. crus-galli var. crus-galli	Hunan, China			GG	CC	GG	GG	GG	GG	CC	GG	GG	GG	GG	TT	AA	TT	GG	GG	GG	GG	GG	CC	CC	GG	GG	GG
HN77	E. crus-galli var. crus-galli	Hunan, China			GG	CC	GG	GG	GG	GG	CC	GG	GG	GG	GG	TT	AA	TT	GG	GG	GG	GG	GG	CC	--	--	GG	GG
HN79	E. crus-galli var. crus-galli	Hunan, China			GG	CC	GG	GG	--	GG	CC	GG	GG	GG	GG	TT	AA	TT	GG	--	--	GG	GG	CC	--	--	GG	GG
HN8	E. crus-galli var. crus-galli	Hunan, China			GG	CC	GG	GG	GG	GG	CC	GG	GG	GG	GG	TT	AA	TT	GG	GG	GG	GG	GG	CC	--	--	GG	GG
HN80	E. crus-galli var. crus-galli	Hunan, China			GG	CC	GG	--	GG	GG	CC	GG	GG	GG	GG	TT	AA	TT	GG	GG	--	GG	GG	CC	--	--	GG	GG
HN81	E. crus-galli var. crus-galli	Hunan, China			GG	CC	GG	GG	GG	GG	CC	GG	GG	GG	GG	TT	AA	TT	GG	GG	--	GG	GG	TT	--	--	GG	GG
HN83	E. crus-galli var. crus-galli	Hunan, China			GG	CC	GG	GG	GG	GG	CC	GG	GG	GG	GG	TT	AA	TT	GG	GG	--	GG	GG	CC	--	--	GG	GG
HN84	E. crus-galli var. crus-galli	Hunan, China			GG	CC	GG	GG	--	GG	CC	GG	GG	GG	GG	TT	AA	TT	GG	--	GG	GG	GG	CC	--	--	GG	GG
HN85	E. crus-galli var. crus-galli	Hunan, China			GG	CC	GG	GG	GG	GG	CC	GG	GG	GG	GG	TT	AA	TT	GG	--	GG	GG	GG	TT	--	--	GG	GG
HN86	E. crus-galli var. crus-galli	Hunan, China			GG	CC	GG	GG	GG	GG	CC	GG	GG	GG	GG	TT	AA	TT	GG	--	--	GG	GG	CC	--	--	GG	GG
HN87	E. crus-galli var. crus-galli	Hunan, China			GG	CC	GG	GG	GG	GG	CC	GG	GG	GG	GG	TT	AA	TT	GG	GG	GG	GG	GG	CC	--	--	GG	GG
HN88	E. crus-galli var. crus-galli	Hunan, China			GG	CC	GG	GG	GG	GG	CC	GG	GG	GG	GG	TT	AA	TT	GG	GG	--	GG	GG	CC	--	--	GG	GG
HN9	E. crus-galli var. crus-galli	Hunan, China			GG	CC	GG	GG	GG	GG	CC	GG	GG	GG	GG	TT	AA	TT	GG	GG	--	GG	GG	CC	--	--	GG	GG
HN90	E. crus-galli var. crus-galli	Hunan, China			--	CC	GG	GG	GG	GG	CC	GG	GG	GG	GG	TT	AA	TT	GG	GG	GG	GG	GG	CC	--	--	GG	GG
HN91	E. crus-galli var. crus-galli	Hunan, China			GG	CC	GG	GG	GG	GG	CC	GG	GG	GG	GG	TT	AA	TT	GG	GG	--	GG	GG	CC	--	--	GG	GG
HN92	E. crus-galli var. crus-galli	Hunan, China			GG	CC	GG	GG	GG	GG	CC	GG	GG	GG	GG	TT	AA	TT	GG	--	GG	GG	GG	CC	--	--	GG	GG
HN93	E. crus-galli var. crus-galli	Hunan, China			GG	CC	GG	GG	GG	GG	CC	GG	GG	GG	GG	TT	AA	TT	GG	GG	GG	GG	GG	CC	--	--	GG	GG
HN94	E. crus-galli var. crus-galli	Hunan, China			GG	CC	GG	GG	GG	GG	CC	GG	GG	GG	GG	TT	AA	TT	GG	GG	--	GG	GG	CC	--	--	GG	GG
HN95	E. crus-galli var. crus-galli	Hunan, China			--	CC	GG	GG	GG	GG	CC	GG	GG	GG	GG	TT	AA	TT	GG	GG	GG	GG	GG	CC	--	--	GG	GG
LC1706090089-C-32	E. crus-galli var. crus-galli	Hunan, China			GG	CC	GG	GG	GG	GG	CC	GG	GG	GG	GG	TT	AA	TT	GG	GG	--	GG	GG	CC	CC	GG	GG	GG
LC1706090089-C-29	E. crus-galli var. crus-galli	Jilin, China			GG	CC	GG	GG	GG	GG	CC	GG	GG	GG	GG	TT	AA	TT	GG	GG	GG	GG	GG	CC	--	--	GG	GG
C6	E. crus-galli var. crus-galli	Jiangsu, China			GG	CC	GG	GG	GG	GG	CC	GG	GG	GG	GG	TT	AA	TT	GG	--	--	GG	GG	CC	--	--	GG	GG
JS1	E. crus-galli var. crus-galli	Jiangsu, China			GG	CC	GG	GG	GG	GG	CC	GG	GG	GG	GG	TT	AA	TT	GG	GG	--	GG	GG	CT	--	--	GG	GG
JS102	E. crus-galli var. crus-galli	Jiangsu, China			GG	CC	GG	GG	GG	GG	CC	GG	GG	GG	GG	TT	AA	TT	GG	GG	GG	GG	GG	CT	--	--	GG	GG
JS108	E. crus-galli var. crus-galli	Jiangsu, China			GG	CC	GG	GG	GG	GA	CC	GG	GG	GG	GG	TT	AA	TT	GG	--	GG	GG	GG	CC	--	--	GG	GG
JS109	E. crus-galli var. crus-galli	Jiangsu, China			GG	CC	GG	GG	GG	GG	CC	GG	GG	GG	GG	TT	AA	TT	GG	GG	--	GG	GG	CC	--	--	GG	GG
JS113	E. crus-galli var. crus-galli	Jiangsu, China			GG	CC	GG	GG	GG	GG	CC	GG	GG	GG	GG	TT	AA	TT	GG	--	--	GG	GG	CC	--	--	GG	GG
JS114	E. crus-galli var. crus-galli	Jiangsu, China			GG	CC	GG	GG	GG	GG	CC	GG	GG	GG	GG	TT	AA	TT	GG	GG	GG	GG	GG	CC	--	--	GG	GG
JS115	E. crus-galli var. crus-galli	Jiangsu, China			GG	CC	GG	GG	GG	GG	CC	GG	GG	GG	GG	TT	AA	TT	GG	GG	--	GG	GG	CC	--	--	GG	GG
JS116	E. crus-galli var. crus-galli	Jiangsu, China			GG	CC	GG	GG	GG	GG	CC	GG	GG	GG	GG	TT	AA	TT	GG	GG	--	GG	GG	CT	--	--	GG	GG
JS117	E. crus-galli var. crus-galli	Jiangsu, China			GG	CC	GG	GG	GG	GG	CC	GG	GG	GG	GG	TT	AA	TT	GG	--	GG	GG	GG	CC	--	--	GG	GG
JS120	E. crus-galli var. crus-galli	Jiangsu, China			GG	CC	GG	--	GG	GG	CC	GG	GG	GG	GG	TT	AA	TT	GG	GG	GG	GG	GG	TT	--	--	GG	GG
JS121	E. crus-galli var. crus-galli	Jiangsu, China			GG	CC	GG	GG	GG	GG	CC	GG	GG	GG	GG	TT	AA	TT	GG	GG	GG	GG	GG	CC	--	--	GG	GG
JS122	E. crus-galli var. crus-galli	Jiangsu, China			GG	CC	GG	GG	--	GG	CC	GG	GG	GG	GG	TT	AA	TT	GG	GG	GG	GG	GG	CC	--	--	GG	GG
JS124	E. crus-galli var. crus-galli	Jiangsu, China			GG	CC	GG	GG	--	GG	CC	GG	GG	GG	GG	TT	AA	TT	GG	GG	GG	GG	GG	CT	--	--	GG	GG
JS125	E. crus-galli var. crus-galli	Jiangsu, China			GG	CC	GG	GG	--	GG	CC	GG	GG	GG	GG	TT	AA	TT	GG	GG	GG	GG	GG	TT	--	--	GG	GG
JS126	E. crus-galli var. crus-galli	Jiangsu, China			GG	CC	GG	GG	GG	GG	CC	GG	GG	GG	GG	TT	AA	TT	GG	--	--	GG	GG	CT	--	--	GG	GG
JS132	E. crus-galli var. crus-galli	Jiangsu, China			GG	CC	GG	GG	GG	GG	CC	GG	GG	GG	GG	TT	AA	TT	GG	GG	--	GG	GG	CC	--	--	GG	GG
JS133	E. crus-galli var. crus-galli	Jiangsu, China			GG	CC	GG	--	GG	GG	CC	GG	GG	GG	GG	TT	AA	TT	GG	--	--	GG	GG	TT	--	--	GG	GG
JS134	E. crus-galli var. crus-galli	Jiangsu, China			GG	CC	GG	GG	GG	GG	CC	GG	GG	GG	GG	TT	AA	TT	GG	--	GG	GG	GG	CC	--	--	GG	GG
JS137	E. crus-galli var. crus-galli	Jiangsu, China			GG	CC	GG	GG	GG	GG	CC	GG	GG	GG	GG	TT	AA	TT	GG	--	GG	GG	GG	TT	CC	GG	GG	GG
JS141	E. crus-galli var. crus-galli	Jiangsu, China			GG	--	--	GG	GG	GG	CC	GG	GG	GG	GG	TT	AA	TT	GG	GG	GG	GG	GG	CC	--	--	GG	GG
JS143	E. crus-galli var. crus-galli	Jiangsu, China			GG	CC	GG	GG	--	GG	CC	GG	GG	GG	GG	TT	AA	TT	GG	GG	--	GG	GG	CC	--	--	GG	GG
JS16	E. crus-galli var. crus-galli	Jiangsu, China			GG	CC	GG	GG	GG	GG	CC	GG	GG	GG	GG	TT	AA	TT	GG	--	--	GG	GG	CT	--	--	GG	GG
JS18	E. crus-galli var. crus-galli	Jiangsu, China			GG	CC	GG	GG	GG	GG	CC	GG	GG	GG	GG	TT	AA	TT	GG	GG	--	GG	GG	CC	--	--	GG	GG
JS2	E. crus-galli var. crus-galli	Jiangsu, China			--	CC	GG	GG	GG	GG	CC	GG	GG	GG	GG	TT	AA	TT	GG	GG	GG	GG	GG	CC	--	--	GG	GG
JS20	E. crus-galli var. crus-galli	Jiangsu, China			GG	CC	GG	GG	GG	GG	CC	GG	GG	GG	GG	TT	AA	TT	GG	--	GG	GG	GG	TT	--	--	GG	GG
JS22	E. crus-galli var. crus-galli	Jiangsu, China			GG	CC	GG	GG	GG	GG	CC	GG	GG	GG	GG	TT	AA	TT	GG	--	--	GG	GG	CC	--	GG	GG	GG
JS25	E. crus-galli var. crus-galli	Jiangsu, China			GG	CC	GG	GG	GG	GG	CC	GG	GG	GG	GG	TT	AA	TT	GG	--	--	GG	GG	CT	CC	GG	GG	GG
JS26	E. crus-galli var. crus-galli	Jiangsu, China			GG	CC	GG	GG	--	GG	CC	GG	GG	GG	GG	TT	AA	TT	GG	GG	GG	GG	GG	CC	CC	GG	GG	GG
JS27	E. crus-galli var. crus-galli	Jiangsu, China			GG	CC	GG	GG	--	GG	CC	GG	GG	GG	GG	TT	AA	TT	GG	GG	GG	GG	GG	CT	CC	GG	GG	GG
JS28	E. crus-galli var. crus-galli	Jiangsu, China			GG	CC	GG	GG	GG	GG	CC	GG	GG	GG	GG	TT	AA	TT	GG	--	--	GG	GG	TT	--	--	GG	GG
JS29	E. crus-galli var. crus-galli	Jiangsu, China			GG	CC	GG	GG	GG	GG	CC	GG	GG	GG	GG	TT	AA	TT	GG	--	--	GG	GG	CT	--	--	GG	GG
JS3	E. crus-galli var. crus-galli	Jiangsu, China			GG	CC	GG	GG	GG	GG	CC	GG	GG	GG	GG	TT	AA	TT	GG	--	GG	GG	GG	CC	--	--	GG	GG
JS33	E. crus-galli var. crus-galli	Jiangsu, China			GG	CC	GG	GG	GG	GG	CC	GG	GG	GG	GG	TT	AA	TT	GG	GG	GG	GG	GG	CC	--	--	GG	GG
JS36	E. crus-galli var. crus-galli	Jiangsu, China			GG	CC	GG	--	--	GG	CC	GG	GG	GG	GG	TT	AA	TT	GG	GG	GG	GG	GG	CC	--	--	GG	GG
JS38	E. crus-galli var. crus-galli	Jiangsu, China			GG	CC	GG	GG	GG	GG	CC	GG	GG	GG	GG	TT	AA	TT	GG	GG	GG	GG	GG	TT	--	--	GG	GG
JS44	E. crus-galli var. crus-galli	Jiangsu, China			GG	CC	GG	GG	GG	GG	CC	GG	GG	GG	GG	TT	AA	TT	GG	--	GG	GG	GG	CC	--	--	GG	GG
JS47	E. crus-galli var. crus-galli	Jiangsu, China			GG	CC	GG	GG	GG	GG	CC	GG	GG	GG	GG	TT	AA	TT	GG	--	--	GG	GG	CC	--	--	GG	GG
JS48	E. crus-galli var. crus-galli	Jiangsu, China			GG	CC	GG	GG	GG	GG	CC	GG	GG	GG	GG	TT	AA	TT	GG	--	--	GG	GG	CC	--	--	GG	GG
JS53	E. crus-galli var. crus-galli	Jiangsu, China			GG	CC	GG	GG	GG	GG	CC	GG	GG	GG	GG	TT	AA	TT	GG	GG	GG	GG	GG	CC	CC	GG	GG	GG
JS55	E. crus-galli var. crus-galli	Jiangsu, China			GG	CC	GG	GG	GG	GG	CC	GG	GG	GG	GG	TT	AA	TT	GG	--	--	GG	GG	CC	--	--	GG	GG
JS57	E. crus-galli var. crus-galli	Jiangsu, China			GG	CC	GG	GG	GG	GG	CC	GG	GG	GG	GG	TT	AA	TT	GG	GG	GG	GG	GG	TT	--	GG	GG	GG
JS59	E. crus-galli var. crus-galli	Jiangsu, China			--	CC	GG	GG	GG	GG	CC	GG	GG	GG	GG	TT	AA	TT	GG	--	--	GG	GG	CT	--	--	GG	GG
JS6	E. crus-galli var. crus-galli	Jiangsu, China			GG	CC	GG	GG	GG	GG	CC	GG	GG	GG	GG	TT	AA	TT	GG	--	--	GG	GG	TT	CC	--	GG	GG
JS62	E. crus-galli var. crus-galli	Jiangsu, China			GG	CC	GG	GG	GG	GG	CC	GG	GG	GG	GG	TT	AA	TT	GG	--	--	GG	GG	CC	--	--	GG	GG
JS63	E. crus-galli var. crus-galli	Jiangsu, China			GG	CC	GG	GG	GG	GG	CC	GG	GG	GG	GG	TT	AA	TT	GG	--	--	GG	GG	CC	--	--	GG	GG
JS64	E. crus-galli var. crus-galli	Jiangsu, China			GG	CC	GG	GG	GG	GG	CC	GG	GG	GG	GG	TT	AA	TT	GG	GG	GG	GG	GG	CC	--	--	GG	GG
JS65	E. crus-galli var. crus-galli	Jiangsu, China			GG	CC	GG	GG	GG	GG	CC	GG	GG	GG	GG	TT	AA	TT	GG	GG	GG	GG	GG	CC	--	--	GG	GG
JS66	E. crus-galli var. crus-galli	Jiangsu, China			GG	CC	GG	GG	GG	GG	CC	GG	GG	GG	GG	TT	AA	TT	GG	--	--	GG	GG	CC	--	--	GG	GG
JS7	E. crus-galli var. crus-galli	Jiangsu, China			--	CC	GG	GG	GG	GG	CC	GG	GG	GG	GG	TT	AA	TT	GG	GG	--	GG	GG	CT	--	--	GG	GG
JS71	E. crus-galli var. crus-galli	Jiangsu, China			GG	CC	GG	GG	GG	GG	CC	GG	GG	GG	GG	TT	AA	TT	GG	GG	--	GG	GG	CT	CC	GG	GG	GG
JS73	E. crus-galli var. crus-galli	Jiangsu, China			--	CC	GG	GG	GG	GG	CC	GG	GG	GG	GG	TT	AA	TT	GG	--	--	GG	GG	CT	--	--	GG	GG
JS76	E. crus-galli var. crus-galli	Jiangsu, China			GG	CC	GG	GG	GG	GG	CC	GG	GG	GG	GG	TT	AA	TT	GG	GG	--	GG	GG	TT	--	--	GG	GG
JS77	E. crus-galli var. crus-galli	Jiangsu, China			GG	--	--	GG	GG	GG	CC	GG	GG	GG	GG	TT	AA	TT	GG	--	--	GG	GG	CC	--	--	GG	GG
JS78	E. crus-galli var. crus-galli	Jiangsu, China			GG	CC	GG	GG	GG	GG	CC	GG	GG	GG	GG	TT	AA	TT	GG	GG	--	GG	GG	CC	--	--	GG	GG
JS8	E. crus-galli var. crus-galli	Jiangsu, China			GG	CC	GG	GG	GG	GG	CC	GG	GG	GG	GG	TT	AA	TT	GG	--	--	GG	GG	CC	--	--	GG	GG
JS80	E. crus-galli var. crus-galli	Jiangsu, China			GG	CC	GG	GG	GG	GG	CC	GG	GG	GG	GG	TT	AA	TT	GG	GG	GG	GG	GG	TT	--	--	GG	GG
JS82	E. crus-galli var. crus-galli	Jiangsu, China			GG	CC	GG	GG	GG	GG	CC	GG	GG	GG	GG	TT	AA	TT	GG	--	--	GG	GG	CT	CC	GG	GG	GG
JS85	E. crus-galli var. crus-galli	Jiangsu, China			GG	CC	GG	GG	GG	GG	CC	GG	GG	GG	GG	TT	AA	TT	GG	GG	--	GG	GG	CT	--	--	GG	GG
JS87	E. crus-galli var. crus-galli	Jiangsu, China			GG	CC	GG	GG	GG	GG	CC	GG	GG	GG	GG	TT	AA	TT	GG	GG	--	GG	GG	CT	--	--	GG	GG
JS88	E. crus-galli var. crus-galli	Jiangsu, China			GG	CC	GG	GG	GG	GG	CC	GG	GG	GG	GG	TT	AA	TT	GG	--	--	GG	GG	CC	--	--	GG	GG
JS92	E. crus-galli var. crus-galli	Jiangsu, China			GG	CC	GG	GG	GG	GG	CC	GG	GG	GG	GG	TT	AA	TT	GG	GG	--	GG	GG	CC	CC	GG	GG	GG
JS93	E. crus-galli var. crus-galli	Jiangsu, China			GG	CC	GG	GG	GG	GG	CC	GG	GG	GG	GG	TT	AA	TT	GG	--	--	GG	GG	CC	CC	--	GG	GG
JS95	E. crus-galli var. crus-galli	Jiangsu, China			GG	CC	GG	GG	GG	GG	CC	GG	GG	GG	GG	TT	AA	TT	GG	GG	GG	GG	GG	CC	CC	GG	GG	GG
JS97	E. crus-galli var. crus-galli	Jiangsu, China			GG	CC	GG	GG	GG	GG	CC	GG	GG	GG	GG	TT	AA	TT	GG	--	GG	GG	GG	CC	--	--	GG	GG
JS99	E. crus-galli var. crus-galli	Jiangsu, China			--	CC	GG	GG	GG	GG	CC	GG	GG	GG	GG	TT	AA	TT	GG	GG	GG	GG	GG	CC	--	--	GG	GG
LC1706090087-C-7	E. crus-galli var. crus-galli	Jiangsu, China			GG	CC	GG	GG	GG	GG	CC	GG	GG	GA	GG	TT	AA	TT	GG	GG	--	GG	GG	CC	--	--	GG	GG
LC1706090088-C-15	E. crus-galli var. crus-galli	Jiangsu, China			GG	CC	GG	GG	--	GG	CC	GG	GG	GG	GG	TT	AA	TT	GG	--	--	GG	GG	TT	--	--	GG	GG
LC1706090089-C-21	E. crus-galli var. crus-galli	Jiangsu, China			GG	CC	GG	GG	GG	GG	CC	GG	GG	GG	GG	TT	AA	TT	GG	GG	--	GG	GG	TT	--	--	GG	GG
JX1	E. crus-galli var. crus-galli	Jiangxi, China			GG	CC	GG	GG	GG	GG	CC	GG	GG	GG	GG	TT	AA	TT	GG	GG	GG	GG	GG	CC	--	--	GG	GG
JX10	E. crus-galli var. crus-galli	Jiangxi, China			GG	CC	GG	GG	GG	GG	CC	GG	GG	GG	GG	TT	AA	TT	GG	--	GG	GG	GG	CC	--	--	GG	GG
JX102	E. crus-galli var. crus-galli	Jiangxi, China			GG	CC	GG	GG	GG	GG	CC	GG	GG	GG	GG	TT	AA	TT	GG	--	GG	GG	GG	CC	--	--	GG	GG
JX112	E. crus-galli var. crus-galli	Jiangxi, China			GG	CC	GG	GG	GG	GG	CC	GG	GG	GG	GG	TT	AA	TT	GG	--	--	GG	GG	CC	--	--	GG	GG
JX113	E. crus-galli var. crus-galli	Jiangxi, China			GG	CC	GG	GG	GG	GG	CC	GG	GG	GG	GG	TT	AA	TT	GG	GG	GG	GG	GG	CC	--	--	GG	GG
JX115	E. crus-galli var. crus-galli	Jiangxi, China			GG	CC	GG	GG	--	GG	CC	GG	GG	GG	GG	TT	AA	TT	GG	GG	GG	GG	GG	TT	--	GG	GG	GG
JX116	E. crus-galli var. crus-galli	Jiangxi, China			GG	--	--	--	--	GG	CC	GG	GG	GG	GG	TT	AA	TT	GG	GG	GG	GG	GG	CC	--	--	GG	GG
JX117	E. crus-galli var. crus-galli	Jiangxi, China			GG	CC	GG	GG	GG	GG	CC	GG	GG	GG	GG	TT	AA	TT	GG	--	--	GG	GG	CC	--	--	GG	GG
JX118	E. crus-galli var. crus-galli	Jiangxi, China			--	CC	GG	--	GG	GG	CC	GG	GG	GG	GG	TT	AA	TT	GG	--	--	GG	GG	CC	--	--	GG	GG
JX12	E. crus-galli var. crus-galli	Jiangxi, China			GG	CC	GG	GG	GG	GG	CC	GG	GG	GG	GG	TT	AA	TT	GG	--	GG	GG	GG	CT	--	--	GG	GG
JX13	E. crus-galli var. crus-galli	Jiangxi, China			GG	CC	GG	GG	GG	GG	CC	GG	GG	GG	GG	TT	AA	TT	GG	--	GG	GG	GG	CC	--	--	GG	GG
JX15	E. crus-galli var. crus-galli	Jiangxi, China			GG	CC	GG	GG	GG	GG	CC	GG	GG	GG	GG	TT	AA	TT	GG	--	GG	GG	GG	CC	--	--	GG	GG
JX2	E. crus-galli var. crus-galli	Jiangxi, China			GG	CC	GG	GG	GG	GG	CC	GG	GG	GG	GG	TT	AA	TT	GG	GG	GG	GG	GG	CT	--	--	GG	GG
JX20	E. crus-galli var. crus-galli	Jiangxi, China			GG	CC	GG	GG	GG	GG	CC	GG	GG	GG	GG	TT	AA	TT	GG	GG	GG	GG	GG	CC	--	--	GG	GG
JX23	E. crus-galli var. crus-galli	Jiangxi, China			GG	CC	GG	GG	GG	GG	CC	GG	GG	GG	GG	TT	AA	TT	GG	--	GG	GG	GG	CC	CC	GG	GG	GG
JX24	E. crus-galli var. crus-galli	Jiangxi, China			GG	CC	GG	GG	GG	GG	CC	GG	GG	GG	GG	TT	AA	TT	GG	--	--	GG	GG	CC	CC	GG	GG	GG
JX26	E. crus-galli var. crus-galli	Jiangxi, China			--	CC	GG	GG	GG	GG	CC	GG	GG	GG	GG	TT	AA	TT	GG	GG	GG	GG	GG	CC	--	--	GG	GG
JX3	E. crus-galli var. crus-galli	Jiangxi, China			GG	CC	GG	GG	GG	GG	CC	GG	GG	GG	GG	TT	AA	TT	GG	--	--	GG	GG	CC	--	--	GG	GG
JX30	E. crus-galli var. crus-galli	Jiangxi, China			GG	CC	GG	GG	GG	GG	CC	GG	GG	GG	GG	TT	AA	TT	GG	--	--	GG	GG	CC	CC	GG	GG	GG
JX34	E. crus-galli var. crus-galli	Jiangxi, China			GG	CC	GG	GG	GG	GG	CC	GG	GG	GG	GG	TT	AA	TT	GG	GG	--	GG	GG	CC	--	--	GG	GG
JX38	E. crus-galli var. crus-galli	Jiangxi, China			GG	CC	GG	GG	GG	GG	CC	GG	GG	GG	GG	TT	AA	TT	GG	GG	--	GG	GG	CC	--	--	GG	GG
JX39	E. crus-galli var. crus-galli	Jiangxi, China			GG	CC	GG	GG	GG	GG	CC	GG	GG	GG	GG	TT	AA	TT	GG	--	GG	GG	GG	CC	--	--	GG	GG
JX4	E. crus-galli var. crus-galli	Jiangxi, China			GG	CC	GG	GG	GG	GG	CC	GG	GG	GG	GG	TT	AA	TT	GG	GG	GG	GG	GG	CC	--	--	GG	GG
JX40	E. crus-galli var. crus-galli	Jiangxi, China			GG	CC	GG	GG	GG	GG	CC	GG	GG	GG	GG	TT	AA	TT	GG	GG	GG	GG	GG	CC	CC	GG	GG	GG
JX44	E. crus-galli var. crus-galli	Jiangxi, China			GG	CC	GG	GG	GG	GG	CC	GG	GG	GG	GG	TT	AA	TT	GG	--	--	GG	GG	CC	CC	GG	GG	GG
JX46	E. crus-galli var. crus-galli	Jiangxi, China			GG	CC	GG	GG	GG	GG	CC	GG	GG	GG	GG	TT	AA	TT	GG	GG	GG	GG	GG	TT	--	--	GG	GG
JX49	E. crus-galli var. crus-galli	Jiangxi, China			GG	CC	GG	GG	GG	GG	CC	GG	GG	GG	GG	TT	AA	TT	GG	GG	GG	GG	GG	CC	CC	GG	GG	GG
JX50	E. crus-galli var. crus-galli	Jiangxi, China			GG	CC	GG	GG	GG	GG	CC	GG	GG	GG	GG	TT	AA	TT	GG	--	--	GG	GG	CC	--	--	GG	GG
JX51	E. crus-galli var. crus-galli	Jiangxi, China			GG	CC	GG	GG	--	GG	CC	GG	GG	GG	GG	TT	AA	TT	GG	GG	GG	GG	GG	CC	CC	--	GG	GG
JX52	E. crus-galli var. crus-galli	Jiangxi, China			GG	CC	GG	GG	--	GG	CC	GG	GG	GG	GG	TT	AA	TT	GG	GG	GG	GG	AA	CC	--	--	GG	GG
JX55	E. crus-galli var. crus-galli	Jiangxi, China			GG	CC	GG	GG	GG	GG	CC	GG	GG	GG	GG	TT	AA	TT	GG	--	--	GG	GG	CC	--	--	GG	GG
JX57	E. crus-galli var. crus-galli	Jiangxi, China			GG	CC	GG	GG	GG	GG	CC	GG	GG	GG	GG	TT	AA	TT	GG	--	GG	GG	AA	CC	--	--	GG	GG
JX58	E. crus-galli var. crus-galli	Jiangxi, China			GG	CC	GG	GG	GG	GG	CC	GG	GG	GG	GG	TT	AA	TT	GG	GG	GG	GG	AA	CC	--	--	GG	GG
JX61	E. crus-galli var. crus-galli	Jiangxi, China			GG	CC	GG	--	--	GG	CC	GG	GG	GG	GG	TT	AA	TT	GG	--	--	GG	GG	CC	--	--	GG	GG
JX65	E. crus-galli var. crus-galli	Jiangxi, China			GG	CC	GG	GG	GG	GG	CC	GG	GG	GG	GG	TT	AA	TT	GG	--	GG	GG	GG	CC	CC	--	GG	GG
JX67	E. crus-galli var. crus-galli	Jiangxi, China			GG	CC	GG	--	GG	GG	CC	GG	GG	GG	GG	TT	AA	TT	GG	GG	GG	GG	AA	CC	--	--	GG	GG
JX69	E. crus-galli var. crus-galli	Jiangxi, China			GG	CC	GG	GG	GG	GG	CC	GG	GG	GG	GG	TT	AA	TT	GG	--	--	GG	GG	CC	CC	GG	GG	GG
JX7	E. crus-galli var. crus-galli	Jiangxi, China			GG	CC	GG	GG	GG	GG	CC	GG	GG	GG	GG	TT	AA	TT	GG	--	GG	GG	GG	CC	--	--	GG	GG
JX70	E. crus-galli var. crus-galli	Jiangxi, China			GG	CC	GG	GG	--	GG	CC	GG	GG	GG	GG	TT	AA	TT	GG	--	--	GG	GG	CC	CC	GG	GG	GG
JX8	E. crus-galli var. crus-galli	Jiangxi, China			GG	CC	GG	GG	GG	GG	CC	GG	GG	GG	GG	TT	AA	TT	GG	GG	GG	GG	GG	CC	CC	GG	GG	GG
JX80	E. crus-galli var. crus-galli	Jiangxi, China			GG	CC	GG	GG	GG	GG	CC	GG	GG	GG	GG	TT	AA	TT	GG	GG	GG	GG	GG	CC	CC	--	GG	GG
JX9	E. crus-galli var. crus-galli	Jiangxi, China			GG	CC	GG	GG	--	GG	CC	GG	GG	GG	GG	TT	AA	TT	GG	--	--	GG	GG	CC	--	--	GG	GG
LC1706090088-C-16	E. crus-galli var. crus-galli	Jiangxi, China			GG	CC	GG	GG	GG	GG	CC	GG	GG	GG	GG	TT	AA	TT	GG	--	--	GG	GG	CC	--	--	GG	GG
NX16	E. crus-galli var. crus-galli	Ningxia, China			GG	CC	GG	GG	GG	GG	CC	GG	GG	GG	GG	TT	AA	TT	GG	GG	GG	GG	GG	CC	--	--	GG	GG
SC1	E. crus-galli var. crus-galli	Sichuan, China			GG	CC	GG	GG	GG	GG	CC	GG	GG	GG	GG	TT	AA	TT	GG	GG	GG	GG	GG	CC	--	--	GG	GG
SC10	E. crus-galli var. crus-galli	Sichuan, China			GG	CC	GG	GG	GG	GG	CC	GG	GG	GG	GG	TT	AA	TT	GG	--	--	GG	GG	CC	--	--	GG	GG
SC11	E. crus-galli var. crus-galli	Sichuan, China			GG	CC	GG	GG	GG	GG	CC	GG	GG	--	GG	TT	AA	TT	GG	GG	GG	GG	GG	CC	--	--	GG	GG
SC12	E. crus-galli var. crus-galli	Sichuan, China			GG	CC	GG	GG	GG	GG	CC	GG	GG	GG	GG	TT	AA	TT	GG	GG	GG	GG	GG	TT	--	--	GG	GG
SC13	E. crus-galli var. crus-galli	Sichuan, China			GG	CC	GG	GG	GG	GG	CC	GG	GG	GG	GG	TT	AA	TT	GG	--	GG	GG	GG	TT	--	--	GG	GG
SC22	E. crus-galli var. crus-galli	Sichuan, China			GG	CC	GG	GG	GG	GG	CC	GG	GG	GG	GG	TT	AA	TT	GG	--	GG	GG	GG	CC	--	--	GG	GG
SC25	E. crus-galli var. crus-galli	Sichuan, China			GG	CC	GG	GG	GG	GG	CC	GG	GG	GG	GG	TT	AA	TT	GG	--	GG	GG	GG	TT	--	--	GG	GG
SC26	E. crus-galli var. crus-galli	Sichuan, China			GG	CC	GG	GG	GG	GG	CC	GG	GG	GG	GG	TT	AA	TT	GG	--	GG	GG	GG	CC	--	--	GG	GG
SC27	E. crus-galli var. crus-galli	Sichuan, China			GG	CC	GG	GG	GG	GG	CC	GG	GG	GG	GG	TT	AA	TT	GG	GG	--	GG	GG	CC	--	--	GG	GG
SC30	E. crus-galli var. crus-galli	Sichuan, China			GG	CC	GG	GG	GG	GG	CC	GG	GG	GG	GG	TT	AA	TT	GG	--	--	GG	GG	CC	--	--	GG	GG
SC31	E. crus-galli var. crus-galli	Sichuan, China			GG	CC	GG	GG	GG	GG	CC	GG	GG	GG	GG	TT	AA	TT	GG	--	--	GG	GG	CC	--	--	GG	GG
SC33	E. crus-galli var. crus-galli	Sichuan, China			GG	CC	GG	GG	GG	GG	CC	GG	GG	GG	GG	TT	AA	TT	GG	GG	--	GG	GG	CC	--	--	GG	GG
SC34	E. crus-galli var. crus-galli	Sichuan, China			GG	CC	GG	GG	GG	GG	CC	GG	GG	GG	GG	TT	AA	TT	GG	GG	GG	GG	GG	CC	--	--	GG	GG
SC49	E. crus-galli var. crus-galli	Sichuan, China			GG	CC	GG	GG	GG	GG	CC	GG	GG	GG	GG	TT	AA	TT	GG	GG	GG	GG	GG	CC	--	--	GG	GG
SC51	E. crus-galli var. crus-galli	Sichuan, China			GG	CC	GG	GG	GG	GG	CC	GG	GG	GG	GG	TT	AA	TT	GG	--	GG	GG	GG	TT	CC	GG	GG	GG
SC52	E. crus-galli var. crus-galli	Sichuan, China			GG	CC	GG	GG	GG	GG	CC	GG	GG	GG	GG	TT	AA	TT	GG	GG	GG	GG	GG	CT	--	--	GG	GG
C17	E. crus-galli var. crus-galli	Zhejiang, China			--	CC	GG	--	GG	GG	CC	GG	GG	GG	GG	TT	AA	TT	GG	GG	--	GG	GG	CC	--	--	GG	GG
LC1706090089-C-34	E. crus-galli var. crus-galli	Zhejiang, China			GG	CC	GG	GG	GG	GG	CC	GG	GG	GG	GG	TT	AA	TT	GG	GG	--	GG	GG	CT	--	--	GG	GG
LC1706090089-C-35	E. crus-galli var. crus-galli	Zhejiang, China			GG	CC	GG	GG	--	GG	CC	GG	GG	GG	GG	TT	AA	TT	GG	GG	GG	GG	GG	CC	--	--	GG	GG
LC1706140009-C-3	E. crus-galli var. crus-galli	Zhejiang, China			GG	CC	GG	GG	GG	GG	CC	GG	GG	GG	GG	TT	AA	TT	GG	GG	--	GG	GG	CC	--	--	GG	GG
LC1706140009-C-4	E. crus-galli var. crus-galli	Zhejiang, China			GG	--	--	GG	GG	GG	CC	GG	GG	GG	GG	TT	AA	TT	GG	--	--	GG	GG	CC	--	--	GG	GG
STB08	E. crus-galli var. crus-galli	Zhejiang, China			GG	CC	GG	--	--	GG	CC	GG	GG	GG	GG	TT	AA	TT	GG	GG	--	GG	GG	--	--	--	GG	GG
ZJ-1	E. crus-galli var. crus-galli	Zhejiang, China			GG	CC	GG	GG	GG	GG	CC	GG	GG	GG	GG	TT	AA	TT	GG	GG	--	GG	GG	CC	--	--	GG	GG
ZJ-127	E. crus-galli var. crus-galli	Zhejiang, China			GG	CC	GG	GG	GG	GG	CC	GG	GG	GG	GG	TT	AA	TT	GG	GG	GG	GG	GG	CC	--	--	GG	GG
ZJ-128	E. crus-galli var. crus-galli	Zhejiang, China			GG	CC	GG	GG	GG	GG	CC	GG	GG	GG	GG	TT	AA	TT	GG	GG	GG	GG	GG	CC	CC	GG	GG	GG
ZJ-129	E. crus-galli var. crus-galli	Zhejiang, China			GG	CC	GG	GG	GG	GG	CC	GG	GG	GG	GG	TT	AA	TT	GG	GG	GG	GG	GG	CC	--	--	GG	GG
ZJ-14	E. crus-galli var. crus-galli	Zhejiang, China			GG	--	--	--	--	GG	CC	GG	GG	GG	GG	TT	AA	TT	GG	--	--	GG	GG	CC	--	--	GG	GG
ZJ-15	E. crus-galli var. crus-galli	Zhejiang, China			GG	CC	GG	GG	GG	GG	CC	GG	GG	GG	GG	TT	AA	TT	GG	GG	--	GG	GG	CC	--	--	GG	GG
ZJ-2	E. crus-galli var. crus-galli	Zhejiang, China			GG	CC	GG	GG	--	GG	CC	GG	GG	GG	GG	TT	AA	TT	GG	GG	GG	GG	GG	CC	--	--	GG	GG
ZJ-27	E. crus-galli var. crus-galli	Zhejiang, China			GG	CC	GG	GG	GG	GG	CC	GG	GG	GG	GG	TT	AA	TT	GG	GG	GG	GG	GG	CC	--	--	GG	GG
ZJ-28	E. crus-galli var. crus-galli	Zhejiang, China			GG	CC	GG	GG	GG	GG	CC	GG	GG	GG	GG	TT	AA	TT	GG	GG	GG	GG	GG	CT	CC	GG	GG	GG
ZJ-31	E. crus-galli var. crus-galli	Zhejiang, China			GG	CC	GG	GG	GG	GG	CC	GG	GG	GG	GG	TT	AA	TT	GG	GG	GG	GG	GG	CC	--	--	GG	GG
ZJ-36	E. crus-galli var. crus-galli	Zhejiang, China			GG	CC	GG	GG	--	GG	CC	GG	GG	GG	GG	TT	AA	TT	GG	--	GG	GG	GG	CT	--	--	GG	GG
ZJ102	E. crus-galli var. crus-galli	Zhejiang, China			--	CC	GG	GG	GG	GG	CC	GG	GG	GG	GG	TT	AA	TT	GG	GG	GG	GG	GG	CC	--	--	GG	GG
ZJ11	E. crus-galli var. crus-galli	Zhejiang, China			GG	CC	GG	GG	GG	GG	CC	GG	GG	GG	GG	TT	AA	TT	GG	GG	GG	GG	GG	TT	--	--	GG	GG
ZJ117	E. crus-galli var. crus-galli	Zhejiang, China			GG	CC	GG	GG	GG	GG	CC	GG	GG	GG	GG	TT	AA	TT	GG	--	--	GG	GG	CC	--	--	GG	GG
ZJ12	E. crus-galli var. crus-galli	Zhejiang, China			GG	CC	GG	GG	GG	GG	CC	GG	GG	GG	GG	TT	AA	TT	GG	GG	GG	GG	GG	TT	--	--	GG	GG
ZJ16	E. crus-galli var. crus-galli	Zhejiang, China			GG	CC	GG	GG	GG	GG	CC	GG	GG	GG	GG	TT	AA	TT	GG	GG	GG	GG	GG	CC	--	--	GG	GG
ZJ19	E. crus-galli var. crus-galli	Zhejiang, China			GG	CC	GG	GG	--	GG	CC	GG	GG	GG	GG	TT	AA	TT	GG	--	GG	GG	GG	CC	--	--	GG	GG
ZJ21	E. crus-galli var. crus-galli	Zhejiang, China			GG	CC	GG	GG	GG	GG	CC	GG	GG	GG	GG	TT	AA	TT	GG	GG	GG	GG	GG	CC	CC	GG	GG	GG
ZJ26	E. crus-galli var. crus-galli	Zhejiang, China			GG	CC	GG	GG	GG	GG	CC	GG	GG	GG	GG	TT	AA	TT	GG	GG	--	GG	GG	CC	--	--	GG	GG
ZJ30	E. crus-galli var. crus-galli	Zhejiang, China			GG	CC	GG	GG	GG	GG	CC	GG	GG	GG	GG	TT	AA	TT	GG	GG	--	GG	GG	CC	--	--	GG	GG
ZJ34	E. crus-galli var. crus-galli	Zhejiang, China			GG	CC	GG	GG	--	GG	CC	GG	GG	GG	GG	TT	AA	TT	GG	GG	GG	GG	GG	CC	--	--	GG	GG
ZJ4	E. crus-galli var. crus-galli	Zhejiang, China			GG	CC	GG	GG	GG	GG	CC	GG	GG	GG	GG	TT	AA	TT	GG	GG	GG	GG	GG	CT	CC	GG	GG	GG
ZJ45	E. crus-galli var. crus-galli	Zhejiang, China			GG	CC	GG	GG	GG	GG	CC	GG	GG	GG	GG	TT	AA	TT	GG	GG	GG	GG	GG	CC	--	--	GG	GG
ZJ48	E. crus-galli var. crus-galli	Zhejiang, China			GG	CC	GG	GG	GG	GG	CC	GG	GG	GG	GG	TT	AA	TT	GG	GG	GG	GG	GG	CC	CC	GG	GG	GG
ZJ58	E. crus-galli var. crus-galli	Zhejiang, China			GG	CC	GG	GG	GG	GG	CC	GG	GG	GG	GG	TT	AA	TT	GG	--	--	GG	AA	CC	--	--	GG	GG
ZJ61	E. crus-galli var. crus-galli	Zhejiang, China			GG	CC	GG	GG	GG	GG	CC	GG	GG	GG	GG	TT	AA	TT	GG	GG	GG	GG	GG	TT	--	--	GG	GG
ZJ69	E. crus-galli var. crus-galli	Zhejiang, China			GG	CC	GG	GG	GG	GG	CC	GG	GG	GG	GG	TT	AA	TT	GG	GG	GG	GG	GG	CC	CC	GG	GG	GG
ZJ70	E. crus-galli var. crus-galli	Zhejiang, China			GG	CC	GG	GG	GG	GG	CC	GG	GG	GG	GG	TT	AA	TT	GG	--	--	GG	GG	CC	--	--	GG	GG
ZJ73	E. crus-galli var. crus-galli	Zhejiang, China			GG	CC	GG	GG	GG	GG	CC	GG	GG	GG	GG	TT	AA	TT	GG	GG	GG	GG	GG	CC	--	--	GG	GG
ZJ76	E. crus-galli var. crus-galli	Zhejiang, China			GG	CC	GG	GG	GG	GG	CC	GG	GG	GG	GG	TT	AA	TT	GG	GG	GG	GG	GG	CT	--	--	GG	GG
ZJ77	E. crus-galli var. crus-galli	Zhejiang, China			--	CC	GG	GG	GG	GG	CC	GG	GG	GG	GG	TT	AA	TT	GG	GG	GG	GG	GG	CC	CC	GG	GG	GG
ZJ78	E. crus-galli var. crus-galli	Zhejiang, China			GG	CC	GG	GG	GG	GG	CC	GG	GG	GG	GG	TT	AA	TT	GG	--	--	GG	GG	TT	--	--	GG	GG
ZJ83	E. crus-galli var. crus-galli	Zhejiang, China			GG	CC	GG	GG	GG	GG	CC	GG	GG	GG	GG	TT	AA	TT	GG	--	GG	GG	GG	CC	--	--	GG	GG
ZJ85	E. crus-galli var. crus-galli	Zhejiang, China			GG	CC	GG	GG	GG	GG	CC	GG	GA	GG	GG	TC	AG	TT	GG	--	GG	GG	GG	CT	--	--	GG	GG
ZJ86	E. crus-galli var. crus-galli	Zhejiang, China			GG	CC	GG	--	GG	GG	CC	GG	GG	GG	GG	TT	AA	TT	GG	GG	GG	GG	GG	CC	--	--	GG	GG
ZJ91	E. crus-galli var. crus-galli	Zhejiang, China			--	CC	GG	GG	GG	GG	CC	GG	GG	GG	GG	TT	AA	TT	GG	GG	--	GG	GG	CC	--	--	GG	GG
ZJ92	E. crus-galli var. crus-galli	Zhejiang, China			GG	CC	GG	GG	GG	GG	CC	GG	GG	GG	GG	TT	AA	TT	GG	GG	GG	GG	GG	CC	CC	GG	GG	GG
ZJ93	E. crus-galli var. crus-galli	Zhejiang, China			GG	CC	GG	GG	GG	GG	CC	GG	GG	GG	GG	TT	AA	TT	GG	--	--	GG	GG	CC	--	--	GG	GG
ZJ98	E. crus-galli var. crus-galli	Zhejiang, China			--	CC	GG	GG	GG	GG	CC	GG	GG	GG	GG	TT	AA	TT	GG	GG	--	GG	GG	CC	--	--	GG	GG
zj-37	E. crus-galli var. crus-galli	Zhejiang, China			GG	CC	GG	GG	GG	GG	CC	GG	GG	GG	GG	TT	AA	TT	GG	GG	--	GG	GG	CC	--	--	GG	GG
zj-41	E. crus-galli var. crus-galli	Zhejiang, China			GG	CC	GG	GG	GG	GG	CC	GG	GG	GG	GG	TT	AA	TT	GG	GG	--	GG	GG	CC	--	--	GG	GG
zj-42	E. crus-galli var. crus-galli	Zhejiang, China			GG	CC	GG	--	GG	GG	CC	GG	GG	GG	GG	TT	AA	TT	GG	GG	--	GG	GG	CC	--	--	GG	GG
zj-47	E. crus-galli var. crus-galli	Zhejiang, China			GG	CC	GG	GG	--	GG	CC	GG	GG	GG	GG	TT	AA	TT	GG	--	--	GG	GG	CC	--	--	GG	GG
zj-53	E. crus-galli var. crus-galli	Zhejiang, China			GG	CC	GG	GG	GG	GG	CC	GG	GG	GG	GG	TT	AA	TT	GG	--	--	GG	GG	CC	--	--	GG	GG
zj-55	E. crus-galli var. crus-galli	Zhejiang, China			GG	CC	GG	GG	GG	GG	CC	GG	GG	GG	GG	TT	AA	TT	GG	--	GG	GG	GG	CC	--	--	GG	GG
zj-56	E. crus-galli var. crus-galli	Zhejiang, China			GG	CC	GG	GG	--	GG	CC	GG	GG	GG	GG	TT	AA	TT	GG	--	--	GG	GG	CC	--	--	GG	GG
zj-57	E. crus-galli var. crus-galli	Zhejiang, China			GG	CC	GG	GG	GG	GG	CC	GG	GG	GG	GG	TT	AA	TT	GG	--	GG	GG	GG	CC	--	--	GG	GG
zj-60	E. crus-galli var. crus-galli	Zhejiang, China			GG	CC	GG	GG	GG	GG	CC	GG	GG	GG	GG	TT	AA	TT	GG	--	GG	GG	GG	TT	--	--	GG	GG
zj-74	E. crus-galli var. crus-galli	Zhejiang, China			GG	CC	GG	GG	GG	GG	CC	GG	GG	GG	GG	TT	AA	TT	GG	--	--	GG	GG	CC	--	--	GG	GG
zj-75	E. crus-galli var. crus-galli	Zhejiang, China			GG	CC	GG	GG	GG	GG	CC	GG	GG	GG	GG	TT	AA	TT	GG	--	--	GG	GG	TT	CC	GG	GG	GG
zj-87	E. crus-galli var. crus-galli	Zhejiang, China			GG	CC	GG	GG	GG	GG	CC	GG	GG	GG	GG	TT	AA	TT	GG	--	--	GG	GG	TT	--	--	GG	GG
zj-9	E. crus-galli var. crus-galli	Zhejiang, China			GG	CC	GG	GG	GG	GG	CC	GG	GG	GG	GG	TT	AA	TT	GG	GG	GG	GG	GG	CC	--	--	GG	GG
zj-90	E. crus-galli var. crus-galli	Zhejiang, China			GG	CC	GG	GG	GG	GG	CC	GG	GG	GG	GG	TT	AA	TT	GG	GG	--	GG	GG	CC	--	--	GG	GG
D14020538	E. crus-galli var. crus-galli	Japan			GG	CC	GG	GG	GG	GG	CC	GG	GG	GG	GG	TT	AA	TT	GG	--	--	GG	GG	CC	--	--	GG	GG
GKKS09	E. crus-galli var. crus-galli	Malaysia	Y		GG	CC	GG	GG	GG	GG	CC	GG	GG	GG	TT	TT	AA	TT	GG	GG	GG	GG	GG	CC	CC	GG	GG	GG
S1	E. crus-galli var. crus-pavonis	Brazil	Y	R	GG	CC	GG	GG	GG	AA	CC	GG	GG	GG	GG	TT	AA	TT	AA	GG	GA	GG	GG	CC	CC	GG	GG	GG
S10	E. crus-galli var. crus-pavonis	Brazil		S	GG	CC	GG	GG	GG	AA	CC	GG	GG	GG	GG	TT	AA	TT	GG	GG	GG	GG	GG	CC	CC	GG	GG	GG
S108	E. crus-galli var. crus-pavonis	Brazil		R	GG	CC	GG	GG	GG	AA	CC	GG	GG	GG	GG	TT	AA	TT	GG	GG	GG	GG	GG	CC	CC	GG	GG	GG
S109	E. crus-galli var. crus-pavonis	Brazil	Y	R	GG	CC	GG	GG	GG	AA	CC	GG	GG	GG	GT	TT	AA	TT	GG	GG	GA	GG	GG	CC	CC	GG	GG	GG
S11	E. crus-galli var. crus-pavonis	Brazil		S	GG	CC	GG	GG	--	AA	CC	GG	GG	GG	GG	TT	AA	TT	GG	GG	AA	GG	GG	CC	CC	GG	GG	GG
S110	E. crus-galli var. crus-pavonis	Brazil	Y	R	GG	CC	GG	AA	GG	AA	CC	GG	GG	GG	GG	TT	AA	TT	GG	GG	AA	GG	GG	CC	CC	GG	GG	GG
S112	E. crus-galli var. crus-pavonis	Brazil		R	GG	TT	GG	GG	GG	AA	CC	GG	GG	GG	GG	TT	AA	TT	GG	GG	GG	GG	GG	CC	CC	GG	GG	GG
S113	E. crus-galli var. crus-pavonis	Brazil		R	GG	TT	GG	GG	GG	AA	CC	GG	GG	GG	GG	TT	AA	TT	GG	GG	AA	GG	GG	CC	CC	GG	GG	GG
S114	E. crus-galli var. crus-pavonis	Brazil		R	GG	TT	GG	GG	GG	AA	--	GG	GG	GG	GG	TT	AA	TT	GG	GG	AA	GG	GG	CC	CC	GG	GG	GG
S12	E. crus-galli var. crus-pavonis	Brazil		S	GG	CC	GG	GG	GG	GG	CC	GG	GG	GG	GG	CC	GG	GG	GG	GG	GG	GG	GG	CC	CC	GG	GG	GG
S13	E. crus-galli var. crus-pavonis	Brazil		S	GG	CC	TT	GG	GG	GG	TT	GG	GG	GG	GG	CC	GG	GG	GG	GG	GG	GG	GG	CC	CC	GG	GG	GG
S14	E. crus-galli var. crus-pavonis	Brazil		S	GG	TT	GG	GG	GG	--	CC	GG	GG	GG	GG	TT	AA	TT	GG	GG	GG	GG	GG	CC	CC	GG	GG	GG
S15	E. crus-galli var. crus-pavonis	Brazil		S	GG	CC	TT	GG	GG	GG	TT	GG	GG	GG	GG	CC	GG	GG	GG	GG	GG	GG	GG	CC	CC	GG	GG	GG
S17	E. crus-galli var. crus-pavonis	Brazil		S	GG	CC	GG	GG	GG	AA	CC	GG	GG	GG	GG	TT	AA	TT	GG	GG	GG	GG	GG	CC	CC	GG	GG	GG
S18	E. crus-galli var. crus-pavonis	Brazil		S	GG	TT	GG	GG	GG	AA	CC	GG	GG	GG	GG	TT	AA	TT	GG	GG	GG	GG	GG	CC	CC	GG	GG	GG
S20	E. crus-galli var. crus-pavonis	Brazil		S	GG	CC	GG	GG	GG	AA	CC	GG	GG	GG	GG	TT	AA	TT	GG	GG	AA	GG	GG	CC	CC	GG	GG	GG
S21	E. crus-galli var. crus-pavonis	Brazil	Y	R	GG	CC	GG	AA	--	AA	CC	GG	GG	GG	GG	TT	AA	TT	GG	GG	AA	GG	GG	CC	CC	GG	GG	GG
S22	E. crus-galli var. crus-pavonis	Brazil	Y	R	GG	CC	GG	GG	GG	--	CC	GG	GG	GG	GT	TT	AA	TT	GG	GG	AA	GG	GG	CC	CC	GG	GG	GG
S23	E. crus-galli var. crus-pavonis	Brazil	Y	R	GG	CC	GG	GG	GG	AA	CC	GG	GG	GG	TT	TT	AA	TT	GG	GG	AA	GG	GG	CC	CC	GG	GG	GG
S24	E. crus-galli var. crus-pavonis	Brazil	Y	R	GG	CC	GG	GG	GG	AA	CC	GG	GG	GG	TT	TT	AA	TT	GG	GG	AA	GG	GG	CC	CC	GG	GG	GG
S25	E. crus-galli var. crus-pavonis	Brazil	Y	R	GG	CC	GG	GG	GG	AA	CC	GG	GG	GG	TT	TT	AA	TT	GG	GG	AA	GG	GG	CC	CC	GG	GG	GG
S26	E. crus-galli var. crus-pavonis	Brazil	Y	R	GG	CC	GG	GG	GG	AA	CC	GG	GG	GG	TT	TT	AA	TT	GG	GG	GG	GG	GG	CC	CC	GG	GG	GG
S27	E. crus-galli var. crus-pavonis	Brazil	Y	R	GG	CC	GG	GG	GG	AA	CC	GG	GG	GG	GG	TT	AA	TT	AA	GG	GG	GG	GG	CC	CC	GG	GG	GG
S28	E. crus-galli var. crus-pavonis	Brazil	Y	R	GG	CC	GG	GG	GG	AA	CC	GG	GG	GG	TT	TT	AA	TT	GG	GG	GG	GG	GG	CC	CC	GG	GG	GG
S29	E. crus-galli var. crus-pavonis	Brazil	Y	R	GG	CC	GG	GG	--	AA	CC	GG	GG	GG	GG	TT	AA	TT	GG	GG	AA	GG	GG	CC	CC	GG	TT	GG
S30	E. crus-galli var. crus-pavonis	Brazil		R	GG	TT	GG	GG	--	AA	CC	GG	GG	GG	GG	TT	AA	TT	GG	GG	GG	GG	GG	CC	CC	GG	GG	GG
S31	E. crus-galli var. crus-pavonis	Brazil	Y	R	GG	CC	GG	GG	GG	AA	CC	GG	GG	GG	GG	TT	AA	TT	AA	GG	AA	GG	GG	CC	CC	GG	GG	GG
S33	E. crus-galli var. crus-pavonis	Brazil		R	GG	CC	GG	GG	GG	--	CC	GG	GG	GG	GG	TT	AA	TT	GG	GG	GG	GG	GG	CC	CC	GG	GG	GG
S34	E. crus-galli var. crus-pavonis	Brazil		R	GG	CT	GG	GG	GG	--	CC	GG	GG	GG	GG	TT	AA	TT	GG	GG	GA	GG	GG	CC	CC	GG	GG	GG
S38	E. crus-galli var. crus-pavonis	Brazil	Y	R	GG	CC	GG	--	--	GG	CC	GG	GG	GG	TT	CC	GG	GG	GG	GG	GG	GG	GG	CC	CC	GG	GG	GG
S39	E. crus-galli var. crus-pavonis	Brazil	Y	R	GG	CC	GG	GG	GG	AA	CC	GG	GG	GG	GG	TT	AA	TT	AA	GG	GG	GG	GG	CC	CC	GG	GG	GG
S4	E. crus-galli var. crus-pavonis	Brazil		S	GG	CT	GG	GG	GG	GG	CC	GG	GG	GG	GG	CC	GG	GG	GG	GG	AA	GG	GG	CC	CC	GG	GG	GG
S40	E. crus-galli var. crus-pavonis	Brazil		S	GG	TT	GG	GG	--	AA	CC	GG	GG	GG	GG	TT	AA	TT	GG	GG	GG	GG	GG	CC	CC	GG	GG	GG
S41	E. crus-galli var. crus-pavonis	Brazil	Y	R	GG	TT	GG	GG	GG	AA	CC	GG	GG	GG	GG	TT	AA	TT	GG	GG	AA	TT	GG	CC	CC	GG	GG	GG
S42	E. crus-galli var. crus-pavonis	Brazil		R	GG	CC	GG	GG	GG	AA	CC	GG	GG	GG	GG	TT	AA	TT	GG	GG	GG	GG	GG	CC	CC	GG	GG	GG
S5	E. crus-galli var. crus-pavonis	Brazil	Y	R	GG	CC	GG	GG	GG	AA	CC	GG	GG	GG	TT	TT	AA	TT	GG	GG	AA	GG	GG	CC	CC	GG	GG	GG
SS7	E. crus-galli var. crus-pavonis	Brazil		R	GG	CC	GG	GG	GG	AA	CC	GG	GG	GG	GG	TT	AA	TT	GG	GG	GG	GG	GG	CC	CC	GG	GG	GG
SS8	E. crus-galli var. crus-pavonis	Brazil	Y	R	GG	CC	GG	GG	GG	AA	CC	GG	GG	GG	TT	TT	AA	TT	GG	GG	AA	GG	GG	CC	CC	GG	GG	GG
AH16	E. crus-galli var. crus-pavonis	Anhui, China			GG	CC	GG	GG	GG	GG	CC	GG	GG	GG	GG	TT	AA	TT	GG	GG	--	GG	GG	CC	CC	GG	GG	GG
HaiN5	E. crus-galli var. crus-pavonis	Hainan, China			GG	CC	GG	GG	GG	GG	CC	GG	GG	GG	GG	TT	AA	TT	GG	--	--	GG	GG	CC	--	--	GG	GG
Hain10	E. crus-galli var. crus-pavonis	Hainan, China			GG	CC	GG	GG	GG	GG	CC	GG	GG	GG	GG	TT	AA	TT	GG	--	GG	GG	GG	CC	--	--	GG	GG
Hain11	E. crus-galli var. crus-pavonis	Hainan, China			GG	CC	GG	GG	GG	GG	CC	GG	GG	GG	GG	TT	AA	TT	GG	GG	--	GG	GG	CC	--	--	GG	GG
Hain13	E. crus-galli var. crus-pavonis	Hainan, China			GG	CC	GG	GG	GG	GG	CC	GG	GG	GG	GG	TT	AA	TT	GG	GG	GG	GG	GG	CC	--	--	GG	GG
Hain9	E. crus-galli var. crus-pavonis	Hainan, China			GG	CC	GG	GG	GG	GG	CC	GG	GG	GG	GG	TT	AA	TT	GG	--	--	GG	GG	CC	CC	--	GG	GG
JS103	E. crus-galli var. crus-pavonis	Jiangsu, China			GG	CC	GG	GG	GG	GG	CC	GG	GG	GG	GG	TT	AA	TT	GG	--	GG	GG	GG	CC	--	--	GG	GG
JS17	E. crus-galli var. crus-pavonis	Jiangsu, China			GG	CC	GG	GG	GG	AA	CC	GG	GG	GG	GG	TT	AA	TT	GG	--	--	GG	GG	CC	--	--	GG	GG
JS58	E. crus-galli var. crus-pavonis	Jiangsu, China			GG	--	--	--	--	AA	CC	GG	GG	GG	GG	TT	AA	TT	GG	GG	GG	GG	GG	CC	--	--	GG	GG
JS60	E. crus-galli var. crus-pavonis	Jiangsu, China			GG	CC	GG	GG	GG	AA	CC	GG	GG	GG	GG	TT	AA	TT	GG	GG	GG	GG	GG	CC	CC	GG	GG	GG
LN10	E. crus-galli var. crus-pavonis	Liaoning, China			GG	CC	GG	GG	GG	--	CC	GG	GG	GG	GG	TT	AA	TT	GG	GG	--	GG	GG	CC	--	--	GG	GG
LN12	E. crus-galli var. crus-pavonis	Liaoning, China			--	CC	GG	GG	--	--	CC	GG	GG	GG	GG	TT	AA	TT	GG	--	--	GG	GG	CC	CC	GG	GG	GG
LN13	E. crus-galli var. crus-pavonis	Liaoning, China			GG	CC	GG	GG	GG	AA	CC	GG	GG	GG	GG	TT	AA	TT	GG	--	GG	GG	GG	CC	CC	GG	GG	GG
LN2	E. crus-galli var. crus-pavonis	Liaoning, China			GG	CC	GG	GG	GG	AA	CC	GG	GG	GG	GG	TT	AA	TT	GG	--	--	GG	GG	CC	CC	GG	GG	GG
LN3	E. crus-galli var. crus-pavonis	Liaoning, China			GG	CC	GG	GG	GG	GG	CC	GG	GG	GG	GG	TT	AA	TT	GG	--	GG	GG	GG	CC	CC	GG	GG	GG
LN4	E. crus-galli var. crus-pavonis	Liaoning, China			--	CC	GG	GG	--	AA	CC	GG	GG	GG	GG	TT	AA	TT	GG	--	--	GG	GG	CC	CC	GG	GG	GG
LN5	E. crus-galli var. crus-pavonis	Liaoning, China			GG	CC	GG	GG	GG	AA	CC	GG	GG	GG	GG	TT	AA	TT	GG	GG	--	GG	GG	CC	CC	GG	GG	GG
LN7	E. crus-galli var. crus-pavonis	Liaoning, China			--	CC	GG	GG	GG	AA	CC	GG	GG	GG	GG	TT	AA	TT	GG	--	--	GG	GG	CC	--	--	GG	GG
LN9	E. crus-galli var. crus-pavonis	Liaoning, China			GG	CC	GG	--	GG	AA	CC	GG	GG	GG	GG	TT	AA	TT	GG	GG	GG	GG	GG	CC	--	--	GG	GG
ZGX1	E. crus-galli var. crus-pavonis	Zhejiang, China			GG	CC	GG	GG	GG	GG	CC	GG	GG	GG	GG	TT	AA	TT	GG	GG	GG	GG	GG	CC	CC	GG	GG	GG
ZGX2	E. crus-galli var. crus-pavonis	Zhejiang, China			GG	CC	GG	GG	--	AA	CC	GG	GG	GG	GG	TT	AA	TT	GG	GG	GG	GG	GG	CC	CC	GG	GG	GG
ZJ81	E. crus-galli var. crus-pavonis	Zhejiang, China			GG	CC	GG	GG	GG	GG	CC	GG	GG	GG	GG	TT	AA	TT	GG	GG	GG	GG	GG	CC	--	--	GG	GG
S6	E. crus-galli var. crus-pavonis	Uruguay			GG	CC	GG	GG	GG	AA	CC	GG	GG	GG	GG	TT	AA	TT	GG	GG	GG	GG	GG	CC	CC	GG	GG	GG
NX10	E. crus-galli var. oryzoides	Ningxia, China			GG	CC	GG	--	GG	GG	CC	GG	GG	GG	GG	TT	AA	TT	GG	--	GG	GG	GG	CC	--	--	GG	GG
NX11	E. crus-galli var. oryzoides	Ningxia, China			GG	CC	GG	GG	CC	GG	CC	GG	GG	GG	GG	TT	AA	TT	GG	--	--	GG	GG	CC	CC	GG	GG	GG
NX12	E. crus-galli var. oryzoides	Ningxia, China			GG	CC	GG	GG	GG	GG	CC	GG	GG	GG	GG	TT	AA	TT	GG	--	--	GG	GG	CC	--	--	GG	GG
NX13	E. crus-galli var. oryzoides	Ningxia, China			GG	CC	GG	GG	GG	GG	CC	GG	GG	GG	GG	TT	AA	TT	GG	--	--	GG	GG	CC	--	--	GG	GG
NX15	E. crus-galli var. oryzoides	Ningxia, China			GG	CC	GG	GG	GG	GG	CC	GG	GG	GG	GG	TT	AA	TT	GG	--	--	GG	GG	CC	--	--	GG	GG
NX18	E. crus-galli var. oryzoides	Ningxia, China	Y		GG	CC	TT	GG	GG	GG	TT	GG	--	GG	GG	CC	GG	GG	GG	--	--	GG	GG	CT	--	--	TT	GG
NX19	E. crus-galli var. oryzoides	Ningxia, China			GG	CC	GG	--	GG	GG	CC	GG	GG	GG	GG	TT	AA	TT	GG	GG	GG	GG	GG	CC	--	--	GG	GG
NX20	E. crus-galli var. oryzoides	Ningxia, China			GG	CC	GG	GG	GG	GG	CC	GG	GG	GG	GG	TT	AA	TT	GG	GG	--	GG	GG	CC	--	--	GG	GG
NX22	E. crus-galli var. oryzoides	Ningxia, China	Y		GG	CC	GG	GG	CC	GG	CC	GG	GG	GG	GG	TT	AA	TT	GG	GG	GG	GG	GG	CC	--	--	TT	GG
NX24	E. crus-galli var. oryzoides	Ningxia, China	Y		GG	CC	GG	GG	GG	GG	CC	GG	GG	GG	GG	TT	AA	TT	GG	--	--	GG	GG	CC	--	--	TT	GG
NX25	E. crus-galli var. oryzoides	Ningxia, China			GG	CC	GG	GG	GG	GG	CC	GG	GG	GG	GG	TT	AA	TT	GG	--	--	GG	GG	CC	--	--	GG	GG
NX26	E. crus-galli var. oryzoides	Ningxia, China			GG	CC	GG	GG	--	GG	CC	GG	GG	GG	GG	TT	AA	TT	GG	GG	GG	GG	GG	CC	--	--	GG	GG
NX27	E. crus-galli var. oryzoides	Ningxia, China	Y		GG	CC	GG	GG	GC	GG	CC	GG	GG	GG	GG	TT	AA	TT	GG	--	--	GG	GG	CC	--	--	GT	GG
NX29	E. crus-galli var. oryzoides	Ningxia, China			GG	CC	GG	GG	--	GG	CC	GG	GG	GG	GG	TT	AA	TT	GG	--	--	GG	GG	CC	--	--	GG	GG
NX3	E. crus-galli var. oryzoides	Ningxia, China	Y		GG	CC	TT	GG	GG	GG	CC	GG	GG	GG	GG	CC	GG	GG	GG	GG	--	GG	GG	TT	--	--	TT	GG
NX30	E. crus-galli var. oryzoides	Ningxia, China			GG	CC	GG	GG	--	GG	CC	GG	GG	GG	GG	TT	AA	TT	GG	GG	--	GG	GG	CC	--	--	GG	GG
NX31	E. crus-galli var. oryzoides	Ningxia, China			GG	CC	GG	GG	GG	GG	CC	GG	GG	GG	GG	TT	AA	TT	GG	GG	--	GG	GG	CC	--	--	GG	GG
NX32	E. crus-galli var. oryzoides	Ningxia, China			--	CC	GG	--	CC	GG	CC	GG	GG	GG	GG	TT	AA	TT	GG	--	--	GG	GG	CC	--	--	GG	GG
NX34	E. crus-galli var. oryzoides	Ningxia, China			GG	CC	GG	GG	GG	GG	CC	GG	GG	GG	GG	TT	AA	TT	GG	--	--	GG	GG	CC	--	--	GG	GG
NX35	E. crus-galli var. oryzoides	Ningxia, China			GG	CC	GG	GG	GG	GG	CC	GG	GG	GG	GG	TT	AA	TT	GG	GG	GG	GG	GG	CC	--	--	GG	GG
NX36	E. crus-galli var. oryzoides	Ningxia, China			GG	CC	GG	GG	GG	GG	CC	GG	GG	GG	GG	TT	AA	TT	GG	GG	--	GG	GG	CC	--	--	GG	GG
NX37	E. crus-galli var. oryzoides	Ningxia, China			GG	CC	GG	GG	GG	GG	CC	GG	GG	GG	GG	TT	AA	TT	GG	GG	GG	GG	GG	CC	--	--	GG	GG
NX38	E. crus-galli var. oryzoides	Ningxia, China			GG	CC	GG	GG	GG	GG	CC	GG	GG	GG	GG	TT	AA	TT	GG	GG	GG	GG	GG	CC	CC	--	GG	GG
NX4	E. crus-galli var. oryzoides	Ningxia, China			GG	CC	GG	GG	GG	GG	CC	GG	GG	GG	GG	TT	AA	TT	GG	--	GG	GG	GG	CC	CC	--	GG	GG
NX41	E. crus-galli var. oryzoides	Ningxia, China			GG	CC	GG	GG	GG	GG	CC	GG	GG	GG	GG	TT	AA	TT	GG	--	GG	GG	GG	CC	--	--	GG	GG
NX42	E. crus-galli var. oryzoides	Ningxia, China			GG	CC	GG	GG	CC	GG	CC	GG	GG	GG	GG	TT	AA	TT	GG	--	--	GG	GG	CC	--	--	GG	GG
NX43	E. crus-galli var. oryzoides	Ningxia, China			GG	CC	GG	GG	GG	GG	CC	GG	GG	GG	GG	TT	AA	TT	GG	GG	GG	GG	GG	CC	--	--	GG	GG
NX45	E. crus-galli var. oryzoides	Ningxia, China	Y		GG	CC	TT	GG	GG	GG	TT	GG	GG	GG	GG	CC	GG	GG	GG	GG	GG	GG	GG	TT	--	--	TT	GG
NX47	E. crus-galli var. oryzoides	Ningxia, China			GG	CC	GG	GG	--	GG	CC	GG	GG	GG	GG	TT	AA	TT	GG	--	GG	GG	GG	CC	--	--	GG	GG
NX48	E. crus-galli var. oryzoides	Ningxia, China	Y		GG	CC	GG	GG	GG	GG	CC	GG	GG	GG	GG	TT	AA	TT	GG	--	GG	GG	GG	CC	--	--	TT	GG
NX5	E. crus-galli var. oryzoides	Ningxia, China			GG	CC	GG	GG	--	GG	CC	GG	GG	GG	GG	TT	AA	TT	GG	--	--	GG	GG	CC	--	--	GG	GG
NX50	E. crus-galli var. oryzoides	Ningxia, China			GG	CC	GG	GG	GG	GG	CC	GG	GG	GG	GG	TT	AA	TT	GG	--	GG	GG	GG	CC	--	--	GG	GG
NX6	E. crus-galli var. oryzoides	Ningxia, China			GG	CC	GG	GG	GG	GG	CC	GG	GG	GG	GG	TT	AA	TT	GG	--	--	GG	GG	CC	--	--	GG	GG
NX7	E. crus-galli var. oryzoides	Ningxia, China			GG	CC	GG	GG	GG	GG	CC	GG	GG	GG	GG	TT	AA	TT	GG	GG	--	GG	GG	CC	--	--	GG	GG
NX8	E. crus-galli var. oryzoides	Ningxia, China			GG	CC	GG	GG	CC	GG	CC	GG	GG	GG	GG	TT	AA	TT	GG	GG	GG	GG	GG	CC	--	--	GG	GG
WPT30	E. crus-galli var. oryzoides	Ningxia, China	Y		GG	CC	GG	GG	GG	GG	CC	GG	GG	GG	GG	TT	AA	TT	GG	GG	GG	GG	GG	CC	CC	GG	TT	GG
WPT31	E. crus-galli var. oryzoides	Ningxia, China			GG	CC	GG	GG	GG	GG	CC	GG	GG	GG	GG	TT	AA	TT	GG	GG	GG	GG	GG	CC	CC	GG	GG	GG
WPT32	E. crus-galli var. oryzoides	Ningxia, China			GG	CC	GG	GG	--	GG	CC	GG	GG	GG	GG	TT	AA	TT	GG	GG	GG	GG	GG	CC	CC	GG	GG	GG
WPT58	E. crus-galli var. oryzoides	Ningxia, China			GG	CC	GG	GG	GG	GG	CC	GG	GG	GG	GG	TT	AA	TT	GG	GG	GG	GG	GG	TT	CC	GG	GG	GG
WPT98	E. crus-galli var. oryzoides	Ningxia, China			GG	CC	GG	GG	GG	GG	CC	GG	GG	GG	GG	TT	AA	TT	GG	GG	GG	GG	GG	CC	CC	GG	GG	GG
XJ1	E. crus-galli var. oryzoides	Xinjiang, China			--	--	--	--	--	GG	CC	GG	GG	GG	GG	TT	AA	TT	GG	GG	GG	GG	GG	CC	--	--	GG	GG
XJ11	E. crus-galli var. oryzoides	Xinjiang, China			GG	CC	GG	GG	GG	GG	CC	GG	GG	GG	GG	TT	AA	TT	GG	GG	GG	GG	GG	CC	--	--	GG	GG
XJ4	E. crus-galli var. oryzoides	Xinjiang, China			GG	CC	GG	--	CC	GG	CC	GG	GG	GG	GG	TT	AA	TT	GG	GG	GG	GG	GG	CC	--	--	GG	GG
14-172	E. crus-galli var. oryzoides	Italy	Y	R	GG	CC	GG	GG	CC	GG	CC	GG	GG	GG	GG	TT	AA	TT	GG	GG	GG	GG	GG	CC	CC	GG	TT	GG
ACT2	E. crus-galli var. praticola	Australia			GG	CC	GG	GG	GG	GG	--	GG	GG	GG	GG	CC	GG	GG	GG	GG	GG	GG	GG	CC	CC	GG	GG	GG
ACT3	E. crus-galli var. praticola	Australia			GG	CC	TT	GG	--	GG	TT	GG	GG	GG	GG	CC	GG	GG	GG	GG	GG	GG	GG	CC	CC	GG	GG	GG
G2017	E. crus-galli var. praticola	Australia			AA	CC	GG	GG	GG	GG	CC	GG	GG	GG	GG	CC	GG	GG	GG	GG	GG	GG	GG	TT	CC	GG	GG	GG
S19	E. crus-galli var. praticola	Brazil		S	GG	CC	TT	GG	GG	GG	TT	GG	GG	GG	GG	CC	GG	GG	GG	GG	GG	GG	GG	CC	CC	GG	GG	GG
JL10	E. crus-galli var. praticola	Jilin, China	Y		GG	CC	GG	GG	--	GG	CC	AA	GG	GG	GG	TT	AA	TG	GG	--	--	GG	GG	CC	--	--	GG	TT
JL11	E. crus-galli var. praticola	Jilin, China			GA	CC	GG	GG	GG	GG	CC	GG	GG	GG	GG	TC	AG	TG	GG	GG	GG	GG	GG	CT	--	--	GG	GG
JL15	E. crus-galli var. praticola	Jilin, China			GG	CC	GG	GG	GG	GG	CC	AA	GG	GG	GG	CC	GG	GG	GG	--	GG	GG	GG	CC	--	--	GG	GG
JL2	E. crus-galli var. praticola	Jilin, China			GG	CC	GG	GG	GG	GG	CC	AA	GG	GG	GG	CC	GG	GG	GG	GG	GG	GG	GG	CC	--	--	GG	GG
JL6	E. crus-galli var. praticola	Jilin, China			--	CC	GG	GG	GG	GG	CC	GG	GG	GG	GG	CC	GG	GG	GG	GG	--	GG	GG	TT	--	--	GG	GG
JS128	E. crus-galli var. praticola	Jiangsu, China			GG	CC	GG	GG	GG	GG	CC	GG	GG	GG	GG	CC	GG	GG	GG	--	GG	GG	GG	CC	--	--	GG	GG
JS129	E. crus-galli var. praticola	Jiangsu, China			GG	CC	TT	GG	GG	GG	TT	GG	GG	GG	GG	CC	GG	GG	GG	--	GG	GG	GG	CC	--	--	GG	GG
JS144	E. crus-galli var. praticola	Jiangsu, China			GG	CC	GG	GG	--	GG	CC	GG	GG	GG	GG	CC	GG	GG	GG	--	GG	GG	GG	TT	--	--	GG	GG
JS39	E. crus-galli var. praticola	Jiangsu, China			GG	CC	GG	GG	GG	GG	--	GG	GG	GG	GG	CC	GG	GG	GG	--	--	GG	GG	CC	--	--	GG	GG
JS68	E. crus-galli var. praticola	Jiangsu, China			GG	CC	GG	--	GG	GG	CC	GG	GG	GG	GG	CC	GG	GG	GG	GG	GG	GG	GG	CC	--	--	GG	GG
LN1	E. crus-galli var. praticola	Liaoning, China			AA	CC	GG	GG	GG	GG	CC	GG	GG	GG	GG	CC	GG	GG	GG	--	--	GG	GG	CC	--	--	GG	GG
LN11	E. crus-galli var. praticola	Liaoning, China			GG	CC	GG	GG	GG	GG	CC	GG	GG	GG	GG	TT	AA	TT	GG	TT	--	GG	GG	CC	--	--	GG	GG
LN14	E. crus-galli var. praticola	Liaoning, China			GG	CC	GG	GG	GG	GG	CC	GG	GG	GG	GG	TT	AA	TT	GG	--	--	GG	GG	CC	--	--	GG	GG
LN16	E. crus-galli var. praticola	Liaoning, China			AA	CC	GG	GG	GG	GG	CC	GG	GG	GG	GG	CC	GG	GG	GG	GG	--	GG	GG	TT	--	--	GG	GG
LN6	E. crus-galli var. praticola	Liaoning, China			AA	CC	GG	GG	GG	GG	CC	GG	GG	GG	GG	CC	GG	GG	GG	GG	GG	GG	GG	CC	--	--	GG	GG
LN8	E. crus-galli var. praticola	Liaoning, China			--	CC	GG	GG	GG	GG	CC	GG	GG	GG	GG	TT	AA	TT	GG	TT	--	GG	GG	CC	--	--	GG	GG
NX21	E. crus-galli var. praticola	Ningxia, China			GG	CC	GG	GG	GG	GG	CC	GG	GG	GG	GG	TT	AA	TG	GG	--	--	GG	GG	CC	--	--	GG	GG
NX23	E. crus-galli var. praticola	Ningxia, China			GG	CC	GG	--	GG	GG	CC	AA	GG	GG	GG	--	--	--	GG	GG	GG	GG	GG	CC	--	--	GG	GG
NX28	E. crus-galli var. praticola	Ningxia, China			GG	CC	GG	GG	GG	GG	TT	GG	GG	GG	GG	TC	AG	GG	GG	--	--	GG	GG	CC	--	--	GG	GG
NX33	E. crus-galli var. praticola	Ningxia, China			GG	CC	GG	GG	GG	GG	TT	GG	GG	GG	GG	CC	GG	GG	GG	GG	GG	GG	GG	CC	--	--	GG	GG
WPT36	E. crus-galli var. praticola	Ningxia, China			GG	CC	GG	GG	GG	GG	CC	AA	GG	GG	GG	CC	GG	GG	GG	GG	GG	GG	GG	CC	CC	GG	GG	GG
WPT41	E. crus-galli var. praticola	Ningxia, China			GG	CC	GG	GG	GG	GG	CC	AA	GG	GG	GG	CC	GG	GG	GG	GG	GG	GG	GG	CC	CC	GG	GG	GG
SC16	E. crus-galli var. praticola	Sichuan, China			GG	CC	GG	GG	GG	GG	TT	GG	GG	GG	GG	CC	GG	GG	GG	GG	GG	GG	GG	CC	--	--	GG	GG
SD1	E. crus-galli var. praticola	Shandong, China			GG	CC	GG	GG	GG	GG	CC	GG	GG	GG	GG	TT	AA	TT	GG	TT	GG	GG	GG	CC	--	--	GG	GG
SD3	E. crus-galli var. praticola	Shandong, China			GG	CC	GG	GG	GG	GG	CC	GG	GG	GG	GG	TT	AA	TT	GG	TT	GG	GG	GG	CC	--	--	GG	GG
SD6	E. crus-galli var. praticola	Shandong, China			GG	CC	GG	GG	GG	GG	CC	GG	GG	GG	GG	TT	AA	TT	GG	--	GG	GG	GG	CC	--	--	GG	GG
XJ24	E. crus-galli var. praticola	Xinjiang, China			GG	CC	GG	GG	GG	GG	CC	GG	GG	GG	GG	CC	GG	TT	GG	GG	--	GG	GG	CC	CC	GG	GG	GG
XJ32	E. crus-galli var. praticola	Xinjiang, China			GG	CC	GG	GG	GG	GG	CT	GG	GG	GG	GG	TT	AA	TT	GG	GG	--	GG	GG	CC	--	--	GG	GG
PI649331	outlier	Germany			GG	CC	TT	GG	GG	GG	TT	GG	GG	GG	GG	CC	GG	GG	GG	TT	GG	GG	GG	CC	CC	GG	GG	GG
07-16L	E. crus-galli var. praticola	Italy		S	GG	CC	GG	GG	GG	GG	CC	GG	GG	GG	--	--	--	--	GG	TT	GG	GG	GG	CC	CC	GG	GG	GG
15-219	E. crus-galli var. praticola	Italy		R	GG	CC	GG	GG	GG	GG	CC	GG	GG	GG	GG	CC	GG	GG	GG	GG	GG	GG	GG	CC	CC	GG	GG	GG
D14020537	E. crus-galli var. praticola	Japan			--	CC	GG	GG	GG	GG	CC	GG	GG	GG	GG	TT	AA	TT	GG	--	--	GG	GG	CC	--	--	GG	GG
Ames20027	E. crus-galli var. praticola	Russia			GG	CC	GG	GG	GG	GG	CC	GG	GG	GG	GG	CC	GG	GG	GG	GG	GG	GG	GG	CC	--	GT	GG	GG
Ames14521	E. crus-galli var. praticola	US			GG	CC	GG	GG	GG	GG	TT	GG	GG	GG	GG	CC	GG	GG	GG	GG	GG	GG	GG	CC	CC	GG	GG	GG
KW001	E. crus-galli var. praticola	US			--	CC	TT	GG	GG	GG	--	GG	GG	GG	GG	CC	GG	GG	GG	GG	GG	GG	GG	CC	CC	GG	GG	GG
KW004	E. crus-galli var. praticola	US			AA	CC	GG	GG	GG	GG	CC	GG	GG	GG	GG	CC	GG	GG	GG	GG	GG	GG	GG	CC	CC	GG	GG	GG
PI649367	E. crus-galli var. praticola	US			GG	CC	GG	GG	GG	GG	CT	GG	GG	GG	GG	--	--	GG	GG	GG	GG	GG	GG	CC	CC	GG	GG	GG
PI649368	E. crus-galli var. praticola	US			--	CC	GG	GG	GG	GG	CC	GG	GG	GG	GG	CC	GG	GG	GG	GG	GG	GG	GG	CC	CC	GG	GG	GG
PI664492	E. crus-galli var. praticola	US			GG	CC	TT	GG	GG	GG	TT	GG	GG	GG	GG	CC	GG	GG	GG	GG	GG	GG	GG	CC	CC	GG	GG	GG
SW003	E. crus-galli var. praticola	US			GG	CC	GG	GG	GG	GG	TT	GG	GG	GG	GG	CC	GG	GG	GG	GG	GG	GG	GG	CC	CC	GG	GG	GG
SW004	E. crus-galli var. praticola	US			GG	CC	TT	GG	GG	GG	--	GG	GG	GG	GG	CC	GG	GG	GG	GG	GG	GG	GG	CC	CC	GG	GG	GG
SW006	E. crus-galli var. praticola	US			GG	CC	TT	GG	GG	GG	TT	GG	GG	GG	GG	CC	GG	GG	GG	GG	GG	GG	GG	CC	CC	GG	GG	GG
SW008	E. crus-galli var. praticola	US			GG	CC	GG	GG	GG	GG	TT	GG	GG	GG	GG	CC	GG	GG	GG	GG	GG	GG	GG	CC	CC	GG	GG	GG
SW009	E. crus-galli var. praticola	US			GG	CC	TT	GG	GG	GG	TT	GG	GG	GG	GG	CC	GG	GG	GG	GG	GG	GG	GG	CC	CC	GG	GG	GG
SW011	E. crus-galli var. praticola	US			GG	CC	GG	GG	GG	GG	TT	GG	GG	GG	--	--	--	GG	GG	GG	GG	GG	GG	TT	CC	GG	GG	GG
SW013	E. crus-galli var. praticola	US			GG	CC	TT	GG	GG	GG	TT	GG	GG	GG	GG	CC	GG	GG	GG	GG	GG	GG	GG	CC	CC	GG	GG	GG
SW020	E. crus-galli var. praticola	US			GG	CC	TT	GG	GG	GG	TT	GG	GG	GG	GG	CC	GG	GG	GG	GG	GG	GG	GG	CC	CC	GG	GG	GG
SW037	E. crus-galli var. praticola	US			GG	CC	GG	GG	GG	GG	TT	GG	GG	GG	--	CC	GG	GG	GG	GG	GG	GG	GG	CC	CC	GG	GG	GG
HaiN2	E. oryzicola var. hainanensis	Hainan, China			GG	CC	GG	GG	GG	GG	CC	GG	GG	GG	GG	TT	GG	TT	GG	GG	GG	GG	GG	CC	--	--	--	--
HaiN3	E. oryzicola var. hainanensis	Hainan, China			GG	CC	GG	GG	GG	GG	CC	GG	GG	GG	GG	TT	GG	TT	GG	--	--	GG	GG	CC	--	--	--	--
HaiN4	E. oryzicola var. hainanensis	Hainan, China			GG	CC	GG	GG	GG	GG	CC	GG	GG	GG	GG	TT	GG	TT	GG	--	GG	GG	GG	CC	--	--	--	--
Hain12	E. oryzicola var. hainanensis	Hainan, China			GG	CC	GG	GG	GG	GG	CC	GG	GG	GG	GG	TT	GG	TT	GG	--	--	GG	GG	CC	--	--	--	--
Hain14	E. oryzicola var. hainanensis	Hainan, China			GG	CC	GG	GG	GG	GG	CC	GG	GG	GG	GG	TT	GG	TT	GG	--	GG	GG	GG	CC	--	--	--	--
Hain15	E. oryzicola var. hainanensis	Hainan, China			GG	CC	GG	GG	GG	GG	CC	GG	GG	GG	GG	TT	GG	TT	GG	GG	GG	GG	GG	CC	--	--	--	--
Hain16	E. oryzicola var. hainanensis	Hainan, China			GG	CC	GG	GG	GG	GG	CC	GG	GG	GG	GG	TT	GG	TT	GG	--	--	GG	GG	CC	--	--	--	--
AH22	E. oryzicola	Anhui, China			GG	CC	GG	GG	GG	GG	CC	GG	GG	AA	GG	CC	GG	TT	GG	--	--	GG	AA	CC	--	--	--	--
AH26	E. oryzicola	Anhui, China			GG	CC	GG	GG	GG	GG	CC	GG	GG	AA	GG	CC	GG	TT	GG	GG	GG	GG	AA	CC	--	--	--	--
AH5	E. oryzicola	Anhui, China			GG	CC	GG	GG	GG	GG	CC	GG	GG	--	GG	CC	GG	TT	GG	GG	--	GG	AA	CC	--	--	--	--
EO2	E. oryzicola	Anhui, China			GG	CC	GG	GG	GG	GG	CC	GG	GG	--	GG	CC	GG	TT	GG	--	--	GG	AA	CC	--	--	--	--
CQ9	E. oryzicola	Chongqing, China			GG	CC	GG	GG	GG	GG	CC	GG	AA	GG	GG	CC	GG	TT	GG	--	GG	GG	AA	CC	--	--	--	--
EO12	E. oryzicola	Chongqing, China			--	CC	GG	--	GG	GG	CC	GG	GG	GG	GG	CC	GG	TT	GG	GG	GG	GG	AA	CC	--	--	--	--
EO14	E. oryzicola	Chongqing, China			GG	CC	GG	GG	GG	GG	CC	GG	GG	GG	GG	CC	GG	TT	GG	GG	GG	GG	AA	CC	--	--	--	--
LC1706090087-C-33	E. oryzicola	Chongqing, China			GG	CC	GG	GG	GG	GG	CC	GG	GG	GG	GG	CC	GG	TT	GG	--	--	GG	AA	CC	--	--	--	--
chong4	E. oryzicola	Chongqing, China			GG	CC	GG	GG	GG	GG	CC	GG	AA	GG	GG	--	--	TT	GG	GG	GG	GG	AA	CC	--	--	--	--
ZJU2	E. oryzicola	Guangdong, China			GG	CC	GG	GG	GG	GG	CC	GG	AA	GG	GG	CC	GG	TT	GG	GG	GG	GG	AA	CC	--	--	--	--
GZ8	E. oryzicola	Guizhou, China			GG	CC	GG	GG	GG	GG	CC	GG	GG	AA	GG	CC	GG	TT	GG	GG	GG	GG	AA	CC	--	--	--	--
EO1	E. oryzicola	Hubei, China			GG	CC	GG	GG	GG	GG	CC	GG	AA	GG	GG	CC	GG	TT	GG	--	--	GG	AA	CC	--	--	--	--
EO16	E. oryzicola	Hubei, China			GG	CC	GG	GG	GG	GG	CC	GG	AA	GG	GG	CC	GG	TT	GG	GG	--	GG	AA	CC	--	--	--	--
EO17	E. oryzicola	Hubei, China			GG	CC	GG	GG	GG	GG	CC	GG	AA	GG	GG	CC	GG	TT	GG	--	GG	GG	AA	CC	--	--	--	--
HB11	E. oryzicola	Hubei, China			GG	CC	GG	GG	GG	GG	CC	GG	AA	GG	GG	CC	GG	TT	GG	GG	GG	GG	AA	CC	--	--	--	--
EO15	E. oryzicola	Heilongjiang, China			GG	CC	GG	GG	GG	GG	CC	GG	AA	GG	GG	CC	GG	TT	GG	GG	--	GG	AA	CC	--	--	--	--
HLJ1	E. oryzicola	Heilongjiang, China			GG	CC	GG	GG	GG	GG	CC	GG	GA	GG	GG	CC	GG	TT	GG	GG	--	GG	AA	CC	--	--	--	--
HLJ6	E. oryzicola	Heilongjiang, China			GG	CC	GG	GG	GG	GG	CC	GG	AA	GG	GG	CC	GG	TT	GG	GG	GG	GG	AA	CC	--	--	--	--
HLJ9	E. oryzicola	Heilongjiang, China			GG	CC	GG	GG	GG	GG	CC	GG	AA	GG	GG	CC	GG	TT	GG	GG	GG	GG	AA	CC	--	--	--	--
LC1706090089-C-28	E. oryzicola	Heilongjiang, China			GG	CC	GG	GG	GG	GG	CC	GG	AA	GG	GG	CC	GG	TT	GG	GG	GG	GG	AA	CC	--	--	--	--
HN33	E. oryzicola	Hunan, China			GG	CC	GG	GG	GG	GG	CC	GG	AA	GG	GG	CC	GG	TT	GG	GG	--	GG	AA	CC	--	--	--	--
JL12	E. oryzicola	Jilin, China			GG	CC	GG	GG	GG	GG	CC	GG	AA	GG	GG	CC	GG	TT	GG	--	GG	GG	AA	CC	--	--	--	--
JL17	E. oryzicola	Jilin, China			GG	CC	GG	GG	GG	GG	CC	GG	AA	GG	GG	CC	GG	TT	GG	--	--	GG	AA	CC	--	--	--	--
JL4	E. oryzicola	Jilin, China			GG	CC	GG	GG	GG	GG	CC	GG	AA	GG	GG	CC	GG	TT	GG	GG	GG	GG	AA	CC	--	--	--	--
JL5	E. oryzicola	Jilin, China			GG	CC	GG	GG	GG	GG	CC	GG	AA	GG	GG	CC	GG	TT	GG	--	GG	GG	AA	CC	--	--	--	--
EO19	E. oryzicola	Jiangsu, China			GG	CC	GG	GG	--	GG	CC	GG	GG	AA	GG	CC	GG	TT	GG	GG	GG	GG	AA	CC	--	--	--	--
JS86	E. oryzicola	Jiangsu, China			GG	CC	GG	GG	GG	GG	CC	GG	GG	AA	GG	CC	GG	TT	GG	GG	--	GG	AA	CC	--	--	--	--
EO10	E. oryzicola	Jiangxi, China			--	CC	GG	GG	GG	GG	CC	GG	AA	GG	GG	CC	GG	TT	GG	--	--	GG	AA	CC	--	--	--	--
JX108	E. oryzicola	Jiangxi, China			GG	CC	GG	GG	GG	GG	CC	GG	GG	GG	GG	CC	GG	TT	GG	GG	GG	GG	GG	CC	--	--	--	--
JX109	E. oryzicola	Jiangxi, China			GG	CC	GG	GG	GG	GG	CC	GG	GG	GG	GG	CC	GG	TT	GG	--	GG	GG	GG	CC	--	--	--	--
JX92	E. oryzicola	Jiangxi, China			GG	CC	GG	GG	GG	GG	CC	GG	GG	GG	GG	CC	GG	TT	GG	GG	GG	GG	GG	CC	--	--	--	--
LC1706090087-C-20	E. oryzicola	Jiangxi, China			GG	CC	GG	GG	GG	GG	CC	GG	GG	GG	GG	CC	GG	TT	GG	GG	--	GG	AA	CC	--	--	--	--
LC1706090087-C-26	E. oryzicola	Jiangxi, China			GG	CC	GG	GG	GG	GG	CC	GG	GG	GG	GG	CC	GG	TT	GG	GG	GG	GG	GG	CC	--	--	--	--
EO3	E. oryzicola	Sichuan, China			GG	CC	GG	GG	GG	GG	CC	GG	GG	GG	GG	CC	GG	TT	GG	--	--	GG	AA	CC	--	--	--	--
EO4	E. oryzicola	Sichuan, China			--	CC	GG	GG	GG	GG	CC	GG	AA	GG	GG	CC	GG	TT	GG	GG	--	GG	AA	CC	--	--	--	--
EO5	E. oryzicola	Sichuan, China			GG	CC	GG	--	GG	GG	CC	GG	GG	GG	GG	CC	GG	TT	GG	GG	GG	GG	AA	CC	--	--	--	--
EO6	E. oryzicola	Sichuan, China			GG	CC	GG	GG	GG	GG	CC	GG	GG	GG	GG	CC	GG	TT	GG	GG	--	GG	AA	CC	--	--	--	--
EO7	E. oryzicola	Sichuan, China			GG	CC	GG	GG	GG	GG	CC	GG	GG	GG	GG	CC	GG	TT	GG	--	--	GG	AA	CC	--	--	--	--
EO8	E. oryzicola	Sichuan, China			GG	CC	GG	GG	GG	GG	CC	GG	GG	--	GG	--	GG	TT	GG	--	--	GG	AA	CC	--	--	--	--
EO9	E. oryzicola	Sichuan, China			GG	CC	GG	GG	--	GG	CC	GG	GG	GG	GG	CC	GG	TT	GG	GG	GG	GG	AA	CC	--	--	--	--
LC1706090087-C-30	E. oryzicola	Sichuan, China			GG	CC	GG	GG	GG	GG	CC	GG	GG	AA	GG	CC	GG	TT	GG	GG	--	GG	AA	CC	--	--	--	--
SC14	E. oryzicola	Sichuan, China			GG	CC	GG	GG	GG	GG	CC	GG	GG	GG	GG	CC	GG	TT	GG	GG	GG	GG	AA	CC	--	--	--	--
SC17	E. oryzicola	Sichuan, China			GG	CC	GG	GG	GG	GG	CC	GG	AA	GG	GG	CC	GG	TT	GG	--	GG	GG	AA	CC	--	--	--	--
SC20	E. oryzicola	Sichuan, China			GG	CC	GG	GG	GG	GG	CC	GG	GG	GG	GG	CC	GG	TT	GG	GG	--	GG	AA	CC	--	--	--	--
SC29	E. oryzicola	Sichuan, China			GG	CC	GG	GG	GG	GG	CC	GG	GG	GG	GG	CC	GG	TT	GG	GG	GG	GG	AA	CC	--	--	--	--
KM21	E. oryzicola	Yunnan, China			GG	CC	GG	GG	GG	GG	CC	GG	AA	GG	GG	CC	GG	TT	GG	GG	GG	GG	AA	CC	--	--	--	--
KM24	E. oryzicola	Yunnan, China			GG	CC	GG	GG	GG	GG	CC	GG	AA	GG	GG	CC	GG	TT	GG	GG	GG	GG	AA	CC	--	--	--	--
YN2	E. oryzicola	Yunnan, China			GG	CC	GG	GG	GG	GG	CC	GG	AA	GG	GG	CC	GG	TT	GG	GG	--	GG	AA	CC	--	--	--	--
YN5	E. oryzicola	Yunnan, China			GG	CC	GG	GG	GG	GG	CC	GG	AA	GG	GG	CC	GG	TT	GG	GG	--	GG	AA	CC	--	--	--	--
11-103	E. oryzicola	Italy		S	GG	CC	GG	GG	GG	GG	CC	GG	AA	GG	GG	CC	GG	TT	GG	GG	GG	GG	AA	CC	--	--	--	--
11-104	E. oryzicola	Italy		S	GG	CC	GG	GG	GG	GG	CC	GG	AA	GG	GG	CC	GG	TT	GG	GG	GG	GG	AA	CC	--	--	--	--
12-111	E. oryzicola	Italy	Y	R	GG	CC	GG	GG	GG	GG	CC	GG	AA	GG	TT	CC	GG	TT	GG	GG	GG	GG	AA	CC	--	--	--	--
12-118	E. oryzicola	Italy		R	GG	CC	GG	GG	GG	GG	CC	GG	AA	GG	GG	CC	GG	TT	GG	GG	GG	GG	AA	CC	--	--	--	--
13-118L-R-P-enox	E. oryzicola	Italy		R	GG	CC	GG	GG	GG	GG	CC	GG	AA	GG	GG	CC	GG	TT	GG	--	GG	GG	AA	CC	--	--	--	--
13-118L-Razino	E. oryzicola	Italy		R	GG	CC	GG	GG	GG	GG	CC	GG	AA	GG	GG	CC	GG	TT	GG	GG	GG	GG	AA	CC	--	--	--	--
13-136	E. oryzicola	Italy	Y	R	GG	CC	GG	GG	GG	GG	CC	GG	AA	GG	TT	CC	GG	TT	GG	GG	GG	GG	AA	CC	--	--	--	--
13-137	E. oryzicola	Italy			GG	CC	GG	GG	GG	GG	CC	GG	AA	GG	GG	CC	GG	TT	GG	GG	GG	GG	AA	CC	--	--	--	--
14-160	E. oryzicola	Italy		S	GG	CC	GG	GG	GG	GG	CC	GG	AA	GG	GG	CC	GG	TT	GG	GG	GG	GG	AA	CC	--	--	--	--
14-161	E. oryzicola	Italy		S	GG	CC	GG	GG	GG	GG	CC	GG	AA	GG	GG	CC	GG	TT	GG	GG	GG	GG	AA	CC	--	--	--	--
14-213	E. oryzicola	Italy		R	GG	CC	GG	GG	GG	GG	CC	GG	AA	GG	GG	--	--	TT	GG	GG	GG	GG	AA	CC	--	--	--	--
14-214	E. oryzicola	Italy		R	GG	CC	GG	GG	GG	GG	CC	GG	AA	GG	GG	CC	GG	TT	GG	GG	GG	GG	AA	CC	--	--	--	--
15-217	E. oryzicola	Italy	Y	R	GG	CC	GG	GG	GG	GG	CC	GG	AA	GG	TT	CC	GG	TT	GG	GG	GG	GG	AA	CC	--	--	--	--
16-25	E. oryzicola	Italy		S	GG	CC	GG	GG	GG	GG	CC	GG	AA	GG	GG	CC	GG	TT	GG	--	GG	GG	AA	CC	--	--	--	--
16-328	E. oryzicola	Italy		R	GG	CC	GG	GG	GG	GG	CC	GG	AA	GG	GG	CC	GG	TT	GG	GG	GG	GG	AA	CC	--	--	--	--
16-329	E. oryzicola	Italy		R	GG	CC	GG	GG	GG	GG	CC	GG	AA	GG	GG	CC	GG	TT	GG	GG	GG	GG	AA	CC	--	--	--	--
16-330b	E. oryzicola	Italy		R	GG	CC	GG	GG	GG	GG	CC	GG	AA	GG	--	CC	GG	TT	GG	GG	GG	GG	AA	CC	--	--	--	--
16-41	E. oryzicola	Italy		S	GG	CC	GG	GG	GG	GG	CC	GG	AA	GG	GG	CC	GG	TT	GG	GG	GG	GG	AA	CC	--	--	--	--
16-42	E. oryzicola	Italy		S	GG	CC	GG	GG	GG	GG	CC	GG	AA	GG	GG	CC	GG	TT	GG	GG	GG	GG	AA	CC	--	--	--	--
16-43	E. oryzicola	Italy		S	GG	CC	GG	GG	GG	GG	CC	GG	AA	GG	GG	CC	GG	TT	GG	GG	GG	GG	AA	CC	--	--	--	--
16-44aL	E. oryzicola	Italy		R	GG	CC	GG	GG	GG	GG	CC	GG	AA	GG	--	CC	GG	TT	GG	GG	GG	GG	AA	CC	--	--	--	--
16-45	E. oryzicola	Italy		S	GG	CC	GG	GG	GG	GG	CC	GG	AA	GG	GG	CC	GG	TT	GG	GG	GG	GG	AA	CC	--	--	--	--
16-54	E. oryzicola	Italy		S	GG	CC	GG	GG	GG	GG	CC	GG	AA	GG	GG	CC	GG	TT	GG	GG	GG	GG	AA	CC	--	--	--	--
16-59	E. oryzicola	Italy		S	GG	CC	GG	--	GG	GG	CC	GG	AA	GG	GG	CC	GG	TT	GG	GG	GG	GG	AA	CC	--	--	--	--
17-336	E. oryzicola	Italy		R	GG	CC	GG	GG	GG	GG	CC	GG	AA	GG	GG	CC	GG	TT	GG	GG	GG	GG	AA	CC	--	--	--	--
D14020536	E. oryzicola	Korea			GG	CC	GG	GG	GG	GG	CC	GG	AA	GG	GG	CC	GG	TT	GG	--	--	GG	AA	CC	--	--	--	--
GPSD01	E. oryzicola	Malaysia	Y		GG	CC	GG	GG	--	GG	CC	GG	GG	--	TT	CC	GG	TT	GG	GG	GG	GG	AA	CC	--	--	--	--
resis	E. oryzicola	US			GG	CC	GG	GG	GG	GG	CC	GG	AA	GG	GG	CC	GG	TT	GG	GG	--	GG	AA	CC	--	--	--	--
sensi	E. oryzicola	US			GG	CC	GG	GG	GG	GG	CC	GG	AA	GG	GG	CC	GG	TT	GG	--	--	GG	AA	CC	--	--	--	--
HB005	E. walteri	US			GG	CC	GG	GG	GG	GG	CC	GG	GG	GG	GG	CC	GG	TT	GG	--	--	--	--	--	--	--	--	--
KW002	E. walteri	US			GG	CC	GG	GG	GG	GG	CC	GG	GG	GG	GG	CC	GG	TT	GG	--	--	--	--	--	--	--	--	--
KW005	E. walteri	US			GG	CC	GG	GG	GG	GG	CC	GG	GG	GG	GG	CC	GG	TT	GG	--	--	--	--	--	--	--	--	--
PI477956	E. walteri	US			GG	CC	GG	GG	GG	GG	CC	GG	GG	GG	GG	CC	GG	TT	GG	--	--	--	--	--	--	--	--	--
SW001	E. walteri	US			GG	CC	GG	GG	GG	GG	CC	GG	GG	GG	GG	CC	GG	TT	GG	GG	GG	GG	--	CC	--	--	--	--
SW005	E. walteri	US			GG	CC	GG	GG	GG	GG	CC	GG	GG	GG	GG	CC	GG	TT	GG	--	--	--	--	--	--	--	--	--
SW010	E. walteri	US			GG	CC	GG	GG	GG	GG	CC	GG	GG	GG	GG	CC	GG	TT	GG	GG	GG	--	--	--	--	--	--	--
SW015	E. walteri	US			GG	CC	GG	GG	GG	GG	CC	GG	GG	GG	GG	CC	GG	TT	GG	--	--	--	--	--	--	--	--	--
SW019	E. walteri	US			GG	CC	GG	GG	GG	GG	CC	GG	GG	GG	GG	--	GG	TT	GG	--	--	--	--	--	--	--	--	--
SW021	E. walteri	US			GG	CC	GG	GG	GG	GG	CC	GG	GG	GG	GG	CC	GG	TT	GG	--	--	--	--	--	--	--	--	--
SW024	E. walteri	US			GG	CC	GG	GG	GG	GG	CC	GG	GG	GG	GG	CC	GG	TT	GG	--	--	--	--	--	--	--	--	--
SW026	E. walteri	US			GG	CC	GG	GG	GG	GG	CC	GG	GG	GG	GG	CC	GG	TT	GG	--	--	--	--	--	--	--	--	--
SW027	E. walteri	US			GG	CC	GG	GG	GG	GG	CC	GG	GG	GG	GG	CC	GG	TT	GG	--	--	--	--	--	--	--	--	--
SW041	E. walteri	US			GG	CC	GG	GG	GG	GG	CC	GG	GG	GG	GG	CC	GG	TT	GG	--	--	--	--	--	--	--	--	--
SW042	E. walteri	US			GG	CC	GG	GG	GG	GG	CC	GG	GG	GG	GG	CC	GG	TT	GG	GG	GG	--	--	--	--	--	--	--
S111	outlier	Brazil	Y	R	GG	CT	GG	GG	--	AA	CC	GG	GG	GG	GG	TT	AA	TT	GG	--	--	GG	GG	CC	CC	GG	GT	GG
HaiN6	outlier	Hainan, China			GG	CC	GG	GG	GG	GG	CC	GG	GG	GG	GG	TT	AA	TT	GG	--	--	GG	GG	CC	--	--	GG	GG
LC1706090089-C-22	outlier	Jilin, China			GG	CC	GG	GG	GG	GG	CC	GG	GG	AA	GG	CC	GG	TT	GG	GG	--	GG	AA	CC	--	--	--	--
JX111	outlier	Jiangxi, China			GG	CC	GG	GG	GG	GG	CC	GG	GA	GG	GG	TT	AG	TT	GG	--	--	GG	GA	CC	--	--	GG	GG
QX6	outlier	Yunnan, China			GG	CC	GG	GG	--	GG	CC	GG	GG	GG	GG	TC	AG	TT	GG	GG	GG	GG	GA	CC	CC	GG	GG	GG
zj-40	outlier	Zhejiang, China			GG	CC	GG	GG	GG	GG	CC	GG	GG	GG	GG	TT	AA	TT	GG	--	GG	GG	GG	CC	--	--	GG	GG
GKJL03	outlier	Malaysia			GG	CC	GG	GG	GG	GG	CC	GG	GG	GG	GG	TT	AA	TT	GG	GG	GG	GG	GG	TT	CA	GT	GG	GG
KW003	outlier	US			GG	CC	GG	GG	GG	GG	CC	GG	GG	GG	GG	--	--	TG	GG	--	--	GG	GG	CC	--	--	GG	GG
