# Supplementary material for: Genomic insights into the evolution of Echinochloa species as weed and orphan crop
Source: Nat Commun. 2022 Feb 3;13:689. doi: 10.1038/s41467-022-28359-9 (PMC8814039; doi:10.1038/s41467-022-28359-9)
Supplement: Supplementary file 12 — Supplementary Data 9 [file 41467_2022_28359_MOESM12_ESM.xlsx]

## Sheet: Sheet1
Supplementary Data 9. Herbicide resistance analysis of Brazilian and Italian barnyard grass populations
Population: Brazil
ID	Species	Resistance to herbicide					Causative Mutation			Gene Family Copy Number
		Imazethapyr	Fenoxaprop	Cyhalofop	Quinclorac	Glyphosate	ALS	ACCASE	EPSP	P450	GST	ABC		# R, resistant; S, susceptible; Y, causative mutations could be found.
SA12	E. crus-galli	R	S	S	nd	S	Y			777.053	219.528	346.705
SA14	E. colona	nd	S	S	nd	S				n.d.	n.d.	n.d.
SA39	E. colona	S	S	S	nd	S				n.d.	n.d.	n.d.
SA42	E. crus-galli	S	S	S	nd	S				750.63	208.879	352.243
SA46	E. crus-galli	R	S	S	nd	S	Y			983.75	262.809	244.982
SA55	E. crus-galli	nd	S	S	nd	S				883.672	240.47	309.108
SA57	E. crus-galli	R	S	S	nd	S				919.792	247.7	283.423
SA68	E. crus-galli	R	S	S	nd	S	Y			751.976	215.196	355.588
SA73	E. colona	R	S	S	nd	S				n.d.	n.d.	n.d.
SA75	E. crus-galli	S	S	S	nd	S				829.034	230.089	317.252
SA76	E. crus-galli	S	S	S	S	S				842.578	228.069	326.006
SA77	E. crus-galli	S	S	S	S	S				857.286	231.797	305.516
SA78	E. crus-galli	S	S	S	S	S				770.934	218.522	353.694
SA79	E. crus-galli	S	S	S	S	S				793.197	218.762	335.729
SA80	E. crus-galli	S	S	S	S	S				808.451	225.122	341.545
SA81	E. colona	S	S	S	S	S				n.d.	n.d.	n.d.
SA82	E. crus-galli	S	S	S	S	S				763.59	213.636	352.597
SA83	E. crus-galli	S	S	S	S	S				780.5	219.147	334.792
SA84	E. crus-galli	S	S	S	S	S				805.146	230.087	361.04
SA85	E. crus-galli	S	S	S	S	R			Y	765.068	218.1	354.032
SA86	E. crus-galli	R	S	S	S	S	Y			749.052	212.269	352.269
SA87	E. crus-galli	R	S	S	S	S	Y			762.692	215.204	352.041
SA88	E. crus-galli	R	S	S	R	S	Y			797.48	224.444	336.711
SA89	E. crus-galli	R	S	S	S	S	Y			772.311	214.379	355.182
SA90	E. crus-galli	R	S	S	S	S	Y			752.849	206.784	349.442
SA91	E. crus-galli	R	S	S	S	S	Y			755.628	215.353	349.744
SA92	E. crus-galli	R	S	S	S	S	Y			775.598	221.002	357.322
SA93	E. crus-galli	R	S	S	nd	S	Y			774.13	216.156	355.339
SA94	E. crus-galli	R	S	R	R	S	Y			765.683	216.316	355.756
SA95	E. crus-galli	R	R	S	R	S				773.519	223.333	354.314
SA96	E. crus-galli	R	S	S	R	S	Y			789.159	213.078	355.359
SA97	E. colona	R	S	S	S	S				n.d.	n.d.	n.d.
SA98	E. crus-galli	R	S	S	R	S				786.125	217.195	358.405
SA99	E. crus-galli	R	S	S	S	S				783.797	220.149	354.851
SA101	E. colona	R	S	S	S	S				n.d.	n.d.	n.d.
SA102	E. colona	R	S	S	S	S				n.d.	n.d.	n.d.
SA103	E. crus-galli	R	S	S	S	S	Y			794.234	226.188	356.159
SA104	E. crus-galli	R	S	S	S	S	Y			803.191	224.804	346.765
SA105	E. crus-galli	S	S	S	nd	S				785.07	218.698	362.328
SA106	E. crus-galli	R	S	S	nd	S	Y			756.351	215.666	360.788
SA107	E. crus-galli	R	S	S	nd	S				761.233	212.864	358.191
SA108	E. crus-galli	R	S	S	nd	S				762.723	207.261	346.599
SA109	E. crus-galli	R	S	S	nd	S	Y			766.077	214.89	354.449
SA110	E. crus-galli	R	S	S	nd	S	Y			765.814	216.374	349.029
SA111	outlier	R	S	S	nd	S	Y			890.582	259.497	420.146
SA112	E. crus-galli	R	S	S	nd	S				757.7	211.372	355.686
SA113	E. crus-galli	R	S	S	nd	S				754.812	211.843	343.84
SA114	E. crus-galli	R	S	S	nd	S				771.178	221.173	359.642
Population: Italy
ID	Species	Resistance to herbicide		Causative Mutation
		ALS-type	ACCASE-type	ALS	ACCASE
07-16L	E. crus-galli	S	S
11-103	E. oryzicola	S	R
11-104	E. oryzicola	S	R
12-111	E. oryzicola	R	S	Y
12-118	E. oryzicola	R	R
13-118L-Razino	E. oryzicola	R	S
13-118L-R-P-enox	E. oryzicola	R	S
13-136	E. oryzicola	R	R	Y
14-160	E. oryzicola	S	S
14-161	E. oryzicola	S	S
14-172	E. crus-galli	R	S	Y
14-213	E. oryzicola	R	S
14-214	E. oryzicola	R	S
15-217	E. oryzicola	R	S	Y
15-219	E. crus-galli	R	S
16-25	E. oryzicola	S	S
16-328	E. oryzicola	R	S
16-329	E. oryzicola	R	S
16-330b	E. oryzicola	R	S
16-41	E. oryzicola	S	S
16-42	E. oryzicola	S	S
16-43	E. oryzicola	S	S
16-44aL	E. oryzicola	R	S
16-45	E. oryzicola	S	S
16-54	E. oryzicola	S	S
16-59	E. oryzicola	S	S
17-336	E. oryzicola	R	S
