# Supplementary material for: Genomic insights into the evolution of Echinochloa species as weed and orphan crop
Source: Nat Commun. 2022 Feb 3;13:689. doi: 10.1038/s41467-022-28359-9 (PMC8814039; doi:10.1038/s41467-022-28359-9)
Supplement: Supplementary file 13 — Supplementary Data 10 [file 41467_2022_28359_MOESM13_ESM.xlsx]

## Sheet: Sheet1
Supplementary Data 10. Resequencing data of Coix, sorghum and rice accessions used in NB-ARC gene copy number inference.
Crop	Species	ID	Type	Ref.
Job's tears	Coix lacryma-jobi	GXB	cultivar	Liu et al., 2020
Job's tears	Coix lacryma-jobi	HBC	cultivar
Job's tears	Coix lacryma-jobi	JA3	cultivar
Job's tears	Coix lacryma-jobi	JA1	cultivar
Job's tears	Coix lacryma-jobi	HNH	wild
Job's tears	Coix lacryma-jobi	SCZ	wild
Job's tears	Coix lacryma-jobi	GZN	cultivar
Job's tears	Coix lacryma-jobi	SDL	wild
Job's tears	Coix lacryma-jobi	LNJ	cultivar
Job's tears	Coix lacryma-jobi	YNG	wild
Job's tears	Coix lacryma-jobi	GZN	cultivar
Job's tears	Coix lacryma-jobi	YND	wild
Job's tears	Coix lacryma-jobi	HBH	cultivar
Job's tears	Coix lacryma-jobi	HNP	cultivar
Job's tears	Coix lacryma-jobi	FRA	wild
Job's tears	Coix lacryma-jobi	GDC	wild
Job's tears	Coix lacryma-jobi	HNC	wild
Job's tears	Coix lacryma-jobi	YNQ	cultivar
Job's tears	Coix lacryma-jobi	JA2	cultivar
Job's tears	Coix lacryma-jobi	IND	cultivar
Job's tears	Coix lacryma-jobi	USP	wild
Job's tears	Coix lacryma-jobi	GXG	cultivar
Job's tears	Coix lacryma-jobi	GZG	cultivar
Job's tears	Coix lacryma-jobi	GZD	cultivar
Job's tears	Coix lacryma-jobi	GDH	cultivar
Job's tears	Coix lacryma-jobi	GZZ	cultivar
Job's tears	Coix lacryma-jobi	FJF	cultivar
Sorghum	Sorghum bicolor	PI532564	wild	Lozano et al., 2021
Sorghum	Sorghum bicolor	PI369487	wild
Sorghum	Sorghum bicolor	PI329252	wild
Sorghum	Sorghum bicolor	PI329251	wild
Sorghum	Sorghum bicolor	PI329250	wild
Sorghum	Sorghum bicolor	PI302267	wild
Sorghum	Sorghum bicolor	PI535995	wild
Sorghum	Sorghum bicolor	PI532568	wild
Sorghum	Sorghum bicolor	PI302118	wild
Sorghum	Sorghum bicolor	GRIF16309	wild
Sorghum	Sorghum bicolor	NSL54318	cultivar
Sorghum	Sorghum bicolor	PI665081	cultivar
Sorghum	Sorghum bicolor	PI665076	cultivar
Sorghum	Sorghum bicolor	PI329836	cultivar
Sorghum	Sorghum bicolor	PI221651	cultivar
Sorghum	Sorghum bicolor	IS3614-2	cultivar
Sorghum	Sorghum bicolor	IS8525	cultivar
Sorghum	Sorghum bicolor	Rio	cultivar
Sorghum	Sorghum bicolor	PI330272	cultivar
Sorghum	Sorghum bicolor	SC23	cultivar
Sorghum	Sorghum bicolor	SC35C	cultivar
Sorghum	Sorghum bicolor	AusTRCF_317961	cultivar
Sorghum	Sorghum bicolor	IBC_E38432	cultivar
Sorghum	Sorghum bicolor	Yik_IBC_E339	cultivar
Sorghum	Sorghum bicolor	Greenleaf	cultivar
Sorghum	Sorghum bicolor	Kilo_IBC_E382	cultivar
Sorghum	Sorghum bicolor	Zengada_IBC_E308	cultivar
Rice	Oryza sativa ssp. japonica	IRIS_313-10014	japonica cultivar	Wang et al., 2018
Rice	Oryza sativa ssp. japonica	IRIS_313-10056	japonica cultivar
Rice	Oryza sativa ssp. japonica	IRIS_313-10093	japonica cultivar
Rice	Oryza sativa ssp. japonica	IRIS_313-10119	japonica cultivar
Rice	Oryza sativa ssp. japonica	IRIS_313-10228	japonica cultivar
Rice	Oryza sativa ssp. japonica	IRIS_313-10258	japonica cultivar
Rice	Oryza sativa ssp. japonica	IRIS_313-10430	japonica cultivar
Rice	Oryza sativa ssp. japonica	IRIS_313-10437	japonica cultivar
Rice	Oryza sativa ssp. japonica	IRIS_313-10469	japonica cultivar
Rice	Oryza sativa ssp. japonica	IRIS_313-10564	japonica cultivar
Rice	Oryza sativa ssp. japonica	IRIS_313-10567	japonica cultivar
Rice	Oryza sativa ssp. japonica	IRIS_313-10568	japonica cultivar
Rice	Oryza sativa ssp. japonica	IRIS_313-10569	japonica cultivar
Rice	Oryza sativa ssp. japonica	IRIS_313-10570	japonica cultivar
Rice	Oryza sativa ssp. japonica	IRIS_313-10677	japonica cultivar
Rice	Oryza sativa ssp. japonica	IRIS_313-11246	japonica cultivar
Rice	Oryza sativa ssp. japonica	IRIS_313-11875	japonica cultivar
Rice	Oryza sativa ssp. japonica	IRIS_313-8023	japonica cultivar
Rice	Oryza sativa ssp. japonica	IRIS_313-8024	japonica cultivar
Rice	Oryza sativa ssp. japonica	IRIS_313-8025	japonica cultivar
Rice	Oryza sativa ssp. japonica	IRIS_313-8033	japonica cultivar
Rice	Oryza sativa ssp. japonica	IRIS_313-8041	japonica cultivar
Rice	Oryza sativa ssp. japonica	IRIS_313-8049	japonica cultivar
Rice	Oryza sativa ssp. japonica	IRIS_313-8053	japonica cultivar
Rice	Oryza sativa ssp. japonica	IRIS_313-8066	japonica cultivar
Rice	Oryza sativa ssp. japonica	IRIS_313-8099	japonica cultivar
Rice	Oryza sativa ssp. japonica	IRIS_313-8121	japonica cultivar
Rice	Oryza sativa ssp. japonica	IRIS_313-8124	japonica cultivar
Rice	Oryza sativa ssp. japonica	IRIS_313-8140	japonica cultivar
Rice	Oryza sativa ssp. japonica	IRIS_313-8177	japonica cultivar
Rice	Oryza sativa ssp. japonica	IRIS_313-8195	japonica cultivar
Rice	Oryza sativa ssp. japonica	IRIS_313-8200	japonica cultivar
Rice	Oryza sativa ssp. japonica	IRIS_313-8205	japonica cultivar
Rice	Oryza sativa ssp. japonica	IRIS_313-8658	japonica cultivar
Rice	Oryza sativa ssp. japonica	IRIS_313-8755	japonica cultivar
Rice	Oryza sativa ssp. japonica	IRIS_313-9002	japonica cultivar
Rice	Oryza sativa ssp. japonica	IRIS_313-9228	japonica cultivar
Rice	Oryza sativa ssp. japonica	IRIS_313-9438	japonica cultivar
Rice	Oryza sativa ssp. japonica	IRIS_313-9886	japonica cultivar
Rice	Oryza sativa ssp. japonica	IRIS_313-9887	japonica cultivar
Rice	Oryza sativa ssp. japonica	IRIS_313-9891	japonica cultivar
Rice	Oryza sativa ssp. japonica	IRIS_313-9974	japonica cultivar
Rice	Oryza sativa ssp. japonica	IRIS_313-9996	japonica cultivar
Rice	Oryza sativa ssp. japonica	st011_157	japonica cultivar	Qiu et al., 2017
Rice	Oryza sativa ssp. japonica	st011_175	japonica cultivar
Rice	Oryza sativa ssp. japonica	st011_195	japonica cultivar
Rice	Oryza sativa ssp. japonica	st011_196	japonica cultivar
Rice	Oryza sativa ssp. japonica	st011_198	japonica cultivar
Rice	Oryza sativa ssp. japonica	st011_257	japonica cultivar
Rice	Oryza sativa ssp. japonica	st012_324	japonica cultivar
Rice	Oryza sativa ssp. japonica	st012_331	japonica cultivar
Rice	Oryza sativa ssp. japonica	st012_341	japonica cultivar
Rice	Oryza sativa ssp. japonica	St013_243	japonica cultivar
Rice	Oryza sativa ssp. japonica	St021_318	japonica cultivar
Rice	Oryza sativa ssp. japonica	St021_322	japonica cultivar
Rice	Oryza rufipogon	IRGC105444	wild	Huang et al., 2012
Rice	Oryza rufipogon	IRGC105908	wild
Rice	Oryza rufipogon	W0108	wild
Rice	Oryza rufipogon	W0120	wild
Rice	Oryza rufipogon	W0126	wild
Rice	Oryza rufipogon	W0132	wild
Rice	Oryza rufipogon	W0133	wild
Rice	Oryza rufipogon	W0134	wild
Rice	Oryza rufipogon	W0135	wild
Rice	Oryza rufipogon	W0137	wild
Rice	Oryza rufipogon	W0171	wild
Rice	Oryza rufipogon	W0180	wild
Rice	Oryza rufipogon	W0593	wild
Rice	Oryza rufipogon	W1087	wild
Rice	Oryza rufipogon	W1093	wild
Rice	Oryza rufipogon	W1096	wild
Rice	Oryza rufipogon	W1236	wild
Rice	Oryza rufipogon	W1669	wild
Rice	Oryza rufipogon	W1683	wild
Rice	Oryza rufipogon	W1716	wild
Rice	Oryza rufipogon	W1725	wild
Rice	Oryza rufipogon	W1748	wild
Rice	Oryza rufipogon	W1777	wild
Rice	Oryza rufipogon	W1790	wild
Rice	Oryza rufipogon	W1807	wild
Rice	Oryza rufipogon	W1849	wild
Rice	Oryza rufipogon	W1850	wild
Rice	Oryza rufipogon	W1854	wild
Rice	Oryza rufipogon	W1859	wild
Rice	Oryza rufipogon	W1870	wild
Rice	Oryza rufipogon	W1921	wild
Rice	Oryza rufipogon	W1940	wild
Rice	Oryza rufipogon	W1943	wild
Rice	Oryza rufipogon	W1945	wild
Rice	Oryza rufipogon	W1962	wild
Rice	Oryza rufipogon	W1965	wild
Rice	Oryza rufipogon	W1976	wild
Rice	Oryza rufipogon	W1981	wild
Rice	Oryza rufipogon	W2003	wild
Rice	Oryza rufipogon	W2022	wild
Rice	Oryza rufipogon	W2024	wild
Rice	Oryza rufipogon	W2051	wild
Rice	Oryza rufipogon	W2077	wild
Rice	Oryza rufipogon	W2078	wild
Rice	Oryza rufipogon	W2100	wild
Rice	Oryza rufipogon	W2109	wild
Rice	Oryza rufipogon	W2198	wild
Rice	Oryza rufipogon	W2282	wild
Rice	Oryza rufipogon	W3046	wild
Rice	Oryza rufipogon	W3048	wild
Rice	Oryza rufipogon	W3065	wild
Rice	Oryza rufipogon	W3070	wild
Rice	Oryza rufipogon	W3072	wild
Reference
Liu, H., Shi, J., Cai, Z., Huang, Y., Lv, M., Du, H., Gao, Q., Zuo, Y., Dong, Z., Huang, W., et al. (2020). Evolution and domestication footprints uncovered from the genomes of Coix. Mol Plant. 13, 295-308.
Lozano, R., Gazave, E., Dos Santos, J.P.R., Stetter, M.G., Valluru, R., Bandillo, N., Fernandes, S.B., Brown, P.J., Shakoor, N., Mockler, T.C., et al. (2021). Comparative evolutionary genetics of deleterious load in sorghum and maize. Nat Plants 7, 17-24
Wang, W,, Mauleon, R., Hu, Z., Chebotarov, D., Tai, S., Wu, Z., Li, M., Zheng, T., Fuentes, R.R., Zhang, F., et al. (2018). Genomic variation in 3,010 diverse accessions of Asian cultivated rice. Nature 557, 43-49.
Qiu, J., Zhou, Y., Mao, L., Ye, C., Wang, W., Zhang, J., Yu, Y., Fu, F., Wang, Y., Qian, F., et al. Genomic variation associated with local adaptation of weedy rice during de-domestication. Nat Commun 8, 15323.
Huang, X., Kurata, N., Wei, X., Wang, Z.X., Wang, A., Zhao, Q., Zhao, Y., Liu, K., Lu, H., Li, W., et al. (2012). A map of rice genome variation reveals the origin of cultivated rice. Nature 490, 497-501.
