# Supplementary material for: Genomic insights into the evolution of Echinochloa species as weed and orphan crop
Source: Nat Commun. 2022 Feb 3;13:689. doi: 10.1038/s41467-022-28359-9 (PMC8814039; doi:10.1038/s41467-022-28359-9)
Supplement: Supplementary file 14 — Supplementary Data 11 [file 41467_2022_28359_MOESM14_ESM.xlsx]

## Sheet: Sheet1
Supplementary Data 11. Allele frequency and effects of non-synonymous variations in Echinochloa cultivated and weed/wild populations.
Domesticate	Chromosome	Position	Ref	Alt	AF_wild/weed	AF_domesticate	AF_Delta	Locus	GeneID	Rice_homolog	Traits	Effect	Prot change
var. esculenta	AH03	7905955	C	G	1	0.166667	0.833333	AH03.671	SSH1	LOC_Os07g13170	Shattering	missense_variant	p.Leu165Val
var. esculenta	AH04	26225010	A	G	0.971154	0.361111	0.610043	AH04.1283	LA1	LOC_Os11g29840	Plant Architecture	missense_variant	p.Lys107Glu
var. esculenta	AH04	26225322	C	T	0.971154	0.166667	0.804487	AH04.1283	LA1	LOC_Os11g29840	Plant Architecture	missense_variant	p.Leu211Phe
var. esculenta	AH04	26225560	G	A	0.971154	0.361111	0.610043	AH04.1283	LA1	LOC_Os11g29840	Plant Architecture	missense_variant	p.Arg290Lys
var. esculenta	AH04	26226624	G	C	0.971154	0.333333	0.637821	AH04.1283	LA1	LOC_Os11g29840	Plant Architecture	missense_variant	p.Lys340Asn
var. esculenta	AH05	14401409	T	A	0.980392	0.361111	0.619281	AH05.1558	MYB61	LOC_Os01g18240	Grain size	missense_variant	p.Gln296Leu
var. esculenta	AH09	35920671	C	T	0.95	0.176471	0.773529	AH09.2492	flo2	LOC_Os04g55230	Grain size	missense_variant	p.Pro980Leu
var. esculenta	BH01	50733004	C	T	0.990385	0.235294	0.755091	BH01.4706	D1	LOC_Os05g26890	Grain size	missense_variant	p.Leu187Phe
var. esculenta	BH02	3333723	A	G	0.990385	0.352941	0.637444	BH02.342	NPR1	LOC_Os01g09800	Grain size	missense_variant	p.His326Arg
var. esculenta	BH02	11498675	G	C	1	0.166667	0.833333	BH02.1203	RDD1	LOC_Os01g15900	Grain size	missense_variant	p.Thr340Arg
var. esculenta	BH02	13614996	C	T	0.990385	0.352941	0.637444	BH02.1417	qGW8	LOC_Os08g41940	Grain size	missense_variant	p.Pro625Leu
var. esculenta	BH02	44531958	C	A	0.942308	0	0.942308	BH02.3891	qSH1	LOC_Os01g62920	Shattering	missense_variant	p.Ala373Ser
var. esculenta	BH03	36622937	A	AGCC	0.911765	0.294118	0.617647	BH03.2661	qGW8	LOC_Os08g41940	Grain size	conservative_inframe_insertion	p.Pro241dup
var. esculenta	BH04	13391983	C	G	1	0.107143	0.892857	BH04.968	YUC11	LOC_Os12g08780	Grain size	missense_variant	p.Glu296Gln
var. esculenta	BH04	13501335	A	G	1	0.361111	0.638889	BH04.975	YUC11	LOC_Os12g08780	Grain size	missense_variant	p.Glu358Gly
var. esculenta	BH04	13501427	C	T	1	0.361111	0.638889	BH04.975	YUC11	LOC_Os12g08780	Grain size	missense_variant	p.Arg389Cys
var. esculenta	BH04	13501736	C	T	1	0.361111	0.638889	BH04.975	YUC11	LOC_Os12g08780	Grain size	missense_variant	p.Pro451Leu
var. esculenta	BH04	13502323	G	A	0.852941	0.0555556	0.797385	BH04.975	YUC11	LOC_Os12g08780	Grain size	missense_variant	p.Arg540His
var. esculenta	BH04	13505671	C	T	1	0.178571	0.821429	BH04.975	YUC11	LOC_Os12g08780	Grain size	missense_variant	p.Thr593Met
var. esculenta	BH04	13506313	A	G	0.846154	0.111111	0.735043	BH04.975	YUC11	LOC_Os12g08780	Grain size	missense_variant	p.His807Arg
var. esculenta	BH04	13506364	C	G	1	0.361111	0.638889	BH04.975	YUC11	LOC_Os12g08780	Grain size	missense_variant	p.Ala824Gly
var. esculenta	BH04	13506438	G	A	1	0.361111	0.638889	BH04.975	YUC11	LOC_Os12g08780	Grain size	missense_variant	p.Ala849Thr
var. esculenta	BH04	13506466	G	A	1	0.333333	0.666667	BH04.975	YUC11	LOC_Os12g08780	Grain size	missense_variant	p.Cys858Tyr
var. esculenta	BH04	33859854	A	ACCTCTCG	0.932692	0.111111	0.821581	BH04.2089	YUC11	LOC_Os12g08780	Grain size	frameshift_variant	p.Pro676fs
var. esculenta	BH04	33859923	C	T	0.932692	0.111111	0.821581	BH04.2089	YUC11	LOC_Os12g08780	Grain size	missense_variant	p.Arg697Cys
var. esculenta	BH07	4489124	C	A	1	0.25	0.75	BH07.454	ARF19	LOC_Os06g48950	Grain size	missense_variant	p.Ala441Ser
var. esculenta	BH07	4489847	T	C	1	0.25	0.75	BH07.454	ARF19	LOC_Os06g48950	Grain size	missense_variant	p.Ile315Met
var. esculenta	BH07	4492588	G	T	0.913462	0.277778	0.635684	BH07.454	ARF19	LOC_Os06g48950	Grain size	missense_variant	p.Leu81Ile
var. esculenta	BH08	26279845	T	C	0.843137	0.15625	0.686887	BH08.1843	BRXL4	LOC_Os08g36020	Plant Architecture	missense_variant	p.Val373Ala
var. esculenta	BH08	26279880	C	T	0.826923	0.147059	0.679864	BH08.1843	BRXL4	LOC_Os08g36020	Plant Architecture	stop_gained	p.Arg385*
var. esculenta	BH09	17817846	G	T	0.990385	0.361111	0.629274	BH09.965	PID	LOC_Os12g42020	Plant Architecture	missense_variant	p.His377Gln
var. esculenta	BH09	31579788	G	C	0.980769	0.294118	0.686651	BH09.2466	SPL29	LOC_Os08g10600	Grain size	missense_variant	p.Arg193Gly
var. esculenta	BH09	33839941	C	G	0.798077	0	0.798077	BH09.2732	SHAT1	LOC_Os04g55560	Shattering	missense_variant	p.Ala70Gly
var. esculenta	CH01	36503786	G	A	0.96875	0.264706	0.704044	CH01.3460	PID	LOC_Os12g42020	Plant Architecture	missense_variant	p.Arg214Gln
var. esculenta	CH01	53404656	T	C	1	0.294118	0.705882	CH01.5360	D1	LOC_Os05g26890	Grain size	missense_variant	p.Leu56Pro
var. esculenta	CH01	53404857	C	G	0.00980392	0.735294	0.72549	CH01.5360	D1	LOC_Os05g26890	Grain size	missense_variant	p.Pro123Arg
var. esculenta	CH01	53416012	C	A	1	0.111111	0.888889	CH01.5360	D1	LOC_Os05g26890	Grain size	missense_variant	p.Gln569Lys
var. esculenta	CH02	13734084	T	C	0.908163	0.176471	0.731692	CH02.1489	MYB61	LOC_Os01g18240	Grain size	missense_variant	p.Asp411Gly
var. esculenta	CH03	39456623	G	GCGGCGGCGGGCGGCCCGC	1	0.214286	0.785714	CH03.2742	IPA1	LOC_Os08g39890	Grain size	conservative_inframe_insertion	p.Gly54_Ala59dup
var. esculenta	CH03	40399095	C	CGCGGCG	1	0.266667	0.733333	CH03.2871	qGW8	LOC_Os08g41940	Grain size	conservative_inframe_insertion	p.Ala266_Ala267dup
var. esculenta	CH04	14439270	G	T	0.990385	0.333333	0.657052	CH04.1127	YUC11	LOC_Os12g08780	Grain size	splice_acceptor_variant&intron_variant	-
var. esculenta	CH04	38059936	C	T	1	0.15625	0.84375	CH04.2422	YUC11	LOC_Os12g08780	Grain size	missense_variant	p.Ser193Phe
var. esculenta	CH04	38066942	A	T	0.0555556	0.875	0.819444	CH04.2424	YUC11	LOC_Os12g08780	Grain size	missense_variant	p.Val358Asp
var. esculenta	CH05	25970786	TCGTGC	T	0.989362	0.117647	0.871715	CH05.2934	CCC1	LOC_Os08g23440	Grain size	frameshift_variant	p.Cys122fs
var. esculenta	CH06	31411543	C	T	1	0.138889	0.861111	CH06.2440	TGW6	LOC_Os06g41850	Grain size	missense_variant	p.Ala226Thr
var. frumentacea	DH01	52203701	A	G	0	0.955	0.955	DH01.4254	TGW6	LOC_Os06g41850	Grain size	missense_variant	p.Asp216Gly
var. frumentacea	DH05	8798033	T	C	0	0.909	0.909	DH05.1080	GSK2	LOC_Os05g11730	Grain size	missense_variant	p.His158Arg
var. frumentacea	DH05	21099739	C	T	0	1	1	DH05.2525	SH5	LOC_Os05g38120	Shattering	missense_variant	p.Ala406Thr
var. frumentacea	DH05	21102428	T	C	0	1	1	DH05.2525	SH5	LOC_Os05g38120	Shattering	missense_variant	p.Thr191Ala
var. frumentacea	DH05	21102436	G	T	0	1	1	DH05.2525	SH5	LOC_Os05g38120	Shattering	missense_variant	p.Ala188Asp
var. frumentacea	DH05	21102584	T	TGGC	0	1	1	DH05.2525	SH5	LOC_Os05g38120	Shattering	conservative_inframe_insertion	-
var. frumentacea	DH05	55370508	G	T	0.214	1	0.786	DH05.4600	PID	LOC_Os12g42020	Plant Architecture	missense_variant	p.Arg439Leu
var. frumentacea	DH05	55370510	G	C	0.214	1	0.786	DH05.4600	PID	LOC_Os12g42020	Plant Architecture	missense_variant	p.Gly440Arg
var. frumentacea	DH07	46588296	C	T	0.231	0.833	0.602	DH07.3695	flo2	LOC_Os04g55230	Grain size	missense_variant	p.Val262Ile
var. frumentacea	DH08	33996168	G	A	0	0.792	0.792	DH08.1975	BRXL4	LOC_Os08g36020	Plant Architecture	missense_variant	p.Gly30Asp
var. frumentacea	DH08	34001118	G	A	0.105	0.792	0.687	DH08.1975	BRXL4	LOC_Os08g36020	Plant Architecture	missense_variant	p.Ala415Thr
var. frumentacea	DH08	36900561	G	A	0.05	0.708	0.658	DH08.2305	qGW8	LOC_Os08g41940	Grain size	missense_variant	p.Ser674Asn
var. frumentacea	EH01	35182118	C	T	0.325	0.958	0.633	EH01.3803	TGW6	LOC_Os06g41850	Grain size	missense_variant	p.Pro220Ser
var. frumentacea	EH03	6753135	G	T	0.105	0.792	0.687	EH03.729	SSH1	LOC_Os07g13170	Shattering	missense_variant	p.Gly22Cys
var. frumentacea	EH03	6753141	GCTC	G	0.053	0.792	0.739	EH03.729	SSH1	LOC_Os07g13170	Shattering	disruptive_inframe_deletion	p.Pro27del
var. frumentacea	EH04	15691325	C	T	0.225	0.833	0.608	EH04.1005	LA1	LOC_Os11g29840	Plant Architecture	missense_variant	p.Arg229Cys
var. frumentacea	EH05	10488116	C	T	0.35	1	0.65	EH05.1408	TGW6	LOC_Os06g41850	Grain size	missense_variant	p.Leu26Phe
var. frumentacea	EH05	10488197	A	G	0.35	1	0.65	EH05.1408	TGW6	LOC_Os06g41850	Grain size	missense_variant	p.Arg53Gly
var. frumentacea	EH05	10488707	A	G	0.3	1	0.7	EH05.1408	TGW6	LOC_Os06g41850	Grain size	missense_variant	p.Ser223Gly
var. frumentacea	EH05	10488786	T	G	0.3	1	0.7	EH05.1408	TGW6	LOC_Os06g41850	Grain size	missense_variant	p.Leu249Trp
var. frumentacea	EH05	10488845	C	T	0.3	1	0.7	EH05.1408	TGW6	LOC_Os06g41850	Grain size	missense_variant	p.Pro269Ser
var. frumentacea	EH08	23428142	G	A	0.225	0.917	0.692	EH08.1658	LPA1	LOC_Os03g13400	Plant Architecture	missense_variant	p.Gly114Ser
var. frumentacea	EH08	23428142	G	A	0.225	0.917	0.692	EH08.1658	LPA1	LOC_Os03g13400	Grain size	missense_variant	p.Gly114Ser
var. frumentacea	FH01	50990203	T	A	0.075	0.75	0.675	FH01.4788	CDPK1	LOC_Os03g03660	Grain size	missense_variant	p.Glu624Asp
var. frumentacea	FH01	50992531	T	A	0.079	0.75	0.671	FH01.4788	CDPK1	LOC_Os03g03660	Grain size	missense_variant	p.Ser192Cys
var. frumentacea	FH02	41125663	A	T	0.2	1	0.8	FH02.3731	Pho1	LOC_Os03g55090	Grain size	missense_variant	p.Glu260Asp
var. frumentacea	FH03	27405737	T	A	0.167	0.864	0.697	FH03.1915	BRXL4	LOC_Os08g36020	Plant Architecture	missense_variant	p.Asn248Lys
var. frumentacea	FH03	40038716	A	G	0	0.9	0.9	FH03.3516	TGW6	LOC_Os06g41850	Grain size	missense_variant	p.Leu298Ser
var. frumentacea	FH03	40039580	CG	C	0	0.958	0.958	FH03.3516	TGW6	LOC_Os06g41850	Grain size	frameshift_variant	p.Pro49fs
var. frumentacea	FH03	40039587	G	C	0	0.917	0.917	FH03.3516	TGW6	LOC_Os06g41850	Grain size	missense_variant	p.Pro47Arg
var. frumentacea	FH07	39247355	G	A	0.237	0.875	0.638	FH07.3124	GS5	LOC_Os05g06660	Grain size	missense_variant	p.Asp57Asn
var. frumentacea	FH08	27184231	A	AG	0	0.958	0.958	FH08.1827	qGW8	LOC_Os08g41940	Grain size	frameshift_variant	p.Asn786fs
var. frumentacea	FH09	1276527	T	C	0.316	1	0.684	FH09.90	sh-h	LOC_Os07g10690	Shattering	missense_variant	p.Phe409Leu
var. oryzoides	AH02	48790925	C	T	0.971154	0.181818	0.789336	AH02.3234	LPA1	LOC_Os03g13400	Plant Architecture	missense_variant	p.Ala241Val
var. oryzoides	AH02	48790925	C	T	0.971154	0.181818	0.789336	AH02.3234	LPA1	LOC_Os03g13400	Grain size	missense_variant	p.Ala241Val
var. oryzoides	AH04	4914292	A	T	0.990385	0.25	0.740385	AH04.433	TGW6	LOC_Os06g41850	Grain size	missense_variant	p.Val191Asp
var. oryzoides	AH04	4914476	G	GT	0.971154	0.284091	0.687063	AH04.433	TGW6	LOC_Os06g41850	Grain size	frameshift_variant	Asp138fs
var. oryzoides	AH04	4914613	A	G	0.990385	0.25	0.740385	AH04.433	TGW6	LOC_Os06g41850	Grain size	missense_variant	p.Phe93Leu
var. oryzoides	AH04	26225010	A	G	0.971154	0.261364	0.70979	AH04.1283	LA1	LOC_Os11g29840	Plant Architecture	missense_variant	p.Lys107Glu
var. oryzoides	AH04	26225322	C	T	0.971154	0.290698	0.680456	AH04.1283	LA1	LOC_Os11g29840	Plant Architecture	missense_variant	p.Leu211Phe
var. oryzoides	AH04	26225560	G	A	0.971154	0.284091	0.687063	AH04.1283	LA1	LOC_Os11g29840	Plant Architecture	missense_variant	p.Arg290Lys
var. oryzoides	AH04	26226624	G	C	0.971154	0.284091	0.687063	AH04.1283	LA1	LOC_Os11g29840	Plant Architecture	missense_variant	p.Lys340Asn
var. oryzoides	AH04	36760161	A	G	0.990385	0.0227273	0.967658	AH04.1809	NPC1	LOC_Os03g61130	Shattering	missense_variant	p.Val130Ala
var. oryzoides	AH05	14401409	T	A	0.980392	0.0568182	0.923574	AH05.1558	MYB61	LOC_Os01g18240	Grain size	missense_variant	p.Gln296Leu
var. oryzoides	AH05	21125582	T	A	1	0.352273	0.647727	AH05.2202	SH5	LOC_Os05g38120	Shattering	missense_variant	p.Ser438Cys
var. oryzoides	AH07	5420774	G	C	0.971154	0.136364	0.83479	AH07.551	qGW8	LOC_Os08g41940	Grain size	missense_variant	p.Gly419Arg
var. oryzoides	AH07	16314928	A	G	0.980769	0.181818	0.798951	AH07.1291	PID	LOC_Os12g42020	Plant Architecture	missense_variant	p.Asp201Gly
var. oryzoides	AH07	53694291	C	G	0.980392	0.0909091	0.889483	AH07.3579	KRP1	LOC_Os02g52480	Grain size	missense_variant	p.Ala505Gly
var. oryzoides	AH09	35920671	C	T	0.95	0.0294118	0.920588	AH09.2492	flo2	LOC_Os04g55230	Grain size	missense_variant	p.Pro980Leu
var. oryzoides	BH01	36979871	A	G	1	0.306818	0.693182	BH01.3228	PID	LOC_Os12g42020	Plant Architecture	missense_variant	p.Lys610Glu
var. oryzoides	BH01	50733004	C	T	0.990385	0.340909	0.649476	BH01.4706	D1	LOC_Os05g26890	Grain size	missense_variant	p.Leu187Phe
var. oryzoides	BH02	3333723	A	G	0.990385	0.27907	0.711315	BH02.342	NPR1	LOC_Os01g09800	Grain size	missense_variant	p.His326Arg
var. oryzoides	BH02	5099657	T	C	0.980769	0.0909091	0.88986	BH02.526	TAR1	LOC_Os05g07720	Grain size	missense_variant	p.Tyr511His
var. oryzoides	BH02	12031247	A	G	0.864583	0.166667	0.697916	BH02.1269	YUC9	LOC_Os01g16714	Grain size	missense_variant	p.Val78Ala
var. oryzoides	BH02	13614996	C	T	0.990385	0.363636	0.626749	BH02.1417	qGW8	LOC_Os08g41940	Grain size	missense_variant	p.Pro625Leu
var. oryzoides	BH02	16352326	C	A	0.980769	0.0113636	0.969405	BH02.1620	GS5	LOC_Os05g06660	Grain size	missense_variant	p.Gln72His
var. oryzoides	BH02	32511925	A	G	1	0.375	0.625	BH02.2553	GIF2	LOC_Os01g44220	Grain size	missense_variant	p.Asn642Ser
var. oryzoides	BH02	44531958	C	A	0.942308	0.170455	0.771853	BH02.3891	qSH1	LOC_Os01g62920	Shattering	missense_variant	p.Ala373Ser
var. oryzoides	BH07	14535450	T	C	0.201923	0.943182	0.741259	BH07.1352	PID	LOC_Os12g42020	Plant Architecture	missense_variant	p.Phe27Leu
var. oryzoides	BH09	3655390	C	A	0.961538	0.0227273	0.938811	BH09.183	sh-h	LOC_Os07g10690	Shattering	missense_variant	p.Phe722Leu
var. oryzoides	BH09	3656784	G	T	0.980769	0.0340909	0.946678	BH09.183	sh-h	LOC_Os07g10690	Shattering	missense_variant	p.Leu903Phe
var. oryzoides	BH09	11589193	C	T	0.967391	0.0227273	0.944664	BH09.532	BG2	LOC_Os07g41240	Grain size	missense_variant	p.Asp5Asn
var. oryzoides	BH09	17817846	G	T	0.990385	0.375	0.615385	BH09.965	PID	LOC_Os12g42020	Plant Architecture	missense_variant	p.His377Gln
var. oryzoides	BH09	22080100	A	G	0	0.705128	0.705128	BH09.1380	BADH1	LOC_Os04g39020	Grain size	missense_variant	p.Leu654Pro
var. oryzoides	BH09	22081644	G	A	1	0.397727	0.602273	BH09.1380	BADH1	LOC_Os04g39020	Grain size	stop_gained	p.Arg393*
var. oryzoides	BH09	31579788	G	C	0.980769	0.0454545	0.935315	BH09.2466	SPL29	LOC_Os08g10600	Grain size	missense_variant	p.Arg193Gly
var. oryzoides	BH09	33839941	C	G	0.798077	0.0227273	0.77535	BH09.2732	SHAT1	LOC_Os04g55560	Shattering	missense_variant	p.Ala70Gly
var. oryzoides	CH01	4719359	G	A	0.901961	0.0568182	0.845143	CH01.650	Pho1	LOC_Os03g55090	Grain size	missense_variant	p.Glu509Lys
var. oryzoides	CH01	36503786	G	A	0.96875	0.147727	0.821023	CH01.3460	PID	LOC_Os12g42020	Plant Architecture	missense_variant	p.Arg214Gln
var. oryzoides	CH01	36506916	G	GCA	1	0.316667	0.683333	CH01.3460	PID	LOC_Os12g42020	Plant Architecture	frameshift_variant	p.Val696fs
var. oryzoides	CH01	36506921	T	C	1	0.375	0.625	CH01.3460	PID	LOC_Os12g42020	Plant Architecture	missense_variant	p.Val697Ala
var. oryzoides	CH01	36506925	C	CG	1	0.271429	0.728571	CH01.3460	PID	LOC_Os12g42020	Plant Architecture	frameshift_variant	p.Lys699fs
var. oryzoides	CH02	13734084	T	C	0.908163	0.189189	0.718974	CH02.1489	MYB61	LOC_Os01g18240	Grain size	missense_variant	p.Asp411Gly
var. oryzoides	CH02	37191579	A	AAGTTCTG	0.980392	0.0428571	0.937535	CH02.3269	Sec18	LOC_Os05g44310	Grain size	splice_donor_variant&intron_variant	-
var. oryzoides	CH02	37191580	A	AGTTCT	0.980392	0.0428571	0.937535	CH02.3269	Sec18	LOC_Os05g44310	Grain size	splice_donor_variant&intron_variant	-
var. oryzoides	CH02	37191581	C	CTGAGGAAAA	1	0.0588235	0.941176	CH02.3269	Sec18	LOC_Os05g44310	Grain size	frameshift_variant&splice_region_variant	p.Val7fs
var. oryzoides	CH02	37191583	A	T	1	0.233333	0.766667	CH02.3269	Sec18	LOC_Os05g44310	Grain size	missense_variant&splice_region_variant	p.Cys6Ser
var. oryzoides	CH02	37191596	C	A	1	0.3	0.7	CH02.3269	Sec18	LOC_Os05g44310	Grain size	start_lost	p.Met1?
var. oryzoides	CH03	5350897	A	AAGGGCC	0.948718	0.25	0.698718	CH03.399	PROG1	LOC_Os07g05900	Plant Architecture	disruptive_inframe_insertion	p.Leu16_Ala17insAlaLeu
var. oryzoides	CH03	37453829	TG	T	0.980769	0.329545	0.651224	CH03.2543	GS5	LOC_Os05g06660	Grain size	frameshift_variant	p.Ser196fs
var. oryzoides	CH04	38066942	A	T	0.0555556	0.954545	0.898989	CH04.2424	YUC11	LOC_Os12g08780	Grain size	missense_variant	p.Val358Asp
var. oryzoides	CH05	50404747	C	G	0.958333	0.261905	0.696428	CH05.4380	PID	LOC_Os12g42020	Plant Architecture	missense_variant	p.Phe333Leu
var. oryzoides	CH05	50404995	A	C	0.969388	0.314286	0.655102	CH05.4380	PID	LOC_Os12g42020	Plant Architecture	missense_variant	p.Asp416Ala
var. oryzoides	CH09	2578531	GA	G	0.923077	0.0454545	0.877622	CH09.164	sh-h	LOC_Os07g10690	Shattering	frameshift_variant	p.Asp33fs
