# Supplementary material for: Genomic insights into the evolution of Echinochloa species as weed and orphan crop
Source: Nat Commun. 2022 Feb 3;13:689. doi: 10.1038/s41467-022-28359-9 (PMC8814039; doi:10.1038/s41467-022-28359-9)
Supplement: Supplementary file 15 — Supplementary Data 12 [file 41467_2022_28359_MOESM15_ESM.xlsx]

## Sheet: Sheet1
Supplementary Data 12. Genes within highly differentiated genomic regions (top 5% of Fst values, 0.43) between barnyard millet E. crus-galli var. esculenta and var. praticola.
Gene ID in E. crus-galli	Chromosome	Start	End	Locus in O. sativa (MSU7.0)	Gene Name	Blastp e-value (<1e-40)
AH01.473	AH01	3636661	3638713
AH01.474	AH01	3640431	3643567
AH01.475	AH01	3645743	3646312
AH01.476	AH01	3647261	3650020
AH01.477	AH01	3651944	3654525
AH01.478	AH01	3654888	3655127
AH01.509	AH01	3864333	3871120	LOC_Os03g62110	NaPRT1; LTS1	0
AH01.510	AH01	3871852	3872373
AH01.511	AH01	3873536	3875437
AH01.512	AH01	3876982	3879523
AH01.523	AH01	3967633	3972128
AH01.524	AH01	3972921	3974939
AH01.525	AH01	3975388	3978498
AH01.526	AH01	3981289	3986511
AH01.527	AH01	4001630	4003003
AH01.528	AH01	4003704	4004291	LOC_Os10g38060	PLDβ1	2.12e-66
AH01.529	AH01	4006295	4008270
AH01.530	AH01	4010084	4013224
AH01.531	AH01	4014243	4018424	LOC_Os10g38060	PLDβ1	0
AH01.532	AH01	4019128	4020453
AH01.533	AH01	4022381	4024634
AH01.534	AH01	4025725	4030296	LOC_Os01g10840	GSK1	0
AH01.535	AH01	4033008	4037278
AH01.536	AH01	4037570	4042112	LOC_Os03g62580	Rab5-GEF2	6.45e-172
AH01.537	AH01	4043412	4044991
AH01.538	AH01	4045812	4047052	LOC_Os06g35814	Rab11	4.56e-102
AH01.539	AH01	4049005	4052572
AH01.540	AH01	4054384	4055322
AH01.541	AH01	4057780	4059604	LOC_Os03g45410	TBP2	4.67e-114
AH01.542	AH01	4060614	4061642
AH01.543	AH01	4062155	4066986
AH01.544	AH01	4068119	4070149
AH01.554	AH01	4146889	4149861
AH01.555	AH01	4150640	4153121
AH01.556	AH01	4154839	4155198
AH01.661	AH01	5081692	5082697
AH01.662	AH01	5092810	5093292
AH01.821	AH01	6523984	6524466
AH01.822	AH01	6536901	6537892
AH01.907	AH01	7682481	7683845
AH01.908	AH01	7685065	7689079
AH01.909	AH01	7689832	7690095
AH01.910	AH01	7696255	7699017
AH01.911	AH01	7704688	7724569
AH01.912	AH01	7724859	7730968
AH01.913	AH01	7742478	7744935
AH01.925	AH01	7837668	7841853
AH01.926	AH01	7842784	7849682	LOC_Os03g49510	PIPK1	0
AH01.927	AH01	7858743	7859449
AH01.1023	AH01	8720423	8723561
AH01.1024	AH01	8724297	8724839
AH01.1025	AH01	8738730	8740658
AH01.1026	AH01	8743496	8744818
AH01.1027	AH01	8762521	8767574
AH01.1028	AH01	8768761	8770626
AH01.1029	AH01	8772823	8773215
AH01.1030	AH01	8789137	8790486
AH01.1031	AH01	8812770	8819107	LOC_Os02g45070	AGO1a	0
AH01.1032	AH01	8826452	8827066
AH01.1033	AH01	8838164	8844782	LOC_Os03g58600	MEL1	0
AH01.1034	AH01	8848785	8850647
AH01.1035	AH01	8851815	8852450
AH01.1036	AH01	8854263	8857650
AH01.1037	AH01	8860512	8864812
AH01.1038	AH01	8866752	8870044
AH01.1039	AH01	8871242	8873835
AH01.1040	AH01	8874889	8907135
AH01.1041	AH01	8920579	8923854	LOC_Os03g47740	BIHD1	0
AH01.1042	AH01	8927300	8928707
AH01.1043	AH01	8950828	8959537
AH01.1044	AH01	8973754	8979394
AH01.1045	AH01	8980278	8987757
AH01.1046	AH01	8989447	8995703
AH01.1047	AH01	8996930	9003284
AH01.1048	AH01	9020360	9021313
AH01.1049	AH01	9022493	9023545
AH01.1050	AH01	9052541	9053895
AH01.1051	AH01	9062536	9063658
AH01.1052	AH01	9064909	9065283
AH01.1053	AH01	9067371	9067976
AH01.1054	AH01	9072818	9073189
AH01.1055	AH01	9075397	9075945
AH01.1056	AH01	9078425	9081153
AH01.1057	AH01	9081543	9083149
AH01.1058	AH01	9084744	9091197
AH01.1059	AH01	9092882	9094752
AH01.1060	AH01	9095782	9122146
AH01.1061	AH01	9122749	9125430
AH01.1062	AH01	9126606	9130743
AH01.1063	AH01	9132033	9132923	LOC_Os09g17740	CAB1R	1.47e-145
AH01.1064	AH01	9133621	9137715
AH01.1065	AH01	9140825	9141046
AH01.1066	AH01	9143135	9143544
AH01.1067	AH01	9143787	9153611
AH01.1068	AH01	9177246	9179304
AH01.1069	AH01	9199363	9201078
AH01.1070	AH01	9202446	9203427
AH01.1071	AH01	9206093	9207794
AH01.1072	AH01	9208514	9209055
AH01.1073	AH01	9209642	9211625
AH01.1074	AH01	9213790	9217238
AH01.1075	AH01	9219081	9219500
AH01.1076	AH01	9261428	9262213
AH01.1077	AH01	9266588	9273205
AH01.1145	AH01	10020432	10021541
AH01.1146	AH01	10026645	10029072
AH01.1147	AH01	10031469	10033307
AH01.1483	AH01	13501636	13505091	LOC_Os01g70490	HAK5	0
AH01.1504	AH01	13781931	13788469
AH01.1505	AH01	13789063	13793558
AH01.1506	AH01	13794693	13811053
AH01.1507	AH01	13815181	13815606
AH01.1508	AH01	13835321	13836760
AH01.1509	AH01	13837840	13840892
AH01.1510	AH01	13841675	13843111
AH01.1511	AH01	13865381	13865746
AH01.1512	AH01	13867381	13872701
AH01.1513	AH01	13880987	13883118
AH01.1514	AH01	13886008	13888379
AH01.1564	AH01	14309476	14309883
AH01.1565	AH01	14321131	14324721
AH01.1566	AH01	14342462	14350661
AH01.1567	AH01	14354558	14357154
AH01.1568	AH01	14380321	14382684
AH01.1569	AH01	14386253	14387458
AH01.1570	AH01	14390211	14390786
AH01.1571	AH01	14391919	14394742
AH01.1600	AH01	14683483	14695024
AH01.1720	AH01	15862069	15865711
AH01.1721	AH01	15867127	15868629
AH01.1722	AH01	15868809	15874523
AH01.1733	AH01	16036124	16036579
AH01.1734	AH01	16038050	16044935
AH01.1735	AH01	16075740	16079993
AH01.1736	AH01	16080047	16086633	LOC_Os01g10320	OSHB5	0
AH01.1737	AH01	16091866	16092631
AH01.1753	AH01	16340257	16344187
AH01.1840	AH01	17813857	17814558
AH01.1866	AH01	18218800	18220055	LOC_Os03g22120	SUS4	5.79e-43
AH01.1867	AH01	18270270	18271586
AH01.1868	AH01	18319526	18319930
AH01.1869	AH01	18336123	18338814
AH01.1870	AH01	18350075	18350755
AH01.1871	AH01	18369446	18369814
AH01.2307	AH01	26187334	26189297
AH01.2323	AH01	26470385	26472991
AH01.2331	AH01	26549009	26549269
AH01.2332	AH01	26565859	26566845
AH01.2333	AH01	26642024	26644474
AH01.2334	AH01	26776245	26776884
AH01.2335	AH01	26851234	26851869
AH01.2336	AH01	26893308	26895061
AH01.2337	AH01	27066513	27071049
AH01.2338	AH01	27107148	27107791
AH01.2339	AH01	27139117	27140735
AH01.2340	AH01	27159850	27161217
AH01.2346	AH01	27841914	27844176
AH01.2347	AH01	27957434	27962941
AH01.2348	AH01	28118774	28120793
AH01.2349	AH01	28145533	28146197
AH01.2350	AH01	28172790	28175488
AH01.2351	AH01	28190096	28194245
AH01.2352	AH01	28196351	28197723
AH01.2353	AH01	28221489	28222151
AH01.2354	AH01	28418448	28419593	LOC_Os03g11100	GOT1B; glup2; gpa4	1.02e-55
AH01.2355	AH01	28421354	28426009
AH01.2356	AH01	28430129	28430479
AH01.2357	AH01	28489903	28490244
AH01.2358	AH01	28650298	28662696
AH01.2359	AH01	28677519	28682815
AH01.2360	AH01	28687148	28689019
AH01.2361	AH01	28755700	28766894
AH01.2362	AH01	28788109	28789676
AH01.2363	AH01	28850821	28858462
AH01.2364	AH01	28860576	28864501
AH01.2365	AH01	28944866	28945402
AH01.2366	AH01	28959477	28961670
AH01.2368	AH01	29164782	29165135
AH01.2369	AH01	29258577	29259447
AH01.2370	AH01	29295868	29296491
AH01.2371	AH01	29297514	29298066
AH01.2372	AH01	29299478	29307113
AH01.2373	AH01	29358048	29359330
AH01.2374	AH01	29360283	29364347
AH01.2375	AH01	29468044	29471087
AH01.2376	AH01	29498264	29501956
AH01.2377	AH01	29512484	29514635
AH01.2378	AH01	29547169	29547642
AH01.2379	AH01	29587631	29590950
AH01.2385	AH01	29682277	29691092
AH01.2386	AH01	29692691	29694424
AH01.2387	AH01	29710316	29711559
AH01.2391	AH01	29827562	29828002
AH01.2392	AH01	29877424	29878786
AH01.2393	AH01	29902034	29902923
AH01.2394	AH01	29903773	29904420
AH01.2395	AH01	29905636	29906088
AH01.2396	AH01	29928845	29929175
AH01.2397	AH01	29980166	29988856	LOC_Os01g69920	OHK2; Hk3	0
AH01.2398	AH01	30021373	30022274
AH01.2399	AH01	30059163	30065130
AH01.2400	AH01	30123557	30125269
AH01.2401	AH01	30125714	30127489
AH01.2402	AH01	30131955	30132381
AH01.2403	AH01	30133745	30138007
AH01.2404	AH01	30144246	30144555
AH01.2405	AH01	30158419	30161798
AH01.2406	AH01	30169748	30170347
AH01.2407	AH01	30255632	30258636
AH01.2408	AH01	30296804	30299094
AH01.2409	AH01	30312269	30316331
AH01.2410	AH01	30318247	30319556
AH01.2411	AH01	30349336	30352727
AH01.2412	AH01	30416953	30419000
AH01.2413	AH01	30424716	30425084
AH01.2414	AH01	30437797	30440736
AH01.2415	AH01	30443581	30446555
AH01.2416	AH01	30485597	30486858
AH01.2418	AH01	30690879	30709289
AH01.2419	AH01	30717596	30720302
AH01.2430	AH01	31172678	31176691
AH01.2431	AH01	31215748	31216779
AH01.2432	AH01	31252026	31252614
AH01.2433	AH01	31253268	31254797
AH01.2434	AH01	31261581	31262321
AH01.2435	AH01	31263481	31273717
AH01.2437	AH01	31489632	31494290
AH01.2438	AH01	31557752	31558084
AH01.2439	AH01	31564259	31567102
AH01.2440	AH01	31805327	31812148
AH01.2441	AH01	32020323	32020760
AH01.2442	AH01	32058505	32061116
AH01.2443	AH01	32076029	32081853
AH01.2444	AH01	32089984	32092797
AH01.2457	AH01	32480550	32482798
AH01.2458	AH01	32499710	32500138
AH01.2459	AH01	32669527	32675360
AH01.2460	AH01	32752090	32752407
AH01.2461	AH01	32769655	32769975
AH01.2462	AH01	32788297	32789069
AH01.2465	AH01	32880379	32880684
AH01.2466	AH01	32925799	32926152
AH01.2467	AH01	33273162	33280807
AH01.2468	AH01	33289287	33293109	LOC_Os10g08580	CPDP; qUVR-10	0
AH01.2469	AH01	33296695	33306289
AH01.2470	AH01	33308908	33309467
AH01.2473	AH01	33553168	33556727	LOC_Os01g07760	PLDα	0
AH01.2482	AH01	33791372	33793196
AH01.2483	AH01	33793650	33794366
AH01.2484	AH01	33842407	33847193
AH01.2485	AH01	33848737	33850081
AH01.2486	AH01	33851772	33852812
AH01.2487	AH01	33856166	33856948
AH01.2488	AH01	33876587	33877880
AH01.2489	AH01	33951082	33952016
AH01.2493	AH01	34023260	34023580
AH01.2500	AH01	34149341	34151486
AH01.2501	AH01	34152320	34154147
AH01.2520	AH01	34543149	34544545
AH01.2537	AH01	35004705	35005067
AH01.2538	AH01	35020218	35021404	LOC_Os10g05980	PRP2	1.33e-75
AH01.2539	AH01	35030156	35031460
AH01.2557	AH01	35383437	35385773
AH01.2558	AH01	35396056	35399324
AH01.2559	AH01	35470535	35470972
AH01.2560	AH01	35478315	35479089
AH01.2561	AH01	35504182	35506511
AH01.2562	AH01	35509536	35511907
AH01.2563	AH01	35524220	35525047
AH01.2564	AH01	35562021	35563383
AH01.2565	AH01	35655257	35656822	LOC_Os02g36110	CYP76M7	1.44e-175
AH01.2566	AH01	35718527	35719021
AH01.2567	AH01	35770655	35772240
AH01.2568	AH01	35829571	35830475
AH01.2569	AH01	35966402	35970119
AH01.2570	AH01	35982517	35983332
AH01.2571	AH01	35985172	35985840
AH01.2572	AH01	36014175	36016850
AH01.2573	AH01	36020215	36021706
AH01.2574	AH01	36064630	36065231
AH01.2575	AH01	36107367	36110816
AH01.2576	AH01	36124483	36125038
AH01.2577	AH01	36162642	36165886
AH01.2596	AH01	36542096	36545116
AH01.2604	AH01	36862762	36870348
AH01.2605	AH01	36891071	36892800
AH01.2606	AH01	36916198	36918326
AH01.2607	AH01	36929611	36930284
AH01.2608	AH01	36932608	36933756
AH01.2609	AH01	36947700	36948131
AH01.2610	AH01	36973553	36974002
AH01.2611	AH01	36997621	36998115
AH01.2612	AH01	36999545	37000225
AH01.2613	AH01	37010377	37010882
AH01.2614	AH01	37030035	37030829	LOC_Os03g13740	UPS	1.12e-64
AH01.2615	AH01	37041318	37043452	LOC_Os04g37980	MST1	0
AH01.2616	AH01	37078845	37081255
AH01.2617	AH01	37087944	37090749
AH01.2618	AH01	37113267	37119029
AH01.2619	AH01	37126684	37132098
AH01.2643	AH01	37727710	37729597
AH01.2644	AH01	37731876	37732133
AH01.2706	AH01	38931089	38934906
AH01.2707	AH01	38938917	38939372
AH01.2708	AH01	38940684	38942023
AH01.2709	AH01	38956799	38963973
AH01.2710	AH01	38972506	38973170
AH01.2711	AH01	39070879	39110905	LOC_Os10g01570	CMT3a	0
AH01.2714	AH01	39203539	39213264
AH01.2730	AH01	39381766	39382140
AH01.2731	AH01	39391375	39395705
AH01.2771	AH01	39949857	39954856	LOC_Os10g42690	JMJ706	0
AH01.2840	AH01	41061340	41062224
AH01.2841	AH01	41067177	41072842
AH01.2842	AH01	41074312	41076586
AH01.2843	AH01	41081181	41083007
AH01.2844	AH01	41083757	41086003
AH01.2845	AH01	41088329	41092380
AH01.2846	AH01	41099352	41100001
AH01.2847	AH01	41116655	41117787
AH01.2848	AH01	41118682	41120128
AH01.2849	AH01	41122505	41125156
AH01.2850	AH01	41126768	41127151
AH01.2851	AH01	41141552	41143864
AH01.2852	AH01	41170773	41219636
AH01.2853	AH01	41225581	41228409
AH01.2854	AH01	41235131	41236279
AH01.2855	AH01	41241313	41243205
AH01.2856	AH01	41268456	41269717
AH01.2857	AH01	41324728	41327602
AH01.2858	AH01	41328963	41333249
AH01.2859	AH01	41334075	41339614
AH01.2860	AH01	41340366	41341342
AH01.2861	AH01	41342033	41346749
AH01.2862	AH01	41368741	41382816	LOC_Os10g41510	CBL1	1.69e-127
AH01.2863	AH01	41384602	41386510
AH01.2864	AH01	41390079	41392802	LOC_Os02g34600	SAPK6; RK1	0
AH01.2865	AH01	41394724	41396447
AH01.2866	AH01	41415765	41421565
AH01.2867	AH01	41423064	41424026
AH01.2868	AH01	41446610	41448523
AH01.2869	AH01	41449335	41452325
AH01.2870	AH01	41468570	41468921
AH01.2871	AH01	41476054	41476560
AH01.2872	AH01	41497268	41499311
AH01.2873	AH01	41513252	41514134
AH01.2874	AH01	41546036	41547589	LOC_Os10g41430	CycP4;1; CYC U4;1	7.24e-108
AH01.2875	AH01	41552582	41559976
AH01.2876	AH01	41561836	41568499
AH01.2877	AH01	41579492	41580724
AH01.2878	AH01	41588784	41589670
AH01.2879	AH01	41592402	41593028
AH01.2880	AH01	41594545	41596421	LOC_Os07g30970	NDPK1	1.24e-86
AH01.2881	AH01	41598570	41600428
AH01.2882	AH01	41601794	41607430
AH01.2883	AH01	41609190	41613212
AH01.2884	AH01	41615946	41617328
AH01.2951	AH01	42870099	42871632	LOC_Os10g40710	EXPB2	3.99e-108
AH01.2952	AH01	42877362	42878549	LOC_Os10g40710	EXPB2	8.47e-127
AH01.2953	AH01	42883354	42889092
AH01.2954	AH01	42891851	42892477
AH01.2962	AH01	42963231	42965159
AH01.2963	AH01	42972426	42974316
AH01.2964	AH01	42981843	42982481
AH01.2965	AH01	43025230	43029518	LOC_Os10g40600	NRT1.1B; NPF6.5; qCHR-10	0
AH01.2966	AH01	43037268	43037555
AH01.2967	AH01	43052218	43055667	LOC_Os10g40600	NRT1.1B; NPF6.5; qCHR-10	0
AH01.2968	AH01	43117402	43123502
AH01.2969	AH01	43132107	43133006
AH01.2991	AH01	43401902	43402378
AH01.2992	AH01	43403057	43405843
AH01.2993	AH01	43411174	43413102
AH01.3002	AH01	43520975	43528220
AH01.3003	AH01	43529633	43536089
AH01.3015	AH01	43708540	43712197	LOC_Os02g57290	CYP97A4	1.06e-130
AH01.3016	AH01	43712807	43715111
AH01.3017	AH01	43715223	43716366
AH01.3063	AH01	44265467	44270984
AH01.3064	AH01	44271281	44273433
AH01.3065	AH01	44282589	44286270	LOC_Os02g13560	TMT2	0
AH01.3066	AH01	44293481	44295967
AH01.3067	AH01	44311447	44313393
AH01.3068	AH01	44315226	44319979	LOC_Os03g03660	CDPK1; CPK11; CDPK13; CPK7	0
AH01.3107	AH01	44695450	44698070
AH01.3108	AH01	44700278	44709889
AH01.3109	AH01	44716584	44718154	LOC_Os10g38834	SWN4	1.35e-142
AH01.3110	AH01	44729427	44731615	LOC_Os09g34060	RF2a; bZIP75	3.23e-49
AH01.3111	AH01	44734942	44735640	LOC_Os10g38489	GSTU4	3.29e-87
AH01.3112	AH01	44737676	44738426	LOC_Os10g38489	GSTU4	3e-84
AH01.3113	AH01	44749264	44750015	LOC_Os10g38489	GSTU4	3.59e-74
AH01.3114	AH01	44760710	44761516	LOC_Os10g38489	GSTU4	1.03e-87
AH01.3139	AH01	45074273	45074785
AH01.3140	AH01	45075324	45079424
AH01.3168	AH01	45345856	45346129
AH01.3169	AH01	45346407	45346790
AH01.3170	AH01	45349919	45351040
AH01.3171	AH01	45354966	45356084
AH01.3184	AH01	45561801	45562205
AH01.3185	AH01	45592782	45594111
AH01.3186	AH01	45595805	45607998
AH01.3187	AH01	45609882	45610622
AH01.3188	AH01	45630930	45636263
AH01.3204	AH01	45864327	45868580
AH01.3205	AH01	45870940	45876521
AH01.3206	AH01	45882480	45885631
AH01.3207	AH01	45917974	45918724
AH01.3216	AH01	46001813	46002613
AH01.3217	AH01	46009875	46010675
AH01.3235	AH01	46162922	46163590
AH01.3236	AH01	46171732	46172403
AH01.3267	AH01	46643173	46644414
AH01.3268	AH01	46646741	46655004
AH01.3593	AH01	50185575	50197067
AH01.3594	AH01	50198184	50200495
AH01.3595	AH01	50210491	50213025
AH01.3873	AH01	52862826	52865603	LOC_Os03g19510	ClpP5	8.12e-180
AH01.3874	AH01	52867657	52870144
AH01.3922	AH01	53365972	53367192
AH01.3923	AH01	53371959	53373110
AH01.3924	AH01	53380516	53381703
AH01.3925	AH01	53386033	53387032
AH01.3926	AH01	53387406	53393941
AH01.3927	AH01	53397391	53397893
AH01.3928	AH01	53399024	53400709
AH01.3929	AH01	53402658	53422572	LOC_Os02g47970	ADL1; DEK1	0
AH01.3930	AH01	53442743	53449027	LOC_Os03g18850	JIPR10	1.18e-67
AH01.3931	AH01	53450333	53461372	LOC_Os03g18850	JIPR10	1.25e-87
AH01.3932	AH01	53465812	53469280	LOC_Os03g18850	JIPR10	5.13e-72
AH01.3933	AH01	53470688	53471263	LOC_Os03g18850	JIPR10	5.24e-87
AH01.3934	AH01	53472336	53477180
AH01.3935	AH01	53477658	53480587
AH01.3936	AH01	53488490	53491644
AH01.3937	AH01	53492346	53492823
AH01.3938	AH01	53498102	53498482
AH01.3943	AH01	53567667	53570675
AH01.3944	AH01	53573245	53575365
AH01.4029	AH01	54175461	54177237
AH01.4030	AH01	54204697	54210740
AH01.4203	AH01	55703504	55705043
AH01.4204	AH01	55718861	55721487
AH01.4205	AH01	55723771	55724184
AH01.4206	AH01	55724455	55726077
AH01.4207	AH01	55726626	55735510
AH01.4327	AH01	57123313	57124062	LOC_Os03g14669	HAP5C; NF-YC2	4.15e-101
AH01.4328	AH01	57144689	57145015
AH01.4329	AH01	57153479	57157274
AH01.4511	AH01	59000784	59006312
AH01.4512	AH01	59007562	59007936
AH01.4513	AH01	59008595	59012920
AH01.4759	AH01	61122589	61126380
AH01.4978	AH01	62831056	62832120
AH01.4979	AH01	62833365	62834563
AH01.4980	AH01	62845265	62848336
AH01.4981	AH01	62853368	62855694
AH01.4982	AH01	62856588	62858984
AH01.4983	AH01	62859384	62863580
AH01.4984	AH01	62864339	62876584
AH01.4985	AH01	62877091	62877465
AH01.4986	AH01	62879016	62892422	LOC_Os03g01120	A8	0
AH01.4987	AH01	62893019	62894605
AH01.4988	AH01	62895528	62898643
AH01.4989	AH01	62900529	62904403	LOC_Os01g38670	MST8	0
AH01.4990	AH01	62906037	62907232
AH01.4991	AH01	62908347	62910081
AH01.4992	AH01	62910748	62915030
AH01.4993	AH01	62915313	62927221
AH01.4994	AH01	62952922	62955039
AH01.4995	AH01	62955653	62960528
AH01.4996	AH01	62964914	62966080
AH01.4997	AH01	62967401	62969727
AH01.4998	AH01	62974058	62999367
AH01.4999	AH01	63000727	63005676
AH01.5000	AH01	63009185	63012477
AH01.5001	AH01	63032779	63033816	LOC_Os10g40710	EXPB2	9.07e-124
AH01.5002	AH01	63039673	63041512	LOC_Os10g40710	EXPB2	3.85e-123
AH01.5003	AH01	63042825	63045712
AH01.5004	AH01	63065993	63066418
AH01.5005	AH01	63090726	63091355	LOC_Os03g01320	qLTG3-1	1.07e-64
AH01.5006	AH01	63120350	63124213
AH01.5007	AH01	63125352	63126876	LOC_Os03g45920	TUB8	0
AH01.5008	AH01	63128458	63131484
AH01.5009	AH01	63133477	63135373
AH01.5010	AH01	63136013	63146869
AH01.5011	AH01	63151033	63167253
AH01.5012	AH01	63168681	63177291
AH01.5013	AH01	63180214	63180846	LOC_Os10g40710	EXPB2	1.21e-59
AH01.5014	AH01	63197971	63199275
AH01.5015	AH01	63221262	63225057
AH01.5016	AH01	63230481	63237198
AH01.5033	AH01	63325669	63330802	LOC_Os03g01910	BTF3; j10gBTF3	6.46e-93
AH01.5034	AH01	63334134	63335882
AH01.5054	AH01	63466180	63475699
AH02.284	AH02	2808607	2812816	LOC_Os01g10320	OSHB5	0
AH02.285	AH02	2816262	2817129
AH02.286	AH02	2818201	2823921
AH02.287	AH02	2827020	2827592
AH02.288	AH02	2832136	2835961
AH02.289	AH02	2839124	2839729
AH02.603	AH02	5824193	5825865
AH02.604	AH02	5838387	5839212
AH02.943	AH02	9480664	9488470
AH02.1213	AH02	12440493	12441333
AH02.1214	AH02	12454390	12454830
AH02.1215	AH02	12456391	12461188	LOC_Os01g03144	ABCG1; WBC1	0
AH02.1216	AH02	12463146	12466178
AH02.1217	AH02	12467485	12471925
AH02.1218	AH02	12510773	12513590
AH02.1219	AH02	12528673	12529730
AH02.1220	AH02	12572132	12573196
AH02.1221	AH02	12573476	12573823
AH02.1222	AH02	12574124	12574874
AH02.1223	AH02	12588094	12588414
AH02.1224	AH02	12591100	12591447
AH02.1225	AH02	12592998	12593945
AH02.1226	AH02	12594939	12595259
AH02.1263	AH02	13081478	13085025
AH02.1264	AH02	13090496	13091941
AH02.1265	AH02	13093144	13098943
AH02.1276	AH02	13240455	13240829
AH02.1277	AH02	13255393	13258879
AH02.1278	AH02	13291605	13301706
AH02.1279	AH02	13305430	13311136
AH02.1280	AH02	13313240	13315359	LOC_Os01g17170	YGL8	0
AH02.1281	AH02	13316750	13320088
AH02.1282	AH02	13321329	13323110
AH02.1283	AH02	13354240	13357365
AH02.1284	AH02	13360077	13364709
AH02.1285	AH02	13380454	13387846
AH02.1286	AH02	13387916	13389086
AH02.1287	AH02	13405361	13407896
AH02.1288	AH02	13411641	13412483
AH02.1289	AH02	13419108	13419653
AH02.1397	AH02	15109025	15110010
AH02.1398	AH02	15131750	15137779
AH02.1497	AH02	17000491	17010847
AH02.1498	AH02	17013298	17018586
AH02.1514	AH02	17359544	17363054
AH02.1515	AH02	17365781	17366128
AH02.1516	AH02	17374447	17377122
AH02.1517	AH02	17393678	17397184
AH02.1518	AH02	17399301	17402319
AH02.1519	AH02	17407232	17410354
AH02.1520	AH02	17430285	17431557
AH02.1525	AH02	17604534	17605508
AH02.1526	AH02	17620542	17620916
AH02.1527	AH02	17675251	17675691
AH02.1528	AH02	17710950	17712129
AH02.1529	AH02	17726364	17727398
AH02.1535	AH02	17832529	17834147
AH02.1536	AH02	17835333	17838051
AH02.1537	AH02	17839155	17839859
AH02.1538	AH02	17843667	17846151
AH02.1539	AH02	17846533	17846877
AH02.1540	AH02	17847594	17848510
AH02.1541	AH02	17848786	17854381
AH02.1542	AH02	17859022	17859990
AH02.1575	AH02	18566014	18566346
AH02.1576	AH02	18576057	18579166
AH02.1589	AH02	18705286	18706029
AH02.1590	AH02	18777424	18780524
AH02.1591	AH02	18780932	18781817
AH02.1999	AH02	33512387	33529859
AH02.2000	AH02	33530664	33533068
AH02.2001	AH02	33535599	33536681
AH02.2003	AH02	33606128	33626550
AH02.2004	AH02	33627967	33629922
AH02.2005	AH02	33639275	33640886
AH02.2006	AH02	33649034	33649955
AH02.2007	AH02	33652489	33654740
AH02.2008	AH02	33680303	33683809
AH02.2009	AH02	33709927	33712042
AH02.2010	AH02	33712919	33715993
AH02.2011	AH02	33725617	33736318
AH02.2012	AH02	33778120	33778534
AH02.2013	AH02	33808752	33812165
AH02.2014	AH02	33814957	33819612	LOC_Os01g36890	AIP1	0
AH02.2015	AH02	33871077	33871873	LOC_Os10g38489	GSTU4	1.28e-68
AH02.2016	AH02	33877598	33878391
AH02.2283	AH02	37462687	37477467	LOC_Os01g42380	pdr9	4.07e-80
AH02.2284	AH02	37495176	37496237
AH02.2285	AH02	37500926	37507934	LOC_Os01g08260	ABCG31	0
AH02.2286	AH02	37514011	37515922
AH02.2287	AH02	37519430	37526183	LOC_Os01g08260	ABCG31	0
AH02.2288	AH02	37531807	37532325
AH02.2318	AH02	37850032	37851722
AH02.2319	AH02	37871103	37872830
AH02.2363	AH02	38396878	38397237
AH02.2364	AH02	38399909	38400561
AH02.2365	AH02	38405049	38409919
AH02.2366	AH02	38410235	38416829
AH02.2708	AH02	42802797	42804776
AH02.2709	AH02	42810681	42812971	LOC_Os01g48280	UBC13	3.57e-113
AH02.2710	AH02	42820209	42820697
AH02.2711	AH02	42822867	42825698
AH02.2712	AH02	42831529	42835325
AH02.2740	AH02	43122302	43125105
AH02.2741	AH02	43126479	43127417
AH02.2742	AH02	43139541	43142291
AH02.2743	AH02	43156351	43157133
AH02.2744	AH02	43161388	43164156
AH02.2745	AH02	43168973	43172148
AH02.2746	AH02	43176958	43179747
AH02.2958	AH02	45719049	45722301
AH02.2987	AH02	46122501	46123424
AH02.2988	AH02	46126660	46126967
AH02.2989	AH02	46157329	46159337
AH02.2990	AH02	46161457	46162851
AH02.2991	AH02	46164453	46167207
AH02.2992	AH02	46169962	46171134
AH02.2993	AH02	46174965	46175459
AH02.2994	AH02	46185399	46185860
AH02.3021	AH02	46480927	46482761
AH02.3022	AH02	46483134	46489022
AH02.3023	AH02	46489815	46491614
AH02.3024	AH02	46491978	46497551
AH02.3025	AH02	46510231	46518844	LOC_Os01g08260	ABCG31	0
AH02.3073	AH02	46823014	46823433
AH02.3074	AH02	46825857	46826297
AH02.3075	AH02	46829765	46830070
AH02.3091	AH02	47130583	47130947
AH02.3092	AH02	47131970	47132725
AH02.3093	AH02	47134833	47136442
AH02.3094	AH02	47139072	47139650
AH02.3136	AH02	47501445	47502479
AH02.3137	AH02	47504502	47507381
AH02.3276	AH02	49383029	49386210	LOC_Os05g43950	VOZ2	0
AH02.3277	AH02	49390575	49394517
AH02.3278	AH02	49395403	49397567
AH02.3294	AH02	49536616	49537593
AH02.3372	AH02	50220776	50223866	LOC_Os01g55940	GH3-2	0
AH02.3373	AH02	50233540	50234421
AH02.3384	AH02	50366625	50367284
AH02.3385	AH02	50374061	50377795
AH02.3386	AH02	50379656	50382238
AH02.3387	AH02	50382971	50384573
AH02.3388	AH02	50385826	50389339
AH02.3389	AH02	50395568	50401629
AH02.3390	AH02	50402809	50406380
AH02.3391	AH02	50411683	50417611
AH02.3392	AH02	50425533	50429026
AH02.3393	AH02	50464503	50467082
AH02.3394	AH02	50467872	50483369
AH02.3395	AH02	50504300	50507230
AH02.3396	AH02	50507943	50509324
AH02.3397	AH02	50513915	50516660
AH02.3398	AH02	50517522	50519543
AH02.3399	AH02	50520846	50528648
AH02.3446	AH02	51041936	51044292
AH02.3447	AH02	51045182	51049139
AH02.3448	AH02	51066820	51069869
AH02.3449	AH02	51070508	51082440
AH02.3450	AH02	51090733	51091257
AH02.3451	AH02	51096368	51097562
AH02.3569	AH02	52185483	52186165
AH02.3570	AH02	52195053	52196051
AH02.4075	AH02	56442342	56443798
AH02.4076	AH02	56446058	56450453
AH02.4099	AH02	56651257	56653905	LOC_Os01g66100	sd1; GA20ox2; qSD1-2	0
AH02.4100	AH02	56655277	56659376
AH02.4223	AH02	57720161	57724504
AH02.4224	AH02	57725893	57729598	LOC_Os01g67770	ORR6	0
AH02.4225	AH02	57743432	57748005
AH02.4226	AH02	57749713	57756594
AH02.4227	AH02	57762406	57765509
AH02.4228	AH02	57769787	57773058
AH02.4229	AH02	57778026	57783655
AH02.4230	AH02	57786092	57788055	LOC_Os06g40640	Ald-Y; ygdl-1	0
AH02.4231	AH02	57791449	57797187
AH02.4232	AH02	57801866	57817379
AH02.4233	AH02	57818514	57819352
AH02.4234	AH02	57822402	57823046
AH02.4235	AH02	57824881	57826712
AH02.4236	AH02	57833135	57837437
AH02.4237	AH02	57869177	57871528
AH02.4238	AH02	57872748	57878848
AH02.4239	AH02	57880695	57881801	LOC_Os01g67980	EP3A; Rep1; SAG12-1	0
AH02.4240	AH02	57892281	57895543	LOC_Os01g68000	PLA2; LHD2	0
AH02.4241	AH02	57907776	57910839
AH02.4242	AH02	57917403	57920781
AH02.4243	AH02	57922807	57924259
AH02.4244	AH02	57925267	57928414	LOC_Os01g64890	MGT1	2.64e-148
AH02.4245	AH02	57931442	57934185
AH02.4246	AH02	57936763	57939085
AH02.4247	AH02	57943309	57947003
AH02.4248	AH02	57951883	57954081
AH02.4263	AH02	58071701	58076248
AH02.4264	AH02	58077264	58077560
AH02.4265	AH02	58078996	58081192
AH02.4266	AH02	58082534	58086271
AH02.4267	AH02	58087689	58092866
AH02.4268	AH02	58094119	58098404
AH02.4269	AH02	58101933	58105819	LOC_Os01g68370	VP1; VP1	0
AH02.4270	AH02	58110361	58116907
AH02.4271	AH02	58117632	58122211
AH02.4272	AH02	58122464	58123468
AH02.4273	AH02	58127685	58131414
AH02.4274	AH02	58132187	58134390
AH02.4275	AH02	58135651	58136298
AH02.4276	AH02	58137019	58138647
AH02.4277	AH02	58142034	58142712
AH02.4278	AH02	58150977	58154913
AH02.4279	AH02	58158317	58158646
AH02.4280	AH02	58182694	58183695
AH02.4281	AH02	58184292	58186605
AH02.4282	AH02	58196830	58197147
AH02.4283	AH02	58199199	58202201
AH02.4284	AH02	58203440	58205215
AH02.4285	AH02	58205629	58208582
AH02.4286	AH02	58213474	58217305
AH02.4403	AH02	59296808	59297520
AH03.241	AH03	2905639	2909171
AH03.242	AH03	2916945	2919132
AH03.399	AH03	4502757	4504226
AH03.496	AH03	5613028	5619429
AH03.497	AH03	5623443	5626234
AH03.498	AH03	5628740	5630701
AH03.499	AH03	5637234	5638887
AH03.508	AH03	5706441	5706767
AH03.681	AH03	7973794	7974590
AH03.682	AH03	7975095	7976243
AH03.683	AH03	7979032	7979596
AH03.1001	AH03	13255483	13255722
AH03.1002	AH03	13286317	13287351
AH03.1003	AH03	13289234	13290710
AH03.1093	AH03	14541015	14541404
AH03.1104	AH03	14661817	14668964
AH03.1114	AH03	14804685	14805853
AH03.1115	AH03	14809168	14810126
AH03.1264	AH03	18024542	18025150
AH03.1265	AH03	18105357	18115939	LOC_Os10g35180	ABCG26	0
AH03.1266	AH03	18116586	18121583
AH03.1267	AH03	18144436	18146374
AH03.1268	AH03	18159276	18160409
AH03.1269	AH03	18233272	18236936
AH03.1270	AH03	18287929	18288605
AH03.1271	AH03	18315818	18316245
AH03.1272	AH03	18323011	18323457
AH03.1273	AH03	18335199	18339396
AH03.1274	AH03	18352753	18361546	LOC_Os09g03610	FCA	0
AH03.1275	AH03	18406436	18414096
AH03.1276	AH03	18419296	18423879
AH03.1277	AH03	18425466	18431070
AH03.1278	AH03	18440362	18445745
AH03.1281	AH03	18544576	18545028
AH03.1282	AH03	18548490	18550426
AH03.1283	AH03	18678979	18680001
AH03.1284	AH03	18802977	18803772
AH03.1289	AH03	18973273	18983165	LOC_Os06g44230	RpoTp	0
AH03.1290	AH03	19020483	19035543
AH03.1291	AH03	19061893	19062486
AH03.1292	AH03	19069942	19070712
AH03.1293	AH03	19310048	19310371
AH03.1294	AH03	19568626	19569022
AH03.1295	AH03	19672174	19673740
AH03.1299	AH03	19829339	19830462
AH03.1300	AH03	19901418	19905977
AH03.1301	AH03	19906723	19906923
AH03.1302	AH03	19944103	19944601
AH03.1303	AH03	20186189	20187603
AH03.1304	AH03	20309748	20311682
AH03.1305	AH03	20314982	20315438
AH03.1306	AH03	20357429	20358067
AH03.1307	AH03	20362440	20364505
AH03.1308	AH03	20368471	20368743
AH03.1309	AH03	20403727	20405940
AH03.1310	AH03	20564282	20564728
AH03.1311	AH03	20657545	20658815
AH03.1312	AH03	20692113	20692433
AH03.1313	AH03	20706785	20707000
AH03.1314	AH03	20730218	20752775
AH03.1315	AH03	20775219	20783769
AH03.1316	AH03	20785445	20786324
AH03.1317	AH03	20797045	20798871
AH03.1319	AH03	21247861	21248463
AH03.1320	AH03	21549843	21551752
AH03.1321	AH03	21667362	21668212
AH03.1322	AH03	21688575	21690899
AH03.1323	AH03	21733045	21739464
AH03.1324	AH03	21739851	21747885
AH03.1325	AH03	21752565	21752825
AH03.1326	AH03	21800676	21801092
AH03.1327	AH03	21802747	21807889
AH03.1328	AH03	21808233	21810968
AH03.1329	AH03	21824681	21826122
AH03.1330	AH03	21856610	21861106	LOC_Os05g35170	IDEF2	1.2e-85
AH03.1331	AH03	21862054	21867807
AH03.1332	AH03	21870555	21870893	LOC_Os05g34770	Cc1	2.57e-63
AH03.1333	AH03	21877881	21878282
AH03.1334	AH03	21897546	21900859
AH03.1335	AH03	22000268	22000991
AH03.1336	AH03	22022115	22030210	LOC_Os09g07510	PP2A-A	0
AH03.1337	AH03	22032331	22037025
AH03.1338	AH03	22038204	22038973
AH03.1339	AH03	22059099	22063413
AH03.1340	AH03	22064931	22066214
AH03.1341	AH03	22124761	22126557
AH03.1342	AH03	22276884	22278700
AH03.1343	AH03	22293194	22299839	LOC_Os09g07510	PP2A-A	0
AH03.1344	AH03	22390416	22390745
AH03.1347	AH03	22644842	22645168
AH03.1348	AH03	22689488	22690495
AH03.1349	AH03	22738319	22741849
AH03.1350	AH03	22780317	22782461
AH03.1351	AH03	22813048	22813602
AH03.1352	AH03	22835157	22838368
AH03.1353	AH03	22852964	22853536
AH03.1354	AH03	22866585	22874382
AH03.1357	AH03	23027548	23028646
AH03.1361	AH03	23160739	23164525
AH03.1362	AH03	23218757	23219991
AH03.1372	AH03	23411677	23415777
AH03.1373	AH03	23419191	23419709
AH03.1374	AH03	23455419	23456039
AH03.1375	AH03	23465306	23465965
AH03.1376	AH03	23466684	23468573
AH03.1377	AH03	23471132	23472528
AH03.1378	AH03	23501107	23504696
AH03.1379	AH03	23556662	23557030
AH03.1380	AH03	23585750	23586103
AH03.1387	AH03	23962227	23962775
AH03.1388	AH03	23990110	23990860
AH03.1389	AH03	24016553	24019272
AH03.1406	AH03	24264129	24265723
AH03.1407	AH03	24272289	24273870
AH03.1408	AH03	24275873	24281406
AH03.1409	AH03	24286205	24294333
AH03.1410	AH03	24330341	24338032	LOC_Os07g48820	rTGA2.1; bZIP63; NIF1	1.17e-113
AH03.1411	AH03	24427661	24433697
AH03.1416	AH03	24600028	24600900
AH03.1417	AH03	24616634	24619150
AH03.1437	AH03	25242857	25250232
AH03.1438	AH03	25268425	25270593
AH03.1439	AH03	25276009	25279904
AH03.1440	AH03	25280772	25284926
AH03.1441	AH03	25302770	25303285
AH03.1442	AH03	25307928	25310984
AH03.1443	AH03	25313732	25316286
AH03.1444	AH03	25318761	25319990
AH03.1445	AH03	25381964	25382671
AH03.1446	AH03	25395991	25396347
AH03.1447	AH03	25397126	25397542
AH03.1453	AH03	25567221	25568741
AH03.1454	AH03	25580978	25581376
AH03.1455	AH03	25604985	25605663
AH03.1456	AH03	25610124	25610441
AH03.1457	AH03	25627501	25628655
AH03.1458	AH03	25651099	25652133
AH03.1459	AH03	25673733	25674595
AH03.1520	AH03	27177679	27179855
AH03.1528	AH03	27265585	27269951
AH03.1529	AH03	27282208	27282998
AH03.1530	AH03	27291304	27293802
AH03.1531	AH03	27296487	27298802
AH03.1541	AH03	27716700	27717017
AH03.1542	AH03	27724269	27725446
AH03.1543	AH03	27732764	27733333
AH03.1544	AH03	27733596	27734264
AH03.1545	AH03	27738822	27740604
AH03.1546	AH03	27747657	27748373
AH03.1549	AH03	27820025	27820594
AH03.1550	AH03	27821440	27822774
AH03.1551	AH03	27823402	27823833
AH03.1552	AH03	27873074	27874387
AH03.1593	AH03	28765192	28766703
AH03.1594	AH03	28769043	28770115
AH03.1963	AH03	34844878	34848188
AH03.1964	AH03	34881030	34884400
AH03.1965	AH03	34900927	34908613
AH03.1966	AH03	34910574	34912660
AH03.1967	AH03	34931456	34932022
AH03.1968	AH03	34951879	34952202
AH03.2064	AH03	36023534	36029714
AH03.2418	AH03	39533386	39534528
AH03.2419	AH03	39538214	39539062
AH03.2420	AH03	39541101	39543741	LOC_Os02g02410	Bip1; BiP3	0
AH03.2421	AH03	39544647	39571036
AH03.2422	AH03	39576537	39578092
AH03.2423	AH03	39582569	39592925
AH03.2424	AH03	39607832	39609385
AH03.2478	AH03	40186115	40187454
AH03.2479	AH03	40219967	40220351
AH03.2480	AH03	40234141	40237746
AH03.2481	AH03	40239096	40241683
AH03.2482	AH03	40246435	40247772
AH03.2483	AH03	40285948	40291677	LOC_Os02g27620	d50;5PTase	0
AH03.2484	AH03	40292449	40299793
AH03.2485	AH03	40303058	40304492
AH03.2486	AH03	40306191	40307714
AH03.2487	AH03	40317364	40318185
AH03.2488	AH03	40320581	40323180
AH03.2489	AH03	40323829	40329376
AH03.2490	AH03	40334711	40336438	LOC_Os04g28280	An-1	4.22e-52
AH03.2491	AH03	40338863	40345455
AH03.2492	AH03	40346589	40351743
AH03.2493	AH03	40355380	40358987
AH03.2782	AH03	42961303	42963613
AH03.2783	AH03	42971952	42975357
AH03.2784	AH03	42975906	42977118
AH03.2785	AH03	42982352	42984526
AH03.2786	AH03	42987399	42989000
AH03.2787	AH03	42990354	42991118
AH03.2788	AH03	42994526	42996126
AH03.2789	AH03	42996660	43004510	LOC_Os10g38060	PLDβ1	0
AH03.2790	AH03	43013635	43014879
AH03.2791	AH03	43021467	43022699
AH03.2792	AH03	43025955	43028284
AH03.2793	AH03	43039132	43040433
AH03.2794	AH03	43066069	43067370
AH03.2795	AH03	43088626	43098122	LOC_Os06g50920	ILA1	0
AH03.2796	AH03	43125926	43130120
AH03.2797	AH03	43132896	43150965
AH03.2798	AH03	43155286	43157831
AH03.2799	AH03	43158180	43159108
AH03.2806	AH03	43220038	43220448	LOC_Os09g37400	SAUR45	8.73e-63
AH03.2807	AH03	43228074	43228955	LOC_Os09g37400	SAUR45	2.47e-64
AH03.2808	AH03	43230304	43230732	LOC_Os09g37400	SAUR45	2.44e-73
AH03.2809	AH03	43232501	43232935	LOC_Os09g37400	SAUR45	1.3e-60
AH03.2810	AH03	43237715	43238101	LOC_Os09g37400	SAUR45	1.23e-53
AH03.2823	AH03	43360301	43362790
AH03.2824	AH03	43369798	43371627
AH03.2825	AH03	43375770	43377294
AH03.2826	AH03	43377945	43386652
AH03.2827	AH03	43389419	43390222	LOC_Os09g37720	U11/U12-31K	5.94e-123
AH03.2828	AH03	43391055	43392134
AH03.2829	AH03	43392677	43393045
AH03.2830	AH03	43393694	43393963
AH03.2831	AH03	43395134	43395394
AH03.2832	AH03	43395970	43396230
AH03.2833	AH03	43398952	43399554
AH03.2834	AH03	43400768	43406511
AH03.2835	AH03	43408873	43411049
AH03.2836	AH03	43413457	43414245	LOC_Os09g17740	CAB1R	9.61e-176
AH03.2837	AH03	43427897	43428247
AH03.2838	AH03	43433185	43436323
AH03.2839	AH03	43454725	43455039
AH03.2840	AH03	43455514	43458324
AH03.2841	AH03	43470071	43470874
AH03.2842	AH03	43472251	43475627
AH03.2843	AH03	43477085	43540326
AH03.2844	AH03	43545202	43552595
AH03.2845	AH03	43566885	43567232
AH03.2846	AH03	43575524	43578841	LOC_Os07g35700	CRK10	8.87e-98
AH03.2847	AH03	43580010	43583423
AH03.2848	AH03	43584201	43588615
AH03.2849	AH03	43601144	43601690
AH03.2850	AH03	43601937	43610012
AH03.2851	AH03	43612412	43612744
AH03.2852	AH03	43619491	43627942
AH03.2853	AH03	43628724	43635173
AH03.2854	AH03	43636617	43648757	LOC_Os09g37949	RPK1	0
AH03.2855	AH03	43649720	43653475
AH03.2856	AH03	43668770	43672376
AH03.2857	AH03	43680690	43683034	LOC_Os03g02800	RIM1	7.62e-87
AH03.2858	AH03	43685988	43688214	LOC_Os03g02800	RIM1	1.15e-91
AH03.2859	AH03	43690308	43691097
AH03.2860	AH03	43697061	43702479	LOC_Os02g02560	Ugp2; Ugp2	0
AH03.2861	AH03	43703688	43706177
AH03.2862	AH03	43709698	43712875
AH03.2863	AH03	43723933	43724745
AH03.2864	AH03	43727641	43729677
AH03.2865	AH03	43730461	43733031
AH03.2866	AH03	43733448	43736601
AH03.2875	AH03	43825268	43825822
AH03.3155	AH03	46605686	46606868
AH03.3156	AH03	46607716	46613246
AH03.3157	AH03	46614529	46616808
AH03.3158	AH03	46618974	46625462
AH03.3159	AH03	46626702	46630160	LOC_Os03g03660	CDPK1; CPK11; CDPK13; CPK7	0
AH03.3229	AH03	47182376	47183140
AH03.3399	AH03	48842386	48849345
AH03.3400	AH03	48852556	48852837
AH03.3401	AH03	48856382	48859922
AH03.3492	AH03	49603325	49606261
AH03.3493	AH03	49608633	49610963
AH03.3494	AH03	49617562	49617978
AH03.3722	AH03	51544383	51545123
AH03.3723	AH03	51547252	51548289
AH03.3724	AH03	51548575	51549402
AH03.3725	AH03	51550948	51554255
AH03.3726	AH03	51556323	51560777
AH03.3727	AH03	51562996	51564402
AH03.3728	AH03	51566178	51568365
AH03.3729	AH03	51572219	51573631
AH03.3730	AH03	51576370	51580850
AH03.3731	AH03	51581803	51584055
AH03.3732	AH03	51588056	51589099
AH03.3733	AH03	51591123	51592901	LOC_Os07g42860	CycD2;2	1.61e-151
AH03.3734	AH03	51607222	51609146
AH03.3735	AH03	51610743	51613022
AH03.3736	AH03	51615277	51623140
AH03.3737	AH03	51633396	51639542
AH03.3959	AH03	53261391	53263852
AH03.3960	AH03	53266822	53269384	LOC_Os03g24040	DIS1	0
AH03.3961	AH03	53281357	53300410	LOC_Os02g46450	PIE1; CHR709	7.31e-43
AH03.3962	AH03	53304860	53307880
AH03.3963	AH03	53308642	53309247	LOC_Os04g46980	cZOGT1	1.38e-62
AH03.3964	AH03	53311694	53315140
AH03.4059	AH03	54060708	54065424
AH03.4060	AH03	54073568	54074911
AH03.4082	AH03	54322264	54323428
AH03.4083	AH03	54329064	54331783
AH03.4100	AH03	54576599	54578305
AH04.39	AH04	407556	417204
AH04.225	AH04	2403846	2406079
AH04.297	AH04	3130025	3132920
AH04.298	AH04	3134839	3135312
AH04.299	AH04	3136831	3137340
AH04.313	AH04	3307846	3308130
AH04.314	AH04	3309117	3311419
AH04.335	AH04	3585066	3592613
AH04.355	AH04	3781281	3782057
AH04.356	AH04	3798204	3799441
AH04.512	AH04	5821903	5823775
AH04.513	AH04	5825117	5828529
AH04.514	AH04	5846550	5846936
AH04.515	AH04	5848860	5850182
AH04.516	AH04	5855921	5856483
AH04.517	AH04	5860963	5866658
AH04.656	AH04	8255492	8261050
AH04.657	AH04	8309430	8310384
AH04.658	AH04	8314239	8316791	LOC_Os08g05440	Pi36	2.81e-79
AH04.760	AH04	10404236	10405265
AH04.925	AH04	14169884	14170309
AH04.1043	AH04	16629920	16635017
AH04.1282	AH04	26201750	26204454
AH04.1283	AH04	26223296	26227088	LOC_Os11g29840	LA1; LAZY1	1.46e-134
AH04.1284	AH04	26271362	26272289
AH04.1798	AH04	36562103	36564036
AH04.2200	AH04	42893035	42893700
AH04.2201	AH04	42896388	42898172
AH05.70	AH05	708595	711631
AH05.71	AH05	714550	717740
AH05.80	AH05	782435	784283
AH05.81	AH05	784693	785670
AH05.82	AH05	790658	792713	LOC_Os12g01530	FER2	9.83e-146
AH05.83	AH05	813440	816685
AH05.101	AH05	991934	993971
AH05.102	AH05	994817	996395
AH05.177	AH05	1600823	1601143
AH05.178	AH05	1602207	1605628
AH05.179	AH05	1606503	1609686
AH05.180	AH05	1610970	1613445	LOC_Os07g03250	Crl-5	3.12e-51
AH05.181	AH05	1615361	1618969
AH05.208	AH05	1821860	1828665
AH05.209	AH05	1833294	1835713
AH05.210	AH05	1855105	1855952	LOC_Os06g06320	Hd3a; FT	3.2e-74
AH05.240	AH05	2052691	2053851	LOC_Os02g45850	RAV6; Epi-rav6	9.4e-52
AH05.339	AH05	2940999	2947031
AH05.340	AH05	2950827	2953997
AH05.442	AH05	3847724	3853381
AH05.443	AH05	3854041	3857710
AH05.444	AH05	3862688	3863287
AH05.445	AH05	3865012	3865851
AH05.446	AH05	3869801	3871575
AH05.447	AH05	3878097	3881990
AH05.448	AH05	3884363	3885849
AH05.449	AH05	3897946	3904707
AH05.677	AH05	6043887	6045930	LOC_Os06g35814	Rab11	9.11e-107
AH05.678	AH05	6046553	6049542	LOC_Os06g50060	PRA2	1.09e-50
AH05.679	AH05	6049773	6053868
AH05.680	AH05	6054506	6058242
AH05.920	AH05	8344112	8347753	LOC_Os05g03040	RSR1	0
AH05.921	AH05	8352156	8352749
AH05.922	AH05	8353904	8359765
AH05.1024	AH05	9202298	9203943
AH05.1025	AH05	9209844	9213114	LOC_Os05g06280	SRS3; Kinesin-13A; sar1	5.96e-157
AH05.1026	AH05	9215044	9217632	LOC_Os03g16110	PP1a	4.01e-176
AH05.1208	AH05	11180253	11181266
AH05.1209	AH05	11183266	11189549
AH05.1210	AH05	11198096	11198869
AH05.1331	AH05	12282210	12290205
AH05.1332	AH05	12291775	12292385
AH05.1333	AH05	12296317	12299528
AH05.1367	AH05	12601601	12606395
AH05.1368	AH05	12607134	12608807
AH05.1385	AH05	12780272	12781222
AH05.1386	AH05	12784070	12785663
AH05.1387	AH05	12800408	12804593
AH05.1388	AH05	12806475	12808963
AH05.1389	AH05	12809834	12810892
AH05.1390	AH05	12813451	12814042
AH05.1391	AH05	12816641	12818610
AH05.1392	AH05	12819237	12820838
AH05.1393	AH05	12823703	12824539
AH05.1394	AH05	12836702	12837335	LOC_Os01g47710	DWT1	1.07e-48
AH05.2034	AH05	19297317	19299318
AH05.2042	AH05	19406353	19409009
AH05.2114	AH05	20251489	20259807
AH05.2115	AH05	20263964	20266576	LOC_Os01g61810	HAP3A	2.35e-64
AH05.2116	AH05	20268043	20272553
AH05.2117	AH05	20281240	20283536
AH05.2118	AH05	20289599	20291437	LOC_Os02g30900	PBL1	2.28e-129
AH05.2119	AH05	20296618	20298003
AH05.2120	AH05	20300459	20301702
AH05.2233	AH05	21501300	21503377
AH05.2339	AH05	22781146	22783972
AH05.2340	AH05	22788213	22788836
AH05.2341	AH05	22789634	22794667
AH05.2342	AH05	22801773	22805247
AH05.2353	AH05	22973529	22978673
AH05.2354	AH05	22983249	22986476
AH05.2392	AH05	23441100	23444449
AH05.2393	AH05	23445462	23446570
AH05.2394	AH05	23455779	23456531
AH05.2440	AH05	23967406	23968053
AH05.2444	AH05	24126574	24127374
AH05.2445	AH05	24133267	24135723
AH05.2446	AH05	24140085	24142297
AH05.2447	AH05	24154168	24157724
AH05.2448	AH05	24160412	24166852	LOC_Os03g45920	TUB8	0
AH05.2449	AH05	24173405	24179287
AH05.2450	AH05	24180832	24184815
AH05.2451	AH05	24187422	24188618
AH05.2452	AH05	24194892	24195850
AH05.2453	AH05	24197036	24197461
AH05.2454	AH05	24223136	24226349
AH05.2455	AH05	24229053	24229988
AH05.2456	AH05	24245429	24248496
AH05.2457	AH05	24264196	24272416	LOC_Os05g34040	TCD5	0
AH05.2458	AH05	24273788	24275808
AH05.2459	AH05	24284151	24286609
AH05.2460	AH05	24287415	24288158
AH05.2461	AH05	24289175	24293305
AH05.2462	AH05	24293972	24295421
AH05.2463	AH05	24300565	24301008
AH05.2464	AH05	24313251	24313917
AH05.2465	AH05	24315281	24318100
AH05.2466	AH05	24320424	24322489
AH05.2467	AH05	24323574	24324613
AH05.2468	AH05	24324675	24325492
AH05.2469	AH05	24337477	24361263
AH05.2470	AH05	24362800	24365358
AH05.2471	AH05	24387613	24391703
AH05.2472	AH05	24392029	24394911
AH05.2473	AH05	24411308	24412032
AH05.2481	AH05	24549203	24549520
AH05.2482	AH05	24567300	24568154
AH05.2492	AH05	24702479	24703610
AH05.2493	AH05	24722991	24724714
AH05.2494	AH05	24736485	24740955
AH05.2495	AH05	24745997	24746878
AH05.2496	AH05	24761966	24764916
AH05.2497	AH05	24766817	24778505
AH05.2498	AH05	24820907	24822442
AH05.2499	AH05	24827655	24831408
AH05.2500	AH05	24835651	24837386
AH05.2517	AH05	25038930	25041572
AH05.2518	AH05	25043928	25045144
AH05.2519	AH05	25048585	25050093
AH05.2520	AH05	25050353	25066620	LOC_Os03g31750	PPDKA	0
AH05.2521	AH05	25069773	25070302
AH05.2522	AH05	25071469	25075209
AH05.2523	AH05	25100381	25105213
AH05.2524	AH05	25109321	25109626
AH05.2525	AH05	25126593	25129351
AH05.2526	AH05	25156161	25158423
AH05.2527	AH05	25159887	25160743
AH05.2528	AH05	25161175	25164040
AH05.2529	AH05	25173503	25175618
AH05.2530	AH05	25184641	25188188
AH05.2531	AH05	25191164	25192826
AH05.2532	AH05	25199022	25200149
AH05.2533	AH05	25257204	25261194
AH05.2534	AH05	25262110	25263480
AH05.2535	AH05	25266505	25275605
AH05.2536	AH05	25276625	25276966
AH05.2537	AH05	25278826	25281721	LOC_Os02g39390	RSS1	2.02e-62
AH05.2538	AH05	25283999	25287440
AH05.2539	AH05	25312089	25318882
AH05.2540	AH05	25321670	25326403
AH05.2541	AH05	25353071	25354115
AH05.2542	AH05	25354630	25357935
AH05.2543	AH05	25367232	25372133
AH05.2544	AH05	25372613	25374619
AH05.2545	AH05	25375572	25379677
AH05.2551	AH05	25446466	25451660
AH05.2552	AH05	25453319	25454787
AH05.2553	AH05	25458536	25476756
AH05.2565	AH05	25617739	25619314
AH05.2599	AH05	26260451	26275399
AH05.2608	AH05	26389915	26390640
AH05.2617	AH05	26491384	26495962
AH05.2787	AH05	29393150	29396483
AH05.2788	AH05	29412662	29414930
AH05.2896	AH05	31260425	31261714
AH05.3111	AH05	38031029	38033176
AH05.3112	AH05	38095928	38096931
AH05.3113	AH05	38099418	38100393
AH05.3114	AH05	38258275	38258835
AH05.3115	AH05	38418869	38421625
AH05.3116	AH05	38428784	38435553
AH05.3117	AH05	38466528	38466977
AH05.3118	AH05	38557870	38558300
AH05.3122	AH05	38925739	38926065
AH05.3123	AH05	38932078	38932404
AH05.3124	AH05	38963787	38969596
AH05.3204	AH05	41815335	41816141
AH05.3282	AH05	44641949	44642449
AH05.3283	AH05	44652628	44655374
AH05.3372	AH05	47561387	47562928
AH05.3373	AH05	47568313	47574792
AH05.3374	AH05	47597259	47600259
AH05.3375	AH05	47614357	47614943
AH05.3376	AH05	47638171	47638699
AH05.3397	AH05	47965814	47966230
AH05.3398	AH05	47969588	47977093
AH05.3399	AH05	47987308	47992350
AH05.3406	AH05	48158829	48160180
AH05.3666	AH05	52981283	52981852
AH05.3667	AH05	52985503	52985817	LOC_Os12g35330	GRX28	1.2e-62
AH05.3668	AH05	53010961	53011275	LOC_Os12g35340	GRX29	1.49e-60
AH05.3669	AH05	53019422	53019736	LOC_Os12g35330	GRX28	4.35e-59
AH05.3670	AH05	53023109	53023423	LOC_Os12g35340	GRX29	5.28e-60
AH05.3671	AH05	53030513	53030827	LOC_Os12g35330	GRX28	8.35e-62
AH05.3672	AH05	53044692	53045632
AH05.3800	AH05	54751368	54751631
AH05.3848	AH05	55243095	55245723
AH05.3849	AH05	55248097	55250766
AH05.3850	AH05	55257404	55259263
AH05.3951	AH05	56452153	56452854
AH05.3983	AH05	56988847	56989805
AH05.3984	AH05	56994520	56995323
AH05.4015	AH05	57306937	57308213
AH05.4016	AH05	57317043	57317603
AH05.4063	AH05	57780959	57784195
AH05.4064	AH05	57791911	57794787
AH05.4065	AH05	57801327	57803927
AH05.4066	AH05	57805420	57807135
AH05.4067	AH05	57807994	57812383
AH05.4068	AH05	57817512	57819324
AH05.4069	AH05	57820831	57825815
AH05.4070	AH05	57860923	57861516
AH05.4071	AH05	57862397	57863777
AH05.4072	AH05	57865303	57870387
AH05.4073	AH05	57872074	57872625
AH05.4074	AH05	57873571	57876019
AH05.4088	AH05	58071531	58072365
AH05.4089	AH05	58078378	58079445
AH05.4115	AH05	58407577	58407900
AH05.4116	AH05	58422361	58423071
AH05.4117	AH05	58425118	58425537
AH05.4118	AH05	58433762	58434091
AH05.4198	AH05	59300730	59301796
AH05.4199	AH05	59313908	59314945
AH05.4219	AH05	59448938	59449261
AH05.4220	AH05	59454960	59456348
AH06.5	AH06	129504	129860
AH06.6	AH06	132511	137432
AH06.28	AH06	353166	354940
AH06.39	AH06	449277	454023
AH06.40	AH06	454416	461307
AH06.41	AH06	462162	462428
AH06.42	AH06	463133	467040
AH06.43	AH06	468002	470618
AH06.44	AH06	471390	473279
AH06.45	AH06	477068	479063
AH06.155	AH06	1380347	1380866
AH06.156	AH06	1383008	1384254
AH06.157	AH06	1385915	1393015
AH06.220	AH06	2003416	2003913
AH06.455	AH06	4280330	4281070
AH06.456	AH06	4283314	4284770
AH06.457	AH06	4290958	4293269
AH06.458	AH06	4294704	4296156
AH06.459	AH06	4298032	4298676
AH06.460	AH06	4307423	4311272	LOC_Os01g43940	OPT1	0
AH06.461	AH06	4313714	4315392
AH06.462	AH06	4319345	4321032	LOC_Os06g03580	BBI1	4.04e-96
AH06.463	AH06	4322400	4327424
AH06.464	AH06	4337566	4338594
AH06.465	AH06	4340314	4342915
AH06.466	AH06	4350795	4352108
AH06.467	AH06	4354279	4354953	LOC_Os06g03670	DREB1C	1.14e-70
AH06.468	AH06	4356199	4381534
AH06.469	AH06	4386351	4388521	LOC_Os04g49510	CDPK7; CPK13	6.44e-100
AH06.470	AH06	4394210	4396909
AH06.471	AH06	4397469	4401332
AH06.472	AH06	4404883	4406718
AH06.473	AH06	4411577	4413690
AH06.508	AH06	4741154	4745396	LOC_Os02g55890	OVP3	0
AH06.509	AH06	4746832	4749855
AH06.510	AH06	4750253	4750666
AH06.511	AH06	4756206	4757888
AH06.681	AH06	6490245	6493043
AH06.732	AH06	7317068	7318045
AH06.733	AH06	7319400	7319687
AH06.768	AH06	7789145	7791108
AH06.980	AH06	10404589	10411586
AH06.996	AH06	10644995	10646854
AH06.997	AH06	10661577	10666576
AH06.998	AH06	10692959	10696332
AH06.999	AH06	10697609	10703427
AH06.1000	AH06	10709720	10715845
AH06.1001	AH06	10721733	10724130
AH06.1002	AH06	10726363	10727852
AH06.1019	AH06	11128727	11130167
AH06.1020	AH06	11142996	11148023
AH06.1021	AH06	11149413	11151544
AH06.1022	AH06	11153935	11158761
AH06.1023	AH06	11181989	11182645
AH06.1065	AH06	11869411	11876227
AH06.1463	AH06	22345507	22345770
AH06.1464	AH06	22346201	22348063
AH06.1465	AH06	22349882	22364730
AH06.1466	AH06	22366028	22368995
AH06.1476	AH06	22614548	22614896
AH06.1574	AH06	25007076	25009742
AH06.1604	AH06	25353201	25356563
AH06.1667	AH06	27564008	27567282	LOC_Os10g42750	CSLD1; rth-2	0
AH06.1668	AH06	27570669	27571295
AH06.1669	AH06	27591457	27591808
AH06.1670	AH06	27617878	27618540
AH06.1671	AH06	27645087	27646554
AH06.1672	AH06	27666793	27667053
AH06.1673	AH06	27674903	27675163
AH06.1674	AH06	27677623	27678295
AH06.1675	AH06	27680349	27680696
AH06.1676	AH06	27695269	27703256
AH06.1677	AH06	27706186	27708000	LOC_Os02g18840	UbDKγ4	0
AH06.1678	AH06	27713354	27713758
AH06.1679	AH06	27714211	27716483
AH06.1680	AH06	27722541	27723896
AH06.1681	AH06	27731860	27734683
AH06.1682	AH06	27738710	27738985
AH06.1683	AH06	27743129	27744163
AH06.1684	AH06	27770961	27771347
AH06.1685	AH06	27772301	27774302
AH06.1686	AH06	27775718	27776584
AH06.1687	AH06	27778247	27780601
AH06.1688	AH06	27780941	27781749
AH06.1689	AH06	27799260	27799647
AH06.1690	AH06	27844574	27845380
AH06.1691	AH06	27848049	27850680
AH06.1692	AH06	27859872	27865032
AH06.1693	AH06	27909615	27945881	LOC_Os11g08569	PS1; C7	0
AH06.1694	AH06	27994051	27999896
AH06.1695	AH06	28009035	28009832
AH06.1696	AH06	28062767	28063309
AH06.1697	AH06	28068437	28068979
AH06.1698	AH06	28094898	28097715	LOC_Os04g38720	OMTN2; NAC2; til1	1.06e-75
AH06.1699	AH06	28168057	28168357
AH06.1700	AH06	28174201	28176172
AH06.1701	AH06	28191140	28191478
AH06.1702	AH06	28238302	28242845
AH06.1703	AH06	28258875	28263069
AH06.1704	AH06	28266339	28267199
AH06.1867	AH06	32560613	32563979
AH06.1868	AH06	32565624	32570822
AH06.1869	AH06	32636643	32638101
AH06.1870	AH06	32654031	32659008
AH06.1871	AH06	32665135	32668577
AH06.1872	AH06	32686942	32687927
AH06.1873	AH06	32690629	32692210
AH06.1874	AH06	32693405	32695068
AH06.1915	AH06	33525812	33526636
AH06.1916	AH06	33542901	33543771
AH06.1917	AH06	33547998	33549519
AH06.1918	AH06	33554174	33560743
AH06.1919	AH06	33562127	33564029
AH06.1920	AH06	33567184	33567950
AH06.1921	AH06	33591588	33597253	LOC_Os01g11054	ppc4	0
AH06.1922	AH06	33696745	33698958
AH06.1925	AH06	33786003	33787374
AH06.1926	AH06	33794534	33795905
AH06.1927	AH06	33798340	33798962
AH06.1928	AH06	33803060	33812952
AH06.1929	AH06	33818982	33819617
AH06.1930	AH06	33820428	33820958
AH06.1931	AH06	33850818	33852175
AH06.1948	AH06	34212875	34216329
AH06.1949	AH06	34216781	34217332
AH06.1950	AH06	34218447	34221047
AH06.1951	AH06	34223352	34225061
AH06.1952	AH06	34233381	34234847
AH06.1953	AH06	34244036	34244638
AH06.1954	AH06	34246004	34247575
AH06.1955	AH06	34262346	34263956
AH06.1956	AH06	34275689	34277245
AH06.1957	AH06	34345675	34347255
AH06.1958	AH06	34353299	34354873
AH06.1959	AH06	34370462	34370785
AH06.1960	AH06	34375530	34377760
AH06.1961	AH06	34389394	34391568
AH06.1962	AH06	34395607	34397663
AH06.1963	AH06	34412227	34413399
AH06.1964	AH06	34423311	34423904
AH06.1965	AH06	34440132	34443406	LOC_Os06g35814	Rab11	1.21e-159
AH06.1966	AH06	34450951	34452938
AH06.1967	AH06	34494896	34497685
AH06.1974	AH06	34587757	34588570
AH06.1975	AH06	34596757	34600091	LOC_Os06g06320	Hd3a; FT	7.57e-78
AH06.1980	AH06	34791025	34792575
AH06.1981	AH06	34809691	34810039
AH06.2025	AH06	35605588	35606182
AH06.2026	AH06	35627494	35628936
AH06.2027	AH06	35644777	35646283
AH06.2028	AH06	35646323	35650447
AH06.2029	AH06	35658106	35659598
AH06.2030	AH06	35688014	35688999
AH06.2031	AH06	35717062	35717673	LOC_Os06g36670	PYL9; PYL/RCAR9; PYL2	7.1e-95
AH06.2122	AH06	37389838	37391731
AH06.2123	AH06	37398250	37403581
AH06.2124	AH06	37442040	37446299
AH06.2125	AH06	37453873	37454362
AH06.2173	AH06	38230233	38230649
AH06.2174	AH06	38251562	38254669
AH06.2175	AH06	38275365	38284137
AH06.2176	AH06	38317010	38317309
AH06.2177	AH06	38320331	38324993
AH06.2178	AH06	38328113	38329228
AH06.2179	AH06	38349188	38350989	LOC_Os06g39390	At10	0
AH06.2180	AH06	38352037	38353613
AH06.2214	AH06	38917781	38918314
AH06.2215	AH06	38920845	38924886	LOC_Os01g43940	OPT1	0
AH06.2216	AH06	38925213	38925674
AH06.2217	AH06	38928675	38929232
AH06.2218	AH06	38932503	38933638
AH06.2250	AH06	39406386	39409678
AH06.2251	AH06	39413205	39413516
AH06.2252	AH06	39416177	39418337
AH06.2253	AH06	39418973	39423669
AH06.2254	AH06	39430013	39434021
AH06.2255	AH06	39434820	39439724	LOC_Os06g40570	Osnop	0
AH06.2256	AH06	39443973	39444293
AH06.2257	AH06	39445780	39453228
AH06.2258	AH06	39454139	39459266
AH06.2530	AH06	42686630	42689115	LOC_Os04g56170	LG1	1.28e-45
AH06.2554	AH06	42923735	42925006
AH06.2555	AH06	42938192	42943262
AH06.2556	AH06	42952611	42956322
AH06.2557	AH06	42956804	42957492
AH06.2558	AH06	42957959	42958204
AH06.2645	AH06	43689157	43693726
AH06.2646	AH06	43718418	43718909
AH06.2673	AH06	43964024	43964353
AH06.2674	AH06	43969384	43969704
AH06.2675	AH06	43975797	43976066
AH07.287	AH07	2928503	2928937
AH07.288	AH07	2933019	2938978
AH07.406	AH07	4256224	4256430
AH07.438	AH07	4512719	4513282
AH07.439	AH07	4519362	4524477
AH07.440	AH07	4525187	4531848
AH07.552	AH07	5430899	5434406
AH07.553	AH07	5435380	5436270
AH07.554	AH07	5436940	5438782
AH07.623	AH07	6046127	6049043
AH07.624	AH07	6049579	6051946
AH07.625	AH07	6055428	6059608
AH07.648	AH07	6261174	6262427
AH07.649	AH07	6269571	6270188
AH07.769	AH07	7603601	7604299
AH07.1084	AH07	12193029	12195535
AH07.1085	AH07	12206207	12207698
AH07.1086	AH07	12230291	12234931
AH07.1087	AH07	12236511	12238930
AH07.1088	AH07	12239721	12243003
AH07.1112	AH07	12663487	12678429	LOC_Os05g08810	PI3K	0
AH07.1193	AH07	13928777	13929031
AH07.1194	AH07	13943129	13950351
AH07.1195	AH07	13954042	13954491
AH07.1196	AH07	13974505	13979348
AH07.1238	AH07	15035404	15041606
AH07.1239	AH07	15091784	15092374
AH07.1240	AH07	15093249	15095911
AH07.1241	AH07	15096741	15097862
AH07.1242	AH07	15107525	15109451
AH07.1243	AH07	15114995	15116728
AH07.1340	AH07	17407989	17409203
AH07.1341	AH07	17411334	17418967
AH07.1616	AH07	27194778	27195176
AH07.1617	AH07	27196335	27196706
AH07.1618	AH07	27201539	27201937
AH07.1619	AH07	27203096	27203467
AH07.1620	AH07	27207873	27209300
AH07.1652	AH07	28320842	28321281
AH07.1653	AH07	28370612	28371096
AH07.1654	AH07	28375778	28376872	LOC_Os10g42550	ITPK5	4.16e-80
AH07.1655	AH07	28379521	28383985
AH07.1656	AH07	28486047	28488352
AH07.1657	AH07	28501252	28503097
AH07.1658	AH07	28511185	28515146
AH07.1659	AH07	28516777	28518220
AH07.1660	AH07	28530569	28531117
AH07.1661	AH07	28531259	28533194
AH07.1662	AH07	28544251	28548632
AH07.1663	AH07	28556112	28559994
AH07.1664	AH07	28602006	28610438
AH07.1665	AH07	28677559	28678459
AH07.1666	AH07	28695355	28698441
AH07.1671	AH07	28787503	28792423
AH07.1672	AH07	28846966	28851903
AH07.1673	AH07	28854658	28855242
AH07.1674	AH07	28855652	28856038
AH07.1675	AH07	28861124	28863878	LOC_Os11g35710	C11; IAS1	2.87e-93
AH07.1676	AH07	28908611	28908814
AH07.1677	AH07	28909751	28911225
AH07.1678	AH07	28968676	28968963
AH07.1679	AH07	29001264	29001902
AH07.1680	AH07	29016679	29019289
AH07.1681	AH07	29060261	29061286
AH07.1682	AH07	29066382	29067426	LOC_Os02g26430	WRKY42	4.79e-60
AH07.1692	AH07	29241280	29242177
AH07.1693	AH07	29243710	29247776
AH07.1694	AH07	29250041	29254127
AH07.1695	AH07	29338334	29339027
AH07.1696	AH07	29355242	29356048
AH07.1704	AH07	29450680	29451913
AH07.1705	AH07	29463205	29464992
AH07.1706	AH07	29503843	29506002
AH07.1707	AH07	29511906	29515167
AH07.1708	AH07	29526492	29528168
AH07.1709	AH07	29532870	29533214	LOC_Os01g15340	RAA1	8.09e-45
AH07.1710	AH07	29561489	29563187	LOC_Os02g29150	RALyase	2.05e-57
AH07.1711	AH07	29568363	29570396
AH07.1712	AH07	29586390	29588220
AH07.1713	AH07	29648130	29649938	LOC_Os02g29150	RALyase	5.65e-154
AH07.1714	AH07	29653080	29653361
AH07.1715	AH07	29654443	29658796
AH07.1716	AH07	29672489	29673424
AH07.1717	AH07	29680398	29680928
AH07.1718	AH07	29742291	29743266
AH07.1719	AH07	29744127	29745488
AH07.1720	AH07	29751920	29752446
AH07.1721	AH07	29753332	29757494
AH07.1722	AH07	29760646	29765552
AH07.1723	AH07	29854882	29855675
AH07.1724	AH07	29907721	29916873
AH07.1725	AH07	29976142	29977565
AH07.1726	AH07	30047371	30049394
AH07.1727	AH07	30059703	30061851
AH07.1728	AH07	30088280	30089192
AH07.1729	AH07	30117384	30122472
AH07.1730	AH07	30129090	30129834
AH07.1731	AH07	30145427	30146925
AH07.1732	AH07	30176891	30179013
AH07.1733	AH07	30192603	30193363
AH07.1748	AH07	30516380	30521217
AH07.1749	AH07	30523797	30529844
AH07.1750	AH07	30530479	30535005
AH07.1751	AH07	30537097	30537585
AH07.1752	AH07	30541703	30550802	LOC_Os02g27620	d50;5PTase	0
AH07.1753	AH07	30552620	30553761
AH07.1754	AH07	30588105	30592384
AH07.1755	AH07	30594274	30598377
AH07.1756	AH07	30600172	30601523
AH07.1757	AH07	30604325	30610204
AH07.1760	AH07	30683041	30684106
AH07.1761	AH07	30689029	30689448
AH07.1762	AH07	30725219	30727089	LOC_Os06g40640	Ald-Y; ygdl-1	0
AH07.1766	AH07	30811520	30811900
AH07.1767	AH07	30829597	30833889	LOC_Os03g07140	DPW	0
AH07.1768	AH07	30854187	30856900
AH07.1769	AH07	30943415	30952700
AH07.1770	AH07	30952956	30958675
AH07.1771	AH07	30967822	30975538
AH07.1772	AH07	30979512	30981890
AH07.1773	AH07	30988529	30993197
AH07.1774	AH07	31011703	31012017
AH07.1775	AH07	31037266	31046285
AH07.1776	AH07	31050503	31055660
AH07.1777	AH07	31066965	31067723
AH07.1778	AH07	31070102	31071061
AH07.1779	AH07	31078591	31089121
AH07.1780	AH07	31152235	31162687
AH07.1781	AH07	31165958	31167231
AH07.1782	AH07	31239641	31240084
AH07.1783	AH07	31241039	31244351
AH07.1784	AH07	31245030	31245587
AH07.1785	AH07	31248271	31251507
AH07.1786	AH07	31253249	31253940
AH07.1787	AH07	31297500	31302071
AH07.1788	AH07	31347353	31348377
AH07.1789	AH07	31350500	31351198
AH07.1790	AH07	31380450	31381235	LOC_Os08g08980	GLP8-4; GER1	5.65e-89
AH07.1791	AH07	31413717	31415507
AH07.1792	AH07	31417385	31423103
AH07.1793	AH07	31423620	31433529
AH07.1794	AH07	31438370	31439114	LOC_Os08g08980	GLP8-4; GER1	1.12e-81
AH07.1795	AH07	31489062	31489466
AH07.1796	AH07	31491555	31491878
AH07.1797	AH07	31517920	31518553
AH07.1798	AH07	31527994	31531200
AH07.1799	AH07	31540119	31541338
AH07.1800	AH07	31555814	31559135
AH07.1801	AH07	31560414	31562418
AH07.1802	AH07	31603699	31604883
AH07.1803	AH07	31610295	31611771
AH07.1804	AH07	31618849	31620033
AH07.1805	AH07	31628192	31628624
AH07.1806	AH07	31706572	31710141
AH07.1807	AH07	31749865	31750311
AH07.1808	AH07	31761988	31765887
AH07.1809	AH07	31784192	31785433
AH07.1810	AH07	31807979	31808191
AH07.1816	AH07	31919780	31920670
AH07.1817	AH07	31945765	31946684
AH07.1818	AH07	31963246	31964007
AH07.1819	AH07	31966356	31973000
AH07.1820	AH07	32050982	32052362
AH07.1821	AH07	32095457	32104358
AH07.1822	AH07	32108823	32109809
AH07.1823	AH07	32133935	32135046
AH07.1824	AH07	32139147	32139576
AH07.1825	AH07	32149080	32159794
AH07.1826	AH07	32161218	32169628
AH07.1827	AH07	32172601	32173203
AH07.1828	AH07	32182553	32184229
AH07.1829	AH07	32190115	32190988
AH07.1830	AH07	32193717	32194228
AH07.1831	AH07	32337823	32338682
AH07.1832	AH07	32340089	32340889
AH07.1833	AH07	32414394	32414849
AH07.1834	AH07	32417328	32417675
AH07.1835	AH07	32463838	32464403
AH07.1836	AH07	32467379	32468580
AH07.1837	AH07	32474785	32476565
AH07.1841	AH07	32624296	32627370
AH07.1842	AH07	32641730	32661705
AH07.1843	AH07	32662460	32668818
AH07.1844	AH07	32670802	32675087
AH07.1845	AH07	32682548	32683024
AH07.1846	AH07	32690300	32691674
AH07.1847	AH07	32692676	32697504
AH07.1848	AH07	32699723	32702302
AH07.1849	AH07	32716022	32718170
AH07.1850	AH07	32751951	32755723
AH07.1851	AH07	32764407	32769121
AH07.1852	AH07	32785952	32786440
AH07.1853	AH07	32792448	32795041
AH07.1854	AH07	32809231	32812484
AH07.1858	AH07	32923366	32924882
AH07.1859	AH07	32926473	32931363
AH07.1860	AH07	32933363	32937168
AH07.1861	AH07	32941601	32944558
AH07.1862	AH07	32945574	32949334
AH07.1863	AH07	33049612	33051553
AH07.1864	AH07	33064428	33069700
AH07.1865	AH07	33070181	33074469	LOC_Os01g69080	SSI2	0
AH07.1866	AH07	33094494	33097927
AH07.1867	AH07	33100660	33103884
AH07.1868	AH07	33127703	33128020
AH07.1869	AH07	33133285	33134439
AH07.1870	AH07	33138261	33139171
AH07.1912	AH07	33840866	33841707
AH07.1913	AH07	33843002	33843764
AH07.1917	AH07	33962485	33968439
AH07.1918	AH07	33971767	33973340
AH07.1919	AH07	33999134	34006185
AH07.1920	AH07	34026816	34027831
AH07.1921	AH07	34042086	34042472	LOC_Os02g30850	GRX8	2.07e-81
AH07.1922	AH07	34048587	34052723
AH07.1923	AH07	34053143	34056891
AH07.1926	AH07	34157203	34158296
AH07.1927	AH07	34177359	34180989
AH07.1928	AH07	34181886	34187056
AH07.1929	AH07	34220827	34221213
AH07.1930	AH07	34247532	34248642
AH07.1931	AH07	34293808	34296819
AH07.1932	AH07	34300676	34301340
AH07.1933	AH07	34306451	34311741
AH07.1934	AH07	34313421	34314623
AH07.1983	AH07	35447876	35449847
AH07.2054	AH07	36762835	36767434	LOC_Os02g33110	CIN1	0
AH07.2055	AH07	36785943	36789548
AH07.2056	AH07	36791306	36799924
AH07.2133	AH07	37995839	37997279
AH07.2134	AH07	38003061	38004198
AH07.2135	AH07	38004996	38005568
AH07.2136	AH07	38013424	38013768
AH07.2137	AH07	38046064	38048093
AH07.2138	AH07	38050561	38052625
AH07.2139	AH07	38066024	38067941
AH07.2140	AH07	38070101	38074378
AH07.2141	AH07	38107298	38115078
AH07.2142	AH07	38117238	38121515
AH07.2143	AH07	38174800	38187874
AH07.2167	AH07	38568700	38572761
AH07.2168	AH07	38580670	38590601
AH07.2169	AH07	38593155	38594554
AH07.2178	AH07	38668410	38669065
AH07.2179	AH07	38718998	38722884	LOC_Os02g34810	APx8	0
AH07.2180	AH07	38724745	38729130
AH07.2181	AH07	38730419	38734048
AH07.2182	AH07	38757252	38757875
AH07.2186	AH07	38893529	38905178	LOC_Os02g34850	SDG725	0
AH07.2187	AH07	38911994	38918116
AH07.2197	AH07	39003115	39008011
AH07.2198	AH07	39014141	39014677
AH07.2199	AH07	39023945	39027012
AH07.2200	AH07	39037423	39038258
AH07.2201	AH07	39039794	39042582
AH07.2202	AH07	39044480	39053473
AH07.2203	AH07	39058879	39066432
AH07.2204	AH07	39066907	39067758
AH07.2205	AH07	39068910	39074603
AH07.2206	AH07	39074756	39075826
AH07.2325	AH07	40336436	40340850
AH07.2326	AH07	40351145	40351426
AH07.2327	AH07	40352896	40355757	LOC_Os02g36700	SUT5	0
AH07.2328	AH07	40358577	40361890
AH07.2329	AH07	40392124	40396098
AH07.2330	AH07	40396393	40407340
AH07.2331	AH07	40408490	40409323
AH07.2332	AH07	40416277	40417841
AH07.2333	AH07	40451979	40453489
AH07.2334	AH07	40454123	40455748
AH07.2341	AH07	40562897	40564245	LOC_Os04g38720	OMTN2; NAC2; til1	2.99e-127
AH07.2342	AH07	40571983	40573744	LOC_Os08g33660	MYB106	6.09e-114
AH07.2343	AH07	40600663	40608375	LOC_Os02g49840	MADS57	4.06e-102
AH07.2344	AH07	40616112	40617512
AH07.2345	AH07	40624957	40625538
AH07.2346	AH07	40627204	40627703
AH07.2350	AH07	40723351	40724384
AH07.2351	AH07	40726207	40732804
AH07.2477	AH07	42025622	42026347
AH07.2478	AH07	42042190	42044751
AH07.2479	AH07	42046109	42048335	LOC_Os04g40730	WSL3	0
AH07.2480	AH07	42048646	42058984
AH07.2481	AH07	42060985	42063225
AH07.2482	AH07	42065635	42068697
AH07.2483	AH07	42070242	42077685
AH07.2484	AH07	42078459	42084842
AH07.2485	AH07	42085956	42087079
AH07.2486	AH07	42087744	42090731
AH07.2487	AH07	42091310	42092901	LOC_Os02g38820	CycF2;3	1.86e-118
AH07.2766	AH07	45782135	45782932	LOC_Os04g44820	RDCP1	3.5e-87
AH07.2767	AH07	45791770	45792899
AH07.2776	AH07	45886917	45887998	LOC_Os02g42820	PLIM2a	1.03e-123
AH07.2897	AH07	47263333	47266188
AH07.2898	AH07	47272371	47272757
AH07.2899	AH07	47276067	47276462
AH07.2951	AH07	47704104	47707197
AH07.2952	AH07	47708098	47711175
AH07.2953	AH07	47730311	47732641	LOC_Os05g02020	RLCK176	5.37e-149
AH07.2954	AH07	47735187	47735842
AH07.2955	AH07	47736524	47737782
AH07.2956	AH07	47741788	47743062
AH07.2957	AH07	47749606	47750679
AH07.2958	AH07	47754995	47756068
AH07.2959	AH07	47759174	47761827
AH07.2960	AH07	47776346	47776669
AH07.2961	AH07	47789260	47790681
AH07.2962	AH07	47793666	47799501	LOC_Os02g45054	SID1; IDD4	0
AH07.2963	AH07	47896261	47898998
AH07.2980	AH07	48042119	48042671
AH07.2981	AH07	48047208	48064105
AH07.2982	AH07	48065614	48066294
AH07.2983	AH07	48069909	48070580
AH07.3115	AH07	49302638	49304756	LOC_Os04g51070	EAT1; DTD	0
AH07.3116	AH07	49315730	49318302	LOC_Os02g47360	OTP51	0
AH07.3164	AH07	49822520	49824996
AH07.3165	AH07	49826423	49829451
AH07.3198	AH07	50070929	50077340
AH07.3199	AH07	50103765	50106998
AH07.3200	AH07	50114669	50115088
AH07.3208	AH07	50201005	50205673
AH07.3209	AH07	50208073	50211705
AH07.3210	AH07	50212407	50214456
AH07.3211	AH07	50219109	50223897
AH07.3212	AH07	50247686	50251093
AH07.3213	AH07	50253285	50257373	LOC_Os06g41730	ARID3	1.15e-153
AH07.3214	AH07	50261817	50267628
AH07.3215	AH07	50268607	50270523
AH07.3216	AH07	50272325	50273693	LOC_Os04g57490	CP1	4.45e-101
AH07.3217	AH07	50274555	50278303
AH07.3218	AH07	50278851	50285939
AH07.3219	AH07	50289348	50290700
AH07.3220	AH07	50293930	50294505
AH07.3221	AH07	50306442	50307624
AH07.3222	AH07	50312961	50313179
AH07.3223	AH07	50340238	50341401	LOC_Os02g48560	FAD2-1	0
AH07.3248	AH07	50540694	50543973	LOC_Os08g06380	CslF6	1.34e-57
AH07.3249	AH07	50545780	50547348
AH07.3250	AH07	50554045	50556600
AH07.3251	AH07	50557195	50558710
AH07.3252	AH07	50564404	50566190
AH07.3348	AH07	51282568	51287392	LOC_Os02g49840	MADS57	2.49e-129
AH07.3349	AH07	51290251	51296804	LOC_Os01g09550	SNAC3	2.46e-64
AH07.3350	AH07	51318553	51320060	LOC_Os02g49880	Ghd2	0
AH07.3351	AH07	51326282	51327969
AH07.3501	AH07	52860655	52861452
AH07.3502	AH07	52873143	52877229
AH07.3503	AH07	52878098	52879144
AH07.3527	AH07	53065103	53072586
AH07.3528	AH07	53075688	53077373
AH07.3587	AH07	53761914	53762287
AH07.3588	AH07	53774115	53774661
AH07.3589	AH07	53776176	53779999
AH07.3615	AH07	53940762	53941157
AH07.3616	AH07	53953530	53955900
AH07.3631	AH07	54102664	54125905
AH07.3632	AH07	54126698	54129910
AH07.3633	AH07	54136278	54138074
AH07.3634	AH07	54139876	54146149	LOC_Os02g53140	COP1; PPS	0
AH07.3635	AH07	54147478	54148470
AH07.3636	AH07	54149224	54152010	LOC_Os02g53160	PFA-DSP2	2.85e-104
AH07.3637	AH07	54161695	54162365
AH07.3638	AH07	54197050	54199042	LOC_Os02g53180	ACO3	2.61e-176
AH07.3681	AH07	54577790	54579498
AH07.3703	AH07	54740386	54741030
AH07.3704	AH07	54750680	54758685
AH07.3705	AH07	54762476	54762986
AH07.3706	AH07	54771143	54773227	LOC_Os02g54160	EREBP1	2.65e-169
AH07.3707	AH07	54785718	54795367
AH07.3708	AH07	54796249	54796856
AH07.3709	AH07	54798085	54800245
AH07.3801	AH07	55548365	55554554
AH07.4047	AH07	57401962	57404800
AH07.4048	AH07	57405730	57407687
AH07.4049	AH07	57408124	57411691	LOC_Os02g58480	SUS6	0
AH07.4050	AH07	57434841	57436225
AH07.4051	AH07	57436547	57437698
AH08.262	AH08	2562521	2563618
AH08.263	AH08	2569489	2571873
AH08.264	AH08	2572227	2574940
AH08.523	AH08	5811378	5813501
AH08.524	AH08	5821831	5824791
AH08.525	AH08	5837139	5838512
AH08.526	AH08	5840664	5847961	LOC_Os08g08980	GLP8-4; GER1	1.39e-114
AH08.527	AH08	5855190	5856014	LOC_Os08g08980	GLP8-4; GER1	4.91e-109
AH08.528	AH08	5864739	5865127
AH08.529	AH08	5872077	5872925	LOC_Os08g08980	GLP8-4; GER1	3.07e-115
AH08.530	AH08	5875630	5880823
AH08.531	AH08	5900737	5903880
AH08.532	AH08	5904562	5907397
AH08.1431	AH08	29561581	29563020
AH08.1432	AH08	29574146	29575366
AH08.1433	AH08	29583754	29591043
AH08.1434	AH08	29592964	29593442
AH08.1707	AH08	34020154	34020990
AH08.1708	AH08	34023561	34025124
AH08.1709	AH08	34026717	34032462	LOC_Os02g08230	GL1-2	0
AH08.1990	AH08	36787108	36790566
AH08.1991	AH08	36791573	36792849
AH08.2031	AH08	37181747	37182913
AH08.2032	AH08	37185331	37196556
AH08.2033	AH08	37211971	37214315	LOC_Os04g38720	OMTN2; NAC2; til1	1.6e-69
AH08.2062	AH08	37482671	37486483
AH08.2063	AH08	37488259	37493988	LOC_Os09g32080	bc15; CTL1	4.21e-154
AH08.2064	AH08	37494582	37496881
AH08.2065	AH08	37498869	37499531
AH08.2066	AH08	37517024	37517524
AH08.2067	AH08	37524363	37524942
AH08.2068	AH08	37533257	37533985
AH08.2069	AH08	37554229	37558624
AH08.2070	AH08	37559186	37560669
AH08.2071	AH08	37561573	37563904
AH08.2072	AH08	37564849	37568978
AH08.2073	AH08	37571643	37574030
AH08.2074	AH08	37578945	37579879
AH08.2075	AH08	37584352	37592731
AH08.2084	AH08	37667794	37670470
AH08.2102	AH08	37821211	37825329
AH08.2302	AH08	39880576	39881924
AH08.2335	AH08	40201404	40202120
AH08.2336	AH08	40205451	40206164
AH08.2374	AH08	40443528	40448423
AH08.2375	AH08	40452157	40454603
AH08.2376	AH08	40461667	40465166
AH08.2377	AH08	40467428	40470053	LOC_Os08g44400	GRX20	4.05e-161
AH08.2378	AH08	40470451	40471029
AH08.2379	AH08	40471407	40477616
AH08.2380	AH08	40479281	40482212
AH08.2381	AH08	40482620	40485444
AH08.2382	AH08	40485937	40487280
AH08.2383	AH08	40487982	40493312
AH08.2397	AH08	40601048	40603065
AH08.2398	AH08	40603847	40604089
AH08.2399	AH08	40619282	40621100
AH08.2400	AH08	40623958	40626624
AH08.2401	AH08	40630715	40632732
AH08.2402	AH08	40638968	40639491
AH09.66	AH09	1365033	1370687
AH09.67	AH09	1373260	1374506
AH09.68	AH09	1378667	1379008
AH09.634	AH09	16974886	16976398
AH09.635	AH09	16976785	16985896
AH09.852	AH09	20495050	20497110
AH09.853	AH09	20499922	20503373
AH09.854	AH09	20503936	20505892
AH09.855	AH09	20543730	20544209
AH09.856	AH09	20552015	20555080
AH09.902	AH09	21129571	21137348
AH09.1015	AH09	22365269	22366729
AH09.1016	AH09	22375121	22377433
AH09.1137	AH09	23572499	23573806
AH09.1138	AH09	23581139	23582437
AH09.1139	AH09	23586086	23588096
AH09.1760	AH09	29531423	29533403
AH09.1761	AH09	29534399	29539780
AH09.1953	AH09	31217963	31219036
AH09.1992	AH09	31544872	31548462
AH09.2039	AH09	31945508	31949939	LOC_Os02g45770	MADS6; MFO1	7.23e-123
AH09.2040	AH09	31953077	31953631
AH09.2041	AH09	31956275	31956808
AH09.2828	AH09	38643101	38645573
AH09.2829	AH09	38647856	38649690
AH09.2830	AH09	38650575	38655667
AH09.2831	AH09	38655841	38658627
AH09.2832	AH09	38659454	38661601
AH09.2833	AH09	38666815	38669385
AH09.2834	AH09	38677654	38678985
AH09.2835	AH09	38683266	38686637
AH09.2836	AH09	38703866	38704126
AH09.2837	AH09	38704556	38709378
BH01.14	BH01	225867	226895
BH01.84	BH01	1301790	1303566
BH01.85	BH01	1305590	1307128
BH01.98	BH01	1417859	1418860
BH01.99	BH01	1420675	1428594
BH01.100	BH01	1431164	1433274
BH01.101	BH01	1434158	1438024	LOC_Os03g63920	Ku80	0
BH01.102	BH01	1441312	1443032
BH01.103	BH01	1444104	1446236
BH01.104	BH01	1447164	1449681
BH01.105	BH01	1451002	1451448
BH01.270	BH01	2642232	2659731
BH01.271	BH01	2660448	2661346
BH01.272	BH01	2662199	2664769	LOC_Os03g61750	TRM13	2.44e-117
BH01.273	BH01	2665387	2671030
BH01.274	BH01	2681675	2683873
BH01.275	BH01	2685273	2688472
BH01.276	BH01	2690175	2692502
BH01.277	BH01	2698508	2699634
BH01.278	BH01	2705238	2707826
BH01.279	BH01	2708130	2710503
BH01.280	BH01	2713134	2718849
BH01.307	BH01	2913025	2914621
BH01.308	BH01	2922106	2923098
BH01.309	BH01	2925412	2927701
BH01.310	BH01	2929259	2930497
BH01.311	BH01	2938034	2939838
BH01.312	BH01	2940129	2945314
BH01.313	BH01	2952077	2968050
BH01.314	BH01	2969728	2973342
BH01.315	BH01	2974129	2977957
BH01.346	BH01	3210443	3211977
BH01.347	BH01	3213720	3214901
BH01.348	BH01	3216695	3219309
BH01.358	BH01	3301339	3306648	LOC_Os03g60370	PHY2	0
BH01.359	BH01	3310128	3314078
BH01.405	BH01	3671253	3674882
BH01.565	BH01	5102677	5103939
BH01.566	BH01	5106832	5110455
BH01.567	BH01	5111883	5114874
BH01.568	BH01	5115776	5120411
BH01.569	BH01	5120790	5123195
BH01.570	BH01	5123956	5124695
BH01.571	BH01	5127635	5131388
BH01.572	BH01	5132174	5135867
BH01.573	BH01	5137381	5139993
BH01.574	BH01	5140691	5142269
BH01.575	BH01	5145571	5152612
BH01.576	BH01	5155067	5157457
BH01.577	BH01	5159154	5161572	LOC_Os03g51600	TubA1	0
BH01.578	BH01	5165040	5167952
BH01.579	BH01	5173046	5176561	LOC_Os03g12730	BRR1; RLK1	0
BH01.580	BH01	5177560	5178214
BH01.581	BH01	5181932	5199357
BH01.582	BH01	5207630	5211195
BH01.583	BH01	5213274	5215652
BH01.584	BH01	5216717	5220057
BH01.585	BH01	5221643	5222941
BH01.586	BH01	5223637	5224955
BH01.587	BH01	5230828	5231643
BH01.588	BH01	5232385	5234143
BH01.589	BH01	5256670	5258234
BH01.590	BH01	5265891	5284645	LOC_Os03g56110	OSH43	4.19e-117
BH01.591	BH01	5290846	5292044	LOC_Os05g48010	MYB55	4.65e-70
BH01.592	BH01	5303911	5306282
BH01.593	BH01	5306757	5309138
BH01.594	BH01	5313808	5316727
BH01.595	BH01	5320184	5323734	LOC_Os07g03250	Crl-5	7.27e-138
BH01.596	BH01	5335745	5343158
BH01.597	BH01	5344949	5345521
BH01.598	BH01	5370893	5373295
BH01.599	BH01	5383890	5389297
BH01.600	BH01	5398509	5402867
BH01.601	BH01	5405046	5405603
BH01.602	BH01	5413188	5413942
BH01.603	BH01	5417421	5419421
BH01.604	BH01	5423327	5424931
BH01.605	BH01	5426841	5427794	LOC_Os12g17080	OGR1	2.49e-41
BH01.606	BH01	5429725	5430204
BH01.607	BH01	5430879	5434697
BH01.608	BH01	5436445	5437110
BH01.609	BH01	5438690	5442074
BH01.610	BH01	5447760	5449301	LOC_Os03g55800	AOS1	0
BH01.611	BH01	5452071	5454496
BH01.612	BH01	5455068	5456162
BH01.613	BH01	5458533	5458853
BH01.614	BH01	5459665	5467418
BH01.615	BH01	5472658	5476582
BH01.616	BH01	5477213	5477566
BH01.617	BH01	5494219	5495896
BH01.618	BH01	5496358	5499559
BH01.619	BH01	5503853	5505970
[truncated: 2,482 more rows]
