# Supplementary material for: Genomic insights into the evolution of Echinochloa species as weed and orphan crop
Source: Nat Commun. 2022 Feb 3;13:689. doi: 10.1038/s41467-022-28359-9 (PMC8814039; doi:10.1038/s41467-022-28359-9)
Supplement: Supplementary file 16 — Supplementary Data 13 [file 41467_2022_28359_MOESM16_ESM.xlsx]

## Sheet: Sheet1
Supplementary Data 13. Genes within highly differentiated genomic regions (top 5% of Fst values, 0.46) between E. crus-galli var. oryzoides and var. praticola.
Gene ID in E. crus-galli	Chromosome	Start	End	Locus in O. sativa (MSU7.0)	Gene Name	Blastp e-value (<1e-40)
AH01.102	AH01	997445	997877
AH01.523	AH01	3967633	3972128
AH01.524	AH01	3972921	3974939
AH01.525	AH01	3975388	3978498
AH01.526	AH01	3981289	3986511
AH01.527	AH01	4001630	4003003
AH01.528	AH01	4003704	4004291	LOC_Os10g38060	PLDβ1	2.12e-66
AH01.529	AH01	4006295	4008270
AH01.530	AH01	4010084	4013224
AH01.531	AH01	4014243	4018424	LOC_Os10g38060	PLDβ1	0
AH01.532	AH01	4019128	4020453
AH01.533	AH01	4022381	4024634
AH01.534	AH01	4025725	4030296	LOC_Os01g10840	GSK1	0
AH01.535	AH01	4033008	4037278
AH01.536	AH01	4037570	4042112	LOC_Os03g62580	Rab5-GEF2	6.45e-172
AH01.537	AH01	4043412	4044991
AH01.538	AH01	4045812	4047052	LOC_Os06g35814	Rab11	4.56e-102
AH01.539	AH01	4049005	4052572
AH01.540	AH01	4054384	4055322
AH01.541	AH01	4057780	4059604	LOC_Os03g45410	TBP2	4.67e-114
AH01.542	AH01	4060614	4061642
AH01.543	AH01	4062155	4066986
AH01.544	AH01	4068119	4070149
AH01.554	AH01	4146889	4149861
AH01.555	AH01	4150640	4153121
AH01.556	AH01	4154839	4155198
AH01.882	AH01	7078270	7084292
AH01.883	AH01	7089449	7093603
AH01.884	AH01	7100294	7102362
AH01.885	AH01	7103660	7105968
AH01.886	AH01	7107782	7110405
AH01.887	AH01	7117439	7117798
AH01.888	AH01	7135622	7137473	LOC_Os05g44340	ClpB-cyt; HSP100	1.5e-118
AH01.889	AH01	7138800	7141831	LOC_Os05g44340	ClpB-cyt; HSP100	1.41e-44
AH01.890	AH01	7159053	7164008
AH01.891	AH01	7173270	7178128
AH01.1050	AH01	9052541	9053895
AH01.1051	AH01	9062536	9063658
AH01.1052	AH01	9064909	9065283
AH01.1053	AH01	9067371	9067976
AH01.1054	AH01	9072818	9073189
AH01.1055	AH01	9075397	9075945
AH01.1056	AH01	9078425	9081153
AH01.1057	AH01	9081543	9083149
AH01.1058	AH01	9084744	9091197
AH01.1059	AH01	9092882	9094752
AH01.1110	AH01	9616234	9616910
AH01.1553	AH01	14202156	14226226
AH01.1554	AH01	14234385	14237008
AH01.1566	AH01	14342462	14350661
AH01.1567	AH01	14354558	14357154
AH01.1568	AH01	14380321	14382684
AH01.1569	AH01	14386253	14387458
AH01.1570	AH01	14390211	14390786
AH01.1571	AH01	14391919	14394742
AH01.1579	AH01	14465728	14466309
AH01.1733	AH01	16036124	16036579
AH01.1734	AH01	16038050	16044935
AH01.1735	AH01	16075740	16079993
AH01.1736	AH01	16080047	16086633	LOC_Os01g10320	OSHB5	0
AH01.1737	AH01	16091866	16092631
AH01.1741	AH01	16169426	16171206
AH01.1742	AH01	16175801	16178206
AH01.1780	AH01	16742509	16759706
AH01.2337	AH01	27066513	27071049
AH01.2347	AH01	27957434	27962941
AH01.2361	AH01	28755700	28766894
AH01.2362	AH01	28788109	28789676
AH01.2375	AH01	29468044	29471087
AH01.2376	AH01	29498264	29501956
AH01.2377	AH01	29512484	29514635
AH01.2378	AH01	29547169	29547642
AH01.2397	AH01	29980166	29988856	LOC_Os01g69920	OHK2; Hk3	0
AH01.2398	AH01	30021373	30022274
AH01.2404	AH01	30144246	30144555
AH01.2405	AH01	30158419	30161798
AH01.2406	AH01	30169748	30170347
AH01.2407	AH01	30255632	30258636
AH01.2416	AH01	30485597	30486858
AH01.2422	AH01	30792908	30796357
AH01.2423	AH01	30807408	30808552
AH01.2424	AH01	30850205	30852885
AH01.2430	AH01	31172678	31176691
AH01.2434	AH01	31261581	31262321
AH01.2435	AH01	31263481	31273717
AH01.2460	AH01	32752090	32752407
AH01.2466	AH01	32925799	32926152
AH01.2493	AH01	34023260	34023580
AH01.2500	AH01	34149341	34151486
AH01.2501	AH01	34152320	34154147
AH01.2537	AH01	35004705	35005067
AH01.2538	AH01	35020218	35021404	LOC_Os10g05980	PRP2	1.33e-75
AH01.2539	AH01	35030156	35031460
AH01.2557	AH01	35383437	35385773
AH01.2558	AH01	35396056	35399324
AH01.2559	AH01	35470535	35470972
AH01.2560	AH01	35478315	35479089
AH01.2561	AH01	35504182	35506511
AH01.2562	AH01	35509536	35511907
AH01.2563	AH01	35524220	35525047
AH01.2564	AH01	35562021	35563383
AH01.2565	AH01	35655257	35656822	LOC_Os02g36110	CYP76M7	1.44e-175
AH01.2566	AH01	35718527	35719021
AH01.2567	AH01	35770655	35772240
AH01.2568	AH01	35829571	35830475
AH01.2569	AH01	35966402	35970119
AH01.2570	AH01	35982517	35983332
AH01.2571	AH01	35985172	35985840
AH01.2572	AH01	36014175	36016850
AH01.2573	AH01	36020215	36021706
AH01.2574	AH01	36064630	36065231
AH01.2575	AH01	36107367	36110816
AH01.2576	AH01	36124483	36125038
AH01.2577	AH01	36162642	36165886
AH01.2730	AH01	39381766	39382140
AH01.2731	AH01	39391375	39395705
AH01.2853	AH01	41225581	41228409
AH01.2854	AH01	41235131	41236279
AH01.2855	AH01	41241313	41243205
AH01.2856	AH01	41268456	41269717
AH01.2889	AH01	41689057	41692496	LOC_Os12g42020	PID	1.82e-130
AH01.2890	AH01	41693040	41694023
AH01.2891	AH01	41696707	41700439	LOC_Os10g41310	REL2	0
AH01.2892	AH01	41728587	41731994
AH01.2893	AH01	41739527	41741196
AH01.2894	AH01	41765778	41785409
AH01.2895	AH01	41793334	41793717
AH01.2896	AH01	41800208	41808421
AH01.2897	AH01	41809372	41813163
AH01.2898	AH01	41856644	41860705
AH01.2899	AH01	41874624	41876213
AH01.2900	AH01	41883674	41887729	LOC_Os10g41230	Hox1	3.12e-83
AH01.2901	AH01	41912563	41917332
AH01.2902	AH01	41921907	41924243	LOC_Os10g41200	MYBS3	0
AH01.2903	AH01	41925770	41928949	LOC_Os01g38670	MST8	0
AH01.2904	AH01	41930509	41934349	LOC_Os01g38670	MST8	3.35e-147
AH01.2920	AH01	42128960	42142086
AH01.2921	AH01	42143066	42163933	LOC_Os10g40960	RL14	1e-65
AH01.2922	AH01	42197770	42198457
AH01.2923	AH01	42202438	42205185
AH01.2924	AH01	42213518	42215450
AH01.2930	AH01	42302780	42303193
AH01.2931	AH01	42307436	42307846
AH01.2932	AH01	42347778	42348327
AH01.2933	AH01	42358438	42360568
AH01.2934	AH01	42378464	42380428
AH01.2935	AH01	42385264	42385605
AH01.2936	AH01	42396801	42397383
AH01.2937	AH01	42459537	42460292
AH01.2938	AH01	42467518	42468489
AH01.2939	AH01	42489818	42491064
AH01.2940	AH01	42537130	42557616
AH01.2944	AH01	42727600	42729277	LOC_Os10g40710	EXPB2	3.8e-130
AH01.2945	AH01	42746218	42747596	LOC_Os10g40710	EXPB2	3.94e-125
AH01.2946	AH01	42763349	42764208
AH01.2947	AH01	42765521	42766916	LOC_Os10g40710	EXPB2	4.64e-130
AH01.2948	AH01	42808328	42809467	LOC_Os10g40710	EXPB2	7.98e-141
AH01.2949	AH01	42833988	42838674	LOC_Os03g46330	GNOM1; crl4	0
AH01.2950	AH01	42843290	42844413	LOC_Os10g40710	EXPB2	5.52e-133
AH01.2951	AH01	42870099	42871632	LOC_Os10g40710	EXPB2	3.99e-108
AH01.2952	AH01	42877362	42878549	LOC_Os10g40710	EXPB2	8.47e-127
AH01.2953	AH01	42883354	42889092
AH01.2954	AH01	42891851	42892477
AH01.2962	AH01	42963231	42965159
AH01.2963	AH01	42972426	42974316
AH01.2964	AH01	42981843	42982481
AH01.2965	AH01	43025230	43029518	LOC_Os10g40600	NRT1.1B; NPF6.5; qCHR-10	0
AH01.2966	AH01	43037268	43037555
AH01.2967	AH01	43052218	43055667	LOC_Os10g40600	NRT1.1B; NPF6.5; qCHR-10	0
AH01.2968	AH01	43117402	43123502
AH01.2969	AH01	43132107	43133006
AH01.3015	AH01	43708540	43712197	LOC_Os02g57290	CYP97A4	1.06e-130
AH01.3016	AH01	43712807	43715111
AH01.3017	AH01	43715223	43716366
AH01.3139	AH01	45074273	45074785
AH01.3140	AH01	45075324	45079424
AH01.3168	AH01	45345856	45346129
AH01.3169	AH01	45346407	45346790
AH01.3170	AH01	45349919	45351040
AH01.3171	AH01	45354966	45356084
AH01.3172	AH01	45385267	45386388
AH01.3173	AH01	45389196	45390487
AH01.3184	AH01	45561801	45562205
AH01.3185	AH01	45592782	45594111
AH01.3186	AH01	45595805	45607998
AH01.3187	AH01	45609882	45610622
AH01.3188	AH01	45630930	45636263
AH01.3204	AH01	45864327	45868580
AH01.3205	AH01	45870940	45876521
AH01.3222	AH01	46062375	46063201
AH01.3234	AH01	46156928	46157500	LOC_Os12g43440	TOND1	1.02e-59
AH01.3235	AH01	46162922	46163590
AH01.3236	AH01	46171732	46172403
AH01.3267	AH01	46643173	46644414
AH01.3268	AH01	46646741	46655004
AH01.3922	AH01	53365972	53367192
AH01.3923	AH01	53371959	53373110
AH01.3924	AH01	53380516	53381703
AH01.3925	AH01	53386033	53387032
AH01.3926	AH01	53387406	53393941
AH01.3927	AH01	53397391	53397893
AH01.3928	AH01	53399024	53400709
AH01.3929	AH01	53402658	53422572	LOC_Os02g47970	ADL1; DEK1	0
AH01.3930	AH01	53442743	53449027	LOC_Os03g18850	JIOsPR10	1.18e-67
AH01.3931	AH01	53450333	53461372	LOC_Os03g18850	JIOsPR10	1.25e-87
AH01.3932	AH01	53465812	53469280	LOC_Os03g18850	JIOsPR10	5.13e-72
AH01.3933	AH01	53470688	53471263	LOC_Os03g18850	JIOsPR10	5.24e-87
AH01.3934	AH01	53472336	53477180
AH01.3935	AH01	53477658	53480587
AH01.3936	AH01	53488490	53491644
AH01.3937	AH01	53492346	53492823
AH01.3938	AH01	53498102	53498482
AH01.3943	AH01	53567667	53570675
AH01.3944	AH01	53573245	53575365
AH01.4327	AH01	57123313	57124062	LOC_Os03g14669	HAP5C; NF-YC2	4.15e-101
AH01.4328	AH01	57144689	57145015
AH01.4329	AH01	57153479	57157274
AH01.4978	AH01	62831056	62832120
AH01.4979	AH01	62833365	62834563
AH01.5004	AH01	63065993	63066418
AH01.5005	AH01	63090726	63091355	LOC_Os03g01320	qLTG3-1	1.07e-64
AH01.5013	AH01	63180214	63180846	LOC_Os10g40710	EXPB2	1.21e-59
AH01.5014	AH01	63197971	63199275
AH02.55	AH02	830586	833225
AH02.56	AH02	835322	838762	LOC_Os11g32110	ARF23; ARF1	9.3e-142
AH02.1218	AH02	12510773	12513590
AH02.1219	AH02	12528673	12529730
AH02.1220	AH02	12572132	12573196
AH02.1221	AH02	12573476	12573823
AH02.1222	AH02	12574124	12574874
AH02.1253	AH02	12922982	12930128
AH02.1254	AH02	12931451	12936342	LOC_Os01g03510	AIP1	0
AH02.1255	AH02	12937887	12944484
AH02.1256	AH02	12946155	12950510
AH02.1257	AH02	12977572	12979733
AH02.1258	AH02	13012967	13013818
AH02.1259	AH02	13028654	13029444
AH02.1260	AH02	13042729	13043343
AH02.1261	AH02	13045429	13046280
AH02.1262	AH02	13075856	13076725
AH02.1276	AH02	13240455	13240829
AH02.1277	AH02	13255393	13258879
AH02.1278	AH02	13291605	13301706
AH02.1279	AH02	13305430	13311136
AH02.1280	AH02	13313240	13315359	LOC_Os01g17170	YGL8	0
AH02.1281	AH02	13316750	13320088
AH02.1282	AH02	13321329	13323110
AH02.1283	AH02	13354240	13357365
AH02.1284	AH02	13360077	13364709
AH02.1285	AH02	13380454	13387846
AH02.1286	AH02	13387916	13389086
AH02.1287	AH02	13405361	13407896
AH02.1288	AH02	13411641	13412483
AH02.1289	AH02	13419108	13419653
AH02.1294	AH02	13507835	13511630	LOC_Os01g17260	bZIP03; NIF3; HBP1b	1.25e-77
AH02.1295	AH02	13551573	13552567
AH02.1296	AH02	13557326	13558898
AH02.1497	AH02	17000491	17010847
AH02.1498	AH02	17013298	17018586
AH02.1512	AH02	17230707	17231688
AH02.1514	AH02	17359544	17363054
AH02.1515	AH02	17365781	17366128
AH02.1516	AH02	17374447	17377122
AH02.1517	AH02	17393678	17397184
AH02.1518	AH02	17399301	17402319
AH02.1519	AH02	17407232	17410354
AH02.1520	AH02	17430285	17431557
AH02.1525	AH02	17604534	17605508
AH02.1526	AH02	17620542	17620916
AH02.1527	AH02	17675251	17675691
AH02.1528	AH02	17710950	17712129
AH02.1529	AH02	17726364	17727398
AH02.1590	AH02	18777424	18780524
AH02.1591	AH02	18780932	18781817
AH02.1599	AH02	18961694	18962328
AH02.1600	AH02	18982196	18985288
AH02.1601	AH02	18992630	19002775
AH02.1846	AH02	29923006	29930839
AH02.1847	AH02	29937269	29937547
AH02.1998	AH02	33482713	33483561
AH02.2003	AH02	33606128	33626550
AH02.2004	AH02	33627967	33629922
AH02.2005	AH02	33639275	33640886
AH02.2006	AH02	33649034	33649955
AH02.2007	AH02	33652489	33654740
AH02.2008	AH02	33680303	33683809
AH02.2009	AH02	33709927	33712042
AH02.2010	AH02	33712919	33715993
AH02.2011	AH02	33725617	33736318
AH02.2012	AH02	33778120	33778534
AH02.2013	AH02	33808752	33812165
AH02.2014	AH02	33814957	33819612	LOC_Os01g36890	AIP1	0
AH02.2041	AH02	34190516	34190782
AH02.2042	AH02	34202562	34205478
AH02.2043	AH02	34206530	34208695
AH02.2044	AH02	34209453	34215033	LOC_Os01g37870	WSL	0
AH02.2093	AH02	34843359	34851377
AH02.2094	AH02	34852006	34859578
AH02.2283	AH02	37462687	37477467	LOC_Os01g42380	pdr9	4.07e-80
AH02.2315	AH02	37782329	37783302
AH02.2319	AH02	37871103	37872830
AH02.2363	AH02	38396878	38397237
AH02.2456	AH02	39736067	39738842
AH02.3065	AH02	46760017	46761079	LOC_Os01g53040	WRKY14	6.68e-117
AH02.3066	AH02	46779122	46780982
AH02.3067	AH02	46781623	46787198
AH02.3068	AH02	46789637	46794260
AH02.3069	AH02	46797795	46798316
AH02.3070	AH02	46805994	46806567
AH02.3071	AH02	46810161	46814493
AH02.3072	AH02	46816711	46817700
AH02.3073	AH02	46823014	46823433
AH02.3074	AH02	46825857	46826297
AH02.3075	AH02	46829765	46830070
AH02.3087	AH02	46983178	46983989
AH02.3088	AH02	47035371	47038806
AH02.3089	AH02	47045917	47046918
AH02.3090	AH02	47082349	47083074
AH02.3091	AH02	47130583	47130947
AH02.3092	AH02	47131970	47132725
AH02.3093	AH02	47134833	47136442
AH02.3094	AH02	47139072	47139650
AH02.3095	AH02	47152384	47154491
AH02.3096	AH02	47157164	47158669
AH02.3097	AH02	47160280	47160993
AH02.3098	AH02	47162127	47162871
AH02.3099	AH02	47163369	47171037
AH02.3100	AH02	47180643	47181266
AH02.3131	AH02	47440737	47441279
AH02.3132	AH02	47443976	47444890
AH02.3133	AH02	47460765	47461805
AH02.3134	AH02	47466884	47469130	LOC_Os01g53880	IAA6	1.46e-141
AH02.3135	AH02	47487873	47490868
AH02.3136	AH02	47501445	47502479
AH02.3137	AH02	47504502	47507381
AH02.3138	AH02	47521209	47524507
AH02.3294	AH02	49536616	49537593
AH02.3689	AH02	53262015	53262428
AH02.3690	AH02	53273252	53278021	LOC_Os01g60490	WRKY22	1.12e-97
AH02.3691	AH02	53285935	53291330
AH02.3692	AH02	53292982	53295333
AH02.3741	AH02	53728641	53732135
AH02.4099	AH02	56651257	56653905	LOC_Os01g66100	sd1; GA20ox2; qSD1-2	0
AH02.4100	AH02	56655277	56659376
AH02.4239	AH02	57880695	57881801	LOC_Os01g67980	EP3A; Rep1; SAG12-1	0
AH02.4240	AH02	57892281	57895543	LOC_Os01g68000	PLA2; LHD2	0
AH02.4403	AH02	59296808	59297520
AH03.496	AH03	5613028	5619429
AH03.497	AH03	5623443	5626234
AH03.498	AH03	5628740	5630701
AH03.499	AH03	5637234	5638887
AH03.508	AH03	5706441	5706767
AH03.681	AH03	7973794	7974590
AH03.682	AH03	7975095	7976243
AH03.683	AH03	7979032	7979596
AH03.1001	AH03	13255483	13255722
AH03.1002	AH03	13286317	13287351
AH03.1003	AH03	13289234	13290710
AH03.1134	AH03	15155841	15158161
AH03.1135	AH03	15171113	15177733
AH03.1136	AH03	15179036	15183298
AH03.1137	AH03	15238414	15241234
AH03.1138	AH03	15260534	15262875
AH03.1139	AH03	15265717	15267099
AH03.1140	AH03	15272109	15273138
AH03.1141	AH03	15276934	15280558
AH03.1142	AH03	15313212	15316853
AH03.1166	AH03	15900373	15900897
AH03.1167	AH03	15901314	15906381
AH03.1177	AH03	16151423	16151782
AH03.1178	AH03	16155047	16158183	LOC_Os09g01680	RAD51D	9.95e-128
AH03.1179	AH03	16159252	16159665
AH03.1180	AH03	16160441	16163891
AH03.1181	AH03	16167548	16170775
AH03.1186	AH03	16280247	16282283
AH03.1187	AH03	16284600	16285812
AH03.1190	AH03	16381464	16382323
AH03.1191	AH03	16395020	16399667
AH03.1192	AH03	16401451	16401834
AH03.1193	AH03	16408812	16409057
AH03.1194	AH03	16410011	16411494
AH03.1195	AH03	16414715	16415767
AH03.1196	AH03	16509553	16510811
AH03.1197	AH03	16515700	16517357
AH03.1198	AH03	16549693	16551761
AH03.1199	AH03	16568767	16573871
AH03.1207	AH03	16819123	16822357
AH03.1208	AH03	16848805	16854052
AH03.1209	AH03	16859496	16865105
AH03.1210	AH03	16934907	16935896
AH03.1211	AH03	16936205	16938178
AH03.1239	AH03	17509276	17510834
AH03.1240	AH03	17517062	17521735
AH03.1245	AH03	17668800	17672901
AH03.1255	AH03	17837196	17838473
AH03.1256	AH03	17846743	17847607
AH03.1257	AH03	17877888	17878812
AH03.1258	AH03	17887825	17890159
AH03.1259	AH03	17892852	17893579
AH03.1260	AH03	17894337	17895064
AH03.1261	AH03	17900296	17901426
AH03.1262	AH03	17911774	17912073
AH03.1263	AH03	17976131	17978768	LOC_Os02g56460	CCR1	1.25e-134
AH03.1264	AH03	18024542	18025150
AH03.1265	AH03	18105357	18115939	LOC_Os10g35180	ABCG26	0
AH03.1266	AH03	18116586	18121583
AH03.1267	AH03	18144436	18146374
AH03.1268	AH03	18159276	18160409
AH03.1269	AH03	18233272	18236936
AH03.1270	AH03	18287929	18288605
AH03.1271	AH03	18315818	18316245
AH03.1272	AH03	18323011	18323457
AH03.1273	AH03	18335199	18339396
AH03.1274	AH03	18352753	18361546	LOC_Os09g03610	FCA	0
AH03.1275	AH03	18406436	18414096
AH03.1276	AH03	18419296	18423879
AH03.1277	AH03	18425466	18431070
AH03.1278	AH03	18440362	18445745
AH03.1279	AH03	18478294	18504801
AH03.1280	AH03	18524398	18525077
AH03.1281	AH03	18544576	18545028
AH03.1282	AH03	18548490	18550426
AH03.1283	AH03	18678979	18680001
AH03.1284	AH03	18802977	18803772
AH03.1288	AH03	18928109	18931988
AH03.1289	AH03	18973273	18983165	LOC_Os06g44230	RpoTp	0
AH03.1290	AH03	19020483	19035543
AH03.1291	AH03	19061893	19062486
AH03.1292	AH03	19069942	19070712
AH03.1293	AH03	19310048	19310371
AH03.1294	AH03	19568626	19569022
AH03.1295	AH03	19672174	19673740
AH03.1296	AH03	19766127	19766932
AH03.1297	AH03	19793198	19794023
AH03.1298	AH03	19810525	19811323
AH03.1299	AH03	19829339	19830462
AH03.1300	AH03	19901418	19905977
AH03.1301	AH03	19906723	19906923
AH03.1302	AH03	19944103	19944601
AH03.1303	AH03	20186189	20187603
AH03.1304	AH03	20309748	20311682
AH03.1305	AH03	20314982	20315438
AH03.1306	AH03	20357429	20358067
AH03.1307	AH03	20362440	20364505
AH03.1308	AH03	20368471	20368743
AH03.1309	AH03	20403727	20405940
AH03.1310	AH03	20564282	20564728
AH03.1311	AH03	20657545	20658815
AH03.1312	AH03	20692113	20692433
AH03.1313	AH03	20706785	20707000
AH03.1314	AH03	20730218	20752775
AH03.1315	AH03	20775219	20783769
AH03.1316	AH03	20785445	20786324
AH03.1317	AH03	20797045	20798871
AH03.1319	AH03	21247861	21248463
AH03.1320	AH03	21549843	21551752
AH03.1321	AH03	21667362	21668212
AH03.1322	AH03	21688575	21690899
AH03.1323	AH03	21733045	21739464
AH03.1324	AH03	21739851	21747885
AH03.1325	AH03	21752565	21752825
AH03.1326	AH03	21800676	21801092
AH03.1327	AH03	21802747	21807889
AH03.1328	AH03	21808233	21810968
AH03.1329	AH03	21824681	21826122
AH03.1330	AH03	21856610	21861106	LOC_Os05g35170	IDEF2	1.2e-85
AH03.1331	AH03	21862054	21867807
AH03.1332	AH03	21870555	21870893	LOC_Os05g34770	Cc1	2.57e-63
AH03.1333	AH03	21877881	21878282
AH03.1334	AH03	21897546	21900859
AH03.1335	AH03	22000268	22000991
AH03.1336	AH03	22022115	22030210	LOC_Os09g07510	PP2A-A	0
AH03.1337	AH03	22032331	22037025
AH03.1338	AH03	22038204	22038973
AH03.1339	AH03	22059099	22063413
AH03.1340	AH03	22064931	22066214
AH03.1341	AH03	22124761	22126557
AH03.1342	AH03	22276884	22278700
AH03.1343	AH03	22293194	22299839	LOC_Os09g07510	PP2A-A	0
AH03.1344	AH03	22390416	22390745
AH03.1347	AH03	22644842	22645168
AH03.1348	AH03	22689488	22690495
AH03.1349	AH03	22738319	22741849
AH03.1350	AH03	22780317	22782461
AH03.1351	AH03	22813048	22813602
AH03.1352	AH03	22835157	22838368
AH03.1353	AH03	22852964	22853536
AH03.1354	AH03	22866585	22874382
AH03.1357	AH03	23027548	23028646
AH03.1358	AH03	23077742	23080944
AH03.1359	AH03	23090191	23091757
AH03.1360	AH03	23106318	23109695
AH03.1361	AH03	23160739	23164525
AH03.1362	AH03	23218757	23219991
AH03.1363	AH03	23227651	23229410
AH03.1364	AH03	23240381	23240950
AH03.1365	AH03	23263301	23263896
AH03.1366	AH03	23281364	23282025
AH03.1367	AH03	23286508	23287097
AH03.1368	AH03	23337605	23338307
AH03.1369	AH03	23363605	23364725
AH03.1370	AH03	23368732	23369236
AH03.1371	AH03	23375731	23377648
AH03.1372	AH03	23411677	23415777
AH03.1373	AH03	23419191	23419709
AH03.1374	AH03	23455419	23456039
AH03.1375	AH03	23465306	23465965
AH03.1376	AH03	23466684	23468573
AH03.1377	AH03	23471132	23472528
AH03.1378	AH03	23501107	23504696
AH03.1379	AH03	23556662	23557030
AH03.1380	AH03	23585750	23586103
AH03.1381	AH03	23789942	23793629
AH03.1382	AH03	23805703	23806329
AH03.1383	AH03	23828259	23828705
AH03.1387	AH03	23962227	23962775
AH03.1388	AH03	23990110	23990860
AH03.1389	AH03	24016553	24019272
AH03.1390	AH03	24019687	24020083
AH03.1391	AH03	24021579	24024923
AH03.1392	AH03	24031460	24031883
AH03.1393	AH03	24051931	24052616
AH03.1394	AH03	24055580	24059292
AH03.1395	AH03	24067020	24068197
AH03.1396	AH03	24077327	24078292
AH03.1397	AH03	24079794	24088474
AH03.1398	AH03	24128260	24128598
AH03.1402	AH03	24204790	24208859
AH03.1403	AH03	24220761	24221384
AH03.1404	AH03	24244020	24244370
AH03.1405	AH03	24247453	24248716
AH03.1406	AH03	24264129	24265723
AH03.1407	AH03	24272289	24273870
AH03.1408	AH03	24275873	24281406
AH03.1409	AH03	24286205	24294333
AH03.1410	AH03	24330341	24338032	LOC_Os07g48820	rTGA2.1; bZIP63; NIF1	1.17e-113
AH03.1411	AH03	24427661	24433697
AH03.1422	AH03	24710552	24719617
AH03.1437	AH03	25242857	25250232
AH03.1438	AH03	25268425	25270593
AH03.1439	AH03	25276009	25279904
AH03.1440	AH03	25280772	25284926
AH03.1441	AH03	25302770	25303285
AH03.1442	AH03	25307928	25310984
AH03.1443	AH03	25313732	25316286
AH03.1444	AH03	25318761	25319990
AH03.1445	AH03	25381964	25382671
AH03.1446	AH03	25395991	25396347
AH03.1447	AH03	25397126	25397542
AH03.1453	AH03	25567221	25568741
AH03.1454	AH03	25580978	25581376
AH03.1455	AH03	25604985	25605663
AH03.1456	AH03	25610124	25610441
AH03.1457	AH03	25627501	25628655
AH03.1458	AH03	25651099	25652133
AH03.1459	AH03	25673733	25674595
AH03.1478	AH03	25921307	25921675
AH03.1479	AH03	25922259	25925514	LOC_Os09g12770	MYBc	5.61e-178
AH03.1480	AH03	25943130	25949943
AH03.1481	AH03	25971753	25972134
AH03.1482	AH03	26173964	26174422
AH03.1483	AH03	26218179	26218770
AH03.1484	AH03	26317560	26325287
AH03.1491	AH03	26444727	26448866
AH03.1492	AH03	26458263	26458898
AH03.1493	AH03	26479548	26480516
AH03.1494	AH03	26498184	26498537
AH03.1542	AH03	27724269	27725446
AH03.1543	AH03	27732764	27733333
AH03.1544	AH03	27733596	27734264
AH03.1856	AH03	33467249	33468865
AH03.1974	AH03	34990416	34998156
AH03.2030	AH03	35601250	35602730
AH03.2031	AH03	35604028	35605241
AH03.2032	AH03	35606707	35619184
AH03.2033	AH03	35698376	35699077
AH03.2064	AH03	36023534	36029714
AH03.2418	AH03	39533386	39534528
AH03.2419	AH03	39538214	39539062
AH03.2420	AH03	39541101	39543741	LOC_Os02g02410	Bip1; BiP3	0
AH03.2421	AH03	39544647	39571036
AH03.2422	AH03	39576537	39578092
AH03.2423	AH03	39582569	39592925
AH03.2448	AH03	39805415	39808314
AH03.2449	AH03	39812482	39818617
AH03.2450	AH03	39836755	39838005
AH03.2478	AH03	40186115	40187454
AH03.2479	AH03	40219967	40220351
AH03.2480	AH03	40234141	40237746
AH03.2481	AH03	40239096	40241683
AH03.2482	AH03	40246435	40247772
AH03.2483	AH03	40285948	40291677	LOC_Os02g27620	d50;5PTase	0
AH03.2484	AH03	40292449	40299793
AH03.2485	AH03	40303058	40304492
AH03.2486	AH03	40306191	40307714
AH03.2487	AH03	40317364	40318185
AH03.2488	AH03	40320581	40323180
AH03.2489	AH03	40323829	40329376
AH03.2490	AH03	40334711	40336438	LOC_Os04g28280	An-1	4.22e-52
AH03.2491	AH03	40338863	40345455
AH03.2492	AH03	40346589	40351743
AH03.2493	AH03	40355380	40358987
AH03.2494	AH03	40367497	40368749
AH03.2495	AH03	40376650	40377852
AH03.2530	AH03	40645913	40650895
AH03.2531	AH03	40656891	40658176
AH03.2761	AH03	42780926	42783691
AH03.2762	AH03	42785425	42791519
AH03.2763	AH03	42793360	42796035
AH03.2764	AH03	42796999	42798544
AH03.2765	AH03	42803044	42803652
AH03.2766	AH03	42804950	42805987
AH03.2767	AH03	42816961	42819451
AH03.2768	AH03	42820849	42822414
AH03.2769	AH03	42825196	42826413	LOC_Os09g36890	MED4; Med4	4.08e-159
AH03.2770	AH03	42826746	42831983
AH03.2771	AH03	42847711	42848465
AH03.2772	AH03	42857488	42861149
AH03.2782	AH03	42961303	42963613
AH03.2783	AH03	42971952	42975357
AH03.2784	AH03	42975906	42977118
AH03.2785	AH03	42982352	42984526
AH03.2786	AH03	42987399	42989000
AH03.2787	AH03	42990354	42991118
AH03.2788	AH03	42994526	42996126
AH03.2789	AH03	42996660	43004510	LOC_Os10g38060	PLDβ1	0
AH03.2790	AH03	43013635	43014879
AH03.2791	AH03	43021467	43022699
AH03.2792	AH03	43025955	43028284
AH03.2793	AH03	43039132	43040433
AH03.2794	AH03	43066069	43067370
AH03.2795	AH03	43088626	43098122	LOC_Os06g50920	ILA1	0
AH03.2796	AH03	43125926	43130120
AH03.2797	AH03	43132896	43150965
AH03.2798	AH03	43155286	43157831
AH03.2799	AH03	43158180	43159108
AH03.2806	AH03	43220038	43220448	LOC_Os09g37400	SAUR45	8.73e-63
AH03.2807	AH03	43228074	43228955	LOC_Os09g37400	SAUR45	2.47e-64
AH03.2808	AH03	43230304	43230732	LOC_Os09g37400	SAUR45	2.44e-73
AH03.2809	AH03	43232501	43232935	LOC_Os09g37400	SAUR45	1.3e-60
AH03.2810	AH03	43237715	43238101	LOC_Os09g37400	SAUR45	1.23e-53
AH03.2816	AH03	43319862	43322952	LOC_Os04g43840	LABA1; An-2; LOGL6	1.72e-107
AH03.2817	AH03	43331022	43333415
AH03.2818	AH03	43335530	43336314
AH03.2819	AH03	43337393	43338295
AH03.2820	AH03	43342690	43346774
AH03.2821	AH03	43351924	43353970
AH03.2822	AH03	43355263	43359705
AH03.2823	AH03	43360301	43362790
AH03.2824	AH03	43369798	43371627
AH03.2825	AH03	43375770	43377294
AH03.2826	AH03	43377945	43386652
AH03.2827	AH03	43389419	43390222	LOC_Os09g37720	U11/U12-31K	5.94e-123
AH03.2828	AH03	43391055	43392134
AH03.2829	AH03	43392677	43393045
AH03.2830	AH03	43393694	43393963
AH03.2831	AH03	43395134	43395394
AH03.2832	AH03	43395970	43396230
AH03.2833	AH03	43398952	43399554
AH03.2834	AH03	43400768	43406511
AH03.2835	AH03	43408873	43411049
AH03.2836	AH03	43413457	43414245	LOC_Os09g17740	CAB1R	9.61e-176
AH03.2837	AH03	43427897	43428247
AH03.2838	AH03	43433185	43436323
AH03.2839	AH03	43454725	43455039
AH03.2840	AH03	43455514	43458324
AH03.2841	AH03	43470071	43470874
AH03.2842	AH03	43472251	43475627
AH03.2843	AH03	43477085	43540326
AH03.2844	AH03	43545202	43552595
AH03.2845	AH03	43566885	43567232
AH03.2846	AH03	43575524	43578841	LOC_Os07g35700	CRK10	8.87e-98
AH03.2847	AH03	43580010	43583423
AH03.2848	AH03	43584201	43588615
AH03.2849	AH03	43601144	43601690
AH03.2850	AH03	43601937	43610012
AH03.2851	AH03	43612412	43612744
AH03.2852	AH03	43619491	43627942
AH03.2853	AH03	43628724	43635173
AH03.2854	AH03	43636617	43648757	LOC_Os09g37949	RPK1	0
AH03.2855	AH03	43649720	43653475
AH03.2856	AH03	43668770	43672376
AH03.2857	AH03	43680690	43683034	LOC_Os03g02800	RIM1	7.62e-87
AH03.2858	AH03	43685988	43688214	LOC_Os03g02800	RIM1	1.15e-91
AH03.2859	AH03	43690308	43691097
AH03.2860	AH03	43697061	43702479	LOC_Os02g02560	Ugp2; Ugp2	0
AH03.2861	AH03	43703688	43706177
AH03.2862	AH03	43709698	43712875
AH03.2863	AH03	43723933	43724745
AH03.2864	AH03	43727641	43729677
AH03.2865	AH03	43730461	43733031
AH03.2866	AH03	43733448	43736601
AH03.2875	AH03	43825268	43825822
AH03.2876	AH03	43846661	43851332
AH03.2877	AH03	43855339	43856325
AH03.2878	AH03	43863857	43866441
AH03.2879	AH03	43868480	43869354
AH03.2880	AH03	43871054	43878415
AH03.2881	AH03	43879086	43879714
AH03.2882	AH03	43880695	43883762
AH03.2883	AH03	43893703	43895607
AH03.3100	AH03	46114409	46119341
AH03.3101	AH03	46120417	46129561
AH03.3102	AH03	46130312	46133532
AH03.3329	AH03	48153988	48154467
AH03.3541	AH03	50080298	50081138
AH03.3542	AH03	50081564	50084422
AH03.3543	AH03	50087228	50092725
AH03.3544	AH03	50095482	50095781
AH03.3545	AH03	50098325	50099638	LOC_Os07g39870	ZFP245	0
AH03.3727	AH03	51562996	51564402
AH03.3728	AH03	51566178	51568365
AH03.3729	AH03	51572219	51573631
AH03.4071	AH03	54203448	54206760
AH03.4124	AH03	54762490	54767598	LOC_Os07g48920	ALDH22A1	0
AH03.4125	AH03	54769816	54770841	LOC_Os07g48980	NAS3	7.64e-179
AH03.4137	AH03	54868048	54871246
AH03.4138	AH03	54872005	54873268
AH03.4139	AH03	54875008	54875793
AH03.4140	AH03	54879547	54881040
AH03.4141	AH03	54884213	54888578
AH03.4142	AH03	54892452	54894995
AH03.4143	AH03	54895329	54897240	LOC_Os05g39310	PDC1	0
AH03.4158	AH03	55175483	55180039
AH03.4159	AH03	55180885	55187502
AH04.1	AH04	589	1843
AH04.2	AH04	2431	4916
AH04.3	AH04	5927	6379	LOC_Os12g08780	YUC11	1.2e-57
AH04.129	AH04	1142113	1143675	LOC_Os07g48430	rth1; APY	5.12e-71
AH04.130	AH04	1143733	1145078	LOC_Os07g48430	rth1; APY	1.16e-73
AH04.131	AH04	1146523	1147864
AH04.413	AH04	4649080	4665098	LOC_Os11g11810	Pi5; PiCO39; RGA5; Os11gRGA5	0
AH04.656	AH04	8255492	8261050
AH04.657	AH04	8309430	8310384
AH04.658	AH04	8314239	8316791	LOC_Os08g05440	Pi36	2.81e-79
AH04.757	AH04	10368742	10369100
AH04.758	AH04	10370772	10371824
AH04.759	AH04	10382333	10384390
AH04.760	AH04	10404236	10405265
AH04.764	AH04	10629498	10630175
AH04.765	AH04	10674922	10675632
AH04.774	AH04	10853530	10856690
AH04.775	AH04	10887194	10887574
AH04.776	AH04	10893621	10894622
AH04.777	AH04	10896015	10896272
AH04.778	AH04	10898968	10901001
AH04.779	AH04	10926087	10927420
AH04.902	AH04	13670455	13670859
AH04.1019	AH04	16170342	16171426
AH04.1056	AH04	17076833	17077806
AH04.1057	AH04	17132378	17134076
AH04.1058	AH04	17141321	17149686
AH04.1059	AH04	17153303	17153671
AH04.1113	AH04	18634027	18634439
AH04.1114	AH04	18725455	18725672
AH04.1115	AH04	18749379	18779790
AH04.1127	AH04	19359433	19360427
AH04.1128	AH04	19364744	19370099
AH04.1130	AH04	19469376	19470147
AH04.1137	AH04	19686868	19687149
AH04.1138	AH04	19736917	19742573
AH04.1139	AH04	19775205	19776671
AH04.1145	AH04	19925525	19929774
AH04.1149	AH04	20041498	20042401
AH04.1150	AH04	20043422	20050939
AH04.1155	AH04	20120748	20121248
AH04.1156	AH04	20140139	20141423
AH04.1157	AH04	20156097	20157719
AH04.1158	AH04	20235857	20242674
AH04.1159	AH04	20273909	20278287
AH04.1160	AH04	20353172	20353959
AH04.1163	AH04	20739937	20744949
AH04.1164	AH04	20782196	20783877
AH04.1165	AH04	20790692	20792501
AH04.1167	AH04	21013779	21014387
AH04.1171	AH04	21482028	21482255
AH04.1172	AH04	21483689	21484489
AH04.1176	AH04	21575681	21581913
AH04.1177	AH04	21657128	21669070
AH04.1178	AH04	21678333	21684402
AH04.1181	AH04	22025116	22030051
AH04.1182	AH04	22031819	22032391
AH04.1183	AH04	22043554	22048434
AH04.1184	AH04	22164018	22164518
AH04.1186	AH04	22248246	22251209
AH04.1188	AH04	22372065	22372978
AH04.1189	AH04	22414870	22426066
AH04.1191	AH04	22662576	22662797
AH04.1192	AH04	22674948	22675220
AH04.1193	AH04	22692671	22694134
AH04.1195	AH04	22766155	22768842
AH04.1196	AH04	22781579	22782106
AH04.1197	AH04	23083749	23084151
AH04.1198	AH04	23099190	23102052
AH04.1201	AH04	23226763	23227860
AH04.1202	AH04	23245430	23248770
AH04.1203	AH04	23255882	23256527
AH04.1204	AH04	23278473	23279688
AH04.1205	AH04	23281061	23282488
AH04.1206	AH04	23308420	23308749
AH04.1207	AH04	23309865	23312856
AH04.1211	AH04	23624037	23624324
AH04.1212	AH04	23697827	23700119
AH04.1215	AH04	23794241	23794679
AH04.1216	AH04	23864650	23866136
AH04.1217	AH04	23955298	23956484
AH04.1218	AH04	23980881	23983100
AH04.1219	AH04	24036300	24037475
AH04.1220	AH04	24045163	24049733
AH04.1221	AH04	24057112	24057607
AH04.1222	AH04	24105446	24114061
AH04.1223	AH04	24191421	24193170
AH04.1224	AH04	24229395	24247817	LOC_Os01g68860	C3H12	1.89e-170
AH04.1225	AH04	24271297	24272553
AH04.1251	AH04	25016259	25017424
AH04.1252	AH04	25019856	25020917
AH04.1253	AH04	25100314	25100781
AH04.1254	AH04	25150825	25151636
AH04.1255	AH04	25193199	25194201
AH04.1256	AH04	25201123	25201981
AH04.1257	AH04	25351960	25363222	LOC_Os07g03250	Crl-5	3.41e-72
AH04.1258	AH04	25415703	25416134
AH04.1259	AH04	25417948	25418277
AH04.1260	AH04	25455562	25456925
AH04.1261	AH04	25563032	25564365
AH04.1262	AH04	25593083	25601044
AH04.1263	AH04	25674263	25676794
AH04.1264	AH04	25679741	25681298
AH04.1265	AH04	25683375	25685134
AH04.1266	AH04	25751678	25752554
AH04.1417	AH04	29306490	29307248
AH04.1798	AH04	36562103	36564036
AH04.1936	AH04	38962968	38964926
AH04.1937	AH04	38966702	38967111
AH04.1938	AH04	38971167	38973639
AH04.2012	AH04	40202622	40206343
AH04.2020	AH04	40384789	40385034
AH04.2308	AH04	44784509	44785040
AH04.2309	AH04	44797121	44797465
AH05.11	AH05	222351	225242
AH05.12	AH05	225525	227708
AH05.13	AH05	232319	232888
AH05.83	AH05	813440	816685
AH05.162	AH05	1471388	1474286	LOC_Os12g04500	RR10	3.58e-103
AH05.163	AH05	1474761	1477127
AH05.164	AH05	1477495	1481337
AH05.165	AH05	1486977	1489658
AH05.166	AH05	1493323	1496962
AH05.186	AH05	1643566	1645203
AH05.187	AH05	1652005	1654539	LOC_Os11g05160	AHL1	9.65e-115
AH05.188	AH05	1655251	1655691
AH05.207	AH05	1805057	1819003
AH05.208	AH05	1821860	1828665
AH05.209	AH05	1833294	1835713
AH05.210	AH05	1855105	1855952	LOC_Os06g06320	Hd3a; FT	3.2e-74
AH05.240	AH05	2052691	2053851	LOC_Os02g45850	RAV6; Epi-rav6	9.4e-52
AH05.593	AH05	5293524	5299595	LOC_Os01g62410	MYB3R-2	8.71e-90
AH05.763	AH05	6921377	6927242
AH05.764	AH05	6934616	6936926	LOC_Os05g05310	VIL4	0
AH05.765	AH05	6940700	6943764
AH05.766	AH05	6945392	6947554
AH05.767	AH05	6953309	6953791
AH05.809	AH05	7378651	7379770
AH05.1298	AH05	11982319	11983674
AH05.1299	AH05	11984153	11984551
AH05.1300	AH05	11985833	11987200
AH05.1301	AH05	11994561	11995136
AH05.1331	AH05	12282210	12290205
AH05.1332	AH05	12291775	12292385
AH05.1333	AH05	12296317	12299528
AH05.1334	AH05	12307313	12308460
AH05.1335	AH05	12312268	12312600
AH05.1548	AH05	14241213	14242127
AH05.1853	AH05	17521369	17521614
AH05.1854	AH05	17523446	17524519
AH05.1855	AH05	17528961	17530262
AH05.1856	AH05	17532265	17532906
AH05.2336	AH05	22746178	22749839
AH05.2337	AH05	22750817	22752457
AH05.2338	AH05	22777101	22779991
AH05.2339	AH05	22781146	22783972
AH05.2340	AH05	22788213	22788836
AH05.2341	AH05	22789634	22794667
AH05.2342	AH05	22801773	22805247
AH05.2353	AH05	22973529	22978673
AH05.2354	AH05	22983249	22986476
AH05.2392	AH05	23441100	23444449
AH05.2393	AH05	23445462	23446570
AH05.2394	AH05	23455779	23456531
AH05.2431	AH05	23824080	23828530	LOC_Os05g34460	TCM5	0
AH05.2432	AH05	23829292	23830680
AH05.2433	AH05	23831628	23840601
AH05.2434	AH05	23860207	23861221	LOC_Os01g66590	Crll3; IG1; AS2	1.58e-105
AH05.2440	AH05	23967406	23968053
AH05.2444	AH05	24126574	24127374
AH05.2445	AH05	24133267	24135723
AH05.2446	AH05	24140085	24142297
AH05.2447	AH05	24154168	24157724
AH05.2448	AH05	24160412	24166852	LOC_Os03g45920	TUB8	0
AH05.2449	AH05	24173405	24179287
AH05.2450	AH05	24180832	24184815
AH05.2451	AH05	24187422	24188618
AH05.2452	AH05	24194892	24195850
AH05.2453	AH05	24197036	24197461
AH05.2454	AH05	24223136	24226349
AH05.2455	AH05	24229053	24229988
AH05.2456	AH05	24245429	24248496
AH05.2457	AH05	24264196	24272416	LOC_Os05g34040	TCD5	0
AH05.2458	AH05	24273788	24275808
AH05.2459	AH05	24284151	24286609
AH05.2460	AH05	24287415	24288158
AH05.2461	AH05	24289175	24293305
AH05.2462	AH05	24293972	24295421
AH05.2463	AH05	24300565	24301008
AH05.2464	AH05	24313251	24313917
AH05.2465	AH05	24315281	24318100
AH05.2493	AH05	24722991	24724714
AH05.2494	AH05	24736485	24740955
AH05.2495	AH05	24745997	24746878
AH05.2496	AH05	24761966	24764916
AH05.2497	AH05	24766817	24778505
AH05.2498	AH05	24820907	24822442
AH05.2499	AH05	24827655	24831408
AH05.2500	AH05	24835651	24837386
AH05.2508	AH05	24924309	24926416
AH05.2509	AH05	24945743	24946564
AH05.2510	AH05	24951227	24951724
AH05.2511	AH05	24957260	24961329
AH05.2512	AH05	24961820	24964610
AH05.2513	AH05	24967188	24975851
AH05.2514	AH05	24977231	24977851
AH05.2515	AH05	25002608	25005083
AH05.2516	AH05	25005954	25007583
AH05.2541	AH05	25353071	25354115
AH05.2542	AH05	25354630	25357935
AH05.2543	AH05	25367232	25372133
AH05.2544	AH05	25372613	25374619
AH05.2545	AH05	25375572	25379677
AH05.2551	AH05	25446466	25451660
AH05.2552	AH05	25453319	25454787
AH05.2553	AH05	25458536	25476756
AH05.2565	AH05	25617739	25619314
AH05.2572	AH05	25681111	25683015
AH05.2573	AH05	25685223	25689453
AH05.2587	AH05	26095685	26096250
AH05.2593	AH05	26161655	26167512
AH05.2594	AH05	26180272	26182596
AH05.2599	AH05	26260451	26275399
AH05.2608	AH05	26389915	26390640
AH05.2896	AH05	31260425	31261714
AH05.2897	AH05	31286106	31286648
AH05.2898	AH05	31288098	31289387
AH05.3397	AH05	47965814	47966230
AH05.3398	AH05	47969588	47977093
AH05.3403	AH05	48087988	48089049
AH05.3404	AH05	48089883	48091543
AH05.3405	AH05	48119404	48120149
AH05.3406	AH05	48158829	48160180
AH05.3407	AH05	48267076	48268610
AH05.3408	AH05	48269808	48270504
AH05.3409	AH05	48294010	48294714
AH05.3410	AH05	48300793	48301563
AH05.3411	AH05	48304543	48307581
AH05.3412	AH05	48316995	48319077
AH05.3417	AH05	48423316	48423732
AH05.3418	AH05	48449055	48453424	LOC_Os03g03150	TAD1; TE; CCS52A	5.17e-94
AH05.3419	AH05	48454975	48459054
AH05.3420	AH05	48460427	48465292	LOC_Os12g27994	DEC	8.18e-152
AH05.3441	AH05	49038434	49039234
AH05.3442	AH05	49050866	49053934
AH05.3443	AH05	49089402	49090427
AH05.3444	AH05	49126706	49128592	LOC_Os12g29220	xa25; SWEET13	8.7e-140
AH05.3445	AH05	49166808	49167347
AH05.3446	AH05	49169805	49171500	LOC_Os12g29220	xa25; SWEET13	1.57e-134
AH05.3447	AH05	49190652	49191877
AH05.3448	AH05	49199171	49201368	LOC_Os12g29220	xa25; SWEET13	5.69e-132
AH05.3449	AH05	49207388	49208430
AH05.3450	AH05	49234493	49234998
AH05.3451	AH05	49243522	49253878
AH05.3460	AH05	49411295	49411778
AH05.3470	AH05	49570218	49571887
AH05.3471	AH05	49572494	49574846
AH05.3472	AH05	49580467	49586163
AH05.3473	AH05	49586860	49588541	LOC_Os05g45280	COLE1	3.22e-112
AH05.3474	AH05	49590465	49593231
AH05.3475	AH05	49598515	49601956
AH05.3476	AH05	49637022	49638845
AH05.3477	AH05	49643914	49644881
AH05.3478	AH05	49649905	49651058
AH05.3479	AH05	49674186	49678946	LOC_Os12g30020	CycT1;4	0
AH05.3480	AH05	49760203	49760766
AH05.3481	AH05	49772723	49775936
AH05.3482	AH05	49791880	49792188
AH05.3483	AH05	49796434	49797180
AH05.3484	AH05	49865306	49865692
AH05.3485	AH05	49890197	49891035
AH05.3486	AH05	49907369	49907719
AH05.3487	AH05	49913227	49914631
AH05.3488	AH05	49934125	49942151
AH05.3489	AH05	49952283	49953552
AH05.3499	AH05	50305577	50306176
AH05.3507	AH05	50519480	50519971
AH05.3517	AH05	50743013	50743866
AH05.3518	AH05	50758252	50760549
AH05.3519	AH05	50849452	50849931
AH05.3520	AH05	50875287	50877723
AH05.3521	AH05	50946119	50946547
AH05.3533	AH05	51081235	51084970
AH05.3534	AH05	51086771	51087985
AH05.3535	AH05	51094076	51096518
AH05.3551	AH05	51387971	51388873
AH05.3552	AH05	51395658	51396000
AH05.3553	AH05	51406210	51407771
AH05.3653	AH05	52890582	52895407
AH05.3654	AH05	52898406	52899509
AH05.3666	AH05	52981283	52981852
AH05.3667	AH05	52985503	52985817	LOC_Os12g35330	GRX28	1.2e-62
AH05.3668	AH05	53010961	53011275	LOC_Os12g35340	GRX29	1.49e-60
AH05.3669	AH05	53019422	53019736	LOC_Os12g35330	GRX28	4.35e-59
AH05.3670	AH05	53023109	53023423	LOC_Os12g35340	GRX29	5.28e-60
AH05.3671	AH05	53030513	53030827	LOC_Os12g35330	GRX28	8.35e-62
AH05.3672	AH05	53044692	53045632
AH05.3673	AH05	53069478	53069792	LOC_Os12g35330	GRX28	2.39e-61
AH05.3674	AH05	53074911	53075225	LOC_Os12g35340	GRX29	7.9e-61
AH05.3738	AH05	53987980	53988432	LOC_Os12g37410	OBF1; bZIP87	2.48e-76
AH05.3739	AH05	53994106	53996347
AH05.3848	AH05	55243095	55245723
AH05.3849	AH05	55248097	55250766
AH05.3850	AH05	55257404	55259263
AH05.3966	AH05	56701358	56705439
AH05.3967	AH05	56706019	56710116
AH05.3968	AH05	56711852	56715274	LOC_Os03g43400	IAA11	6.83e-99
AH05.3974	AH05	56900883	56903021
AH05.3975	AH05	56905216	56907016
AH05.4103	AH05	58215296	58220053	LOC_Os12g42550	MeCP	1.92e-100
AH05.4104	AH05	58220281	58234763
AH05.4105	AH05	58254413	58254835
AH05.4106	AH05	58259801	58263376
AH05.4115	AH05	58407577	58407900
AH05.4116	AH05	58422361	58423071
AH05.4117	AH05	58425118	58425537
AH05.4118	AH05	58433762	58434091
AH05.4190	AH05	59203127	59203387
AH05.4191	AH05	59211623	59214497
AH05.4192	AH05	59221585	59226682
AH05.4193	AH05	59232677	59233327
AH05.4194	AH05	59238918	59242032
AH05.4195	AH05	59268253	59270306
AH05.4196	AH05	59296990	59297532
AH05.4197	AH05	59298818	59299456
AH05.4198	AH05	59300730	59301796
AH05.4199	AH05	59313908	59314945
AH05.4226	AH05	59508618	59514375	LOC_Os03g01120	A8	0
AH05.4227	AH05	59515633	59519370
AH05.4228	AH05	59529093	59531366
AH05.4229	AH05	59532886	59533377
AH05.4230	AH05	59535411	59537012
AH05.4231	AH05	59539137	59540726
AH05.4232	AH05	59544341	59547903
AH05.4248	AH05	59701810	59714994
AH05.4249	AH05	59717296	59717913
AH06.5	AH06	129504	129860
AH06.6	AH06	132511	137432
AH06.28	AH06	353166	354940
AH06.41	AH06	462162	462428
AH06.42	AH06	463133	467040
AH06.43	AH06	468002	470618
AH06.44	AH06	471390	473279
AH06.45	AH06	477068	479063
AH06.46	AH06	481379	483070
AH06.47	AH06	484248	485775
AH06.71	AH06	623770	624380
AH06.72	AH06	625129	627809
AH06.73	AH06	629393	631087
AH06.74	AH06	645025	649165	LOC_Os08g06380	CslF6	0
AH06.75	AH06	650991	656969
AH06.76	AH06	660796	662175
AH06.77	AH06	662921	670887
AH06.78	AH06	671890	673340	LOC_Os06g02144	6PGDH; PGD1	0
AH06.79	AH06	675809	680070
AH06.80	AH06	680438	684374
AH06.81	AH06	691374	693515
AH06.82	AH06	694759	696051
AH06.83	AH06	700682	704550
AH06.84	AH06	708776	709347
AH06.85	AH06	712969	713325
AH06.86	AH06	716381	718673
AH06.155	AH06	1380347	1380866
AH06.156	AH06	1383008	1384254
AH06.157	AH06	1385915	1393015
AH06.455	AH06	4280330	4281070
AH06.456	AH06	4283314	4284770
AH06.457	AH06	4290958	4293269
AH06.458	AH06	4294704	4296156
AH06.459	AH06	4298032	4298676
AH06.460	AH06	4307423	4311272	LOC_Os01g43940	OPT1	0
AH06.461	AH06	4313714	4315392
AH06.462	AH06	4319345	4321032	LOC_Os06g03580	BBI1	4.04e-96
AH06.463	AH06	4322400	4327424
AH06.464	AH06	4337566	4338594
AH06.474	AH06	4427373	4430775
AH06.475	AH06	4433037	4433315
AH06.476	AH06	4434235	4434510
AH06.477	AH06	4438623	4438997
AH06.977	AH06	10360847	10364370
AH06.978	AH06	10387723	10389924
AH06.979	AH06	10392125	10393336
AH06.980	AH06	10404589	10411586
AH06.1289	AH06	17417583	17419063
AH06.1451	AH06	22165929	22166276
AH06.1452	AH06	22174700	22183964	LOC_Os01g54270	D10; CCD8	2.74e-76
AH06.1453	AH06	22184768	22187820
AH06.1454	AH06	22190247	22193004	LOC_Os02g30900	PBL1	6.21e-96
AH06.1463	AH06	22345507	22345770
AH06.1464	AH06	22346201	22348063
AH06.1465	AH06	22349882	22364730
AH06.1466	AH06	22366028	22368995
AH06.1476	AH06	22614548	22614896
AH06.1529	AH06	24450978	24452159
AH06.1530	AH06	24458668	24459795
AH06.1550	AH06	24702890	24707321
AH06.1561	AH06	24861010	24862032
AH06.1562	AH06	24868389	24870928
AH06.1563	AH06	24873975	24875417
AH06.1574	AH06	25007076	25009742
AH06.1646	AH06	26766931	26768977
AH06.1647	AH06	26770374	26770742
AH06.1648	AH06	26776176	26776544
AH06.1667	AH06	27564008	27567282	LOC_Os10g42750	CSLD1; rth-2	0
AH06.1668	AH06	27570669	27571295
AH06.1669	AH06	27591457	27591808
AH06.1670	AH06	27617878	27618540
AH06.1671	AH06	27645087	27646554
AH06.1672	AH06	27666793	27667053
AH06.1673	AH06	27674903	27675163
AH06.1674	AH06	27677623	27678295
AH06.1675	AH06	27680349	27680696
AH06.1676	AH06	27695269	27703256
AH06.1677	AH06	27706186	27708000	LOC_Os02g18840	UbDKγ4	0
AH06.1678	AH06	27713354	27713758
AH06.1679	AH06	27714211	27716483
AH06.1680	AH06	27722541	27723896
AH06.1681	AH06	27731860	27734683
AH06.1682	AH06	27738710	27738985
AH06.1683	AH06	27743129	27744163
AH06.1684	AH06	27770961	27771347
AH06.1685	AH06	27772301	27774302
AH06.1686	AH06	27775718	27776584
AH06.1687	AH06	27778247	27780601
AH06.1688	AH06	27780941	27781749
AH06.1689	AH06	27799260	27799647
AH06.1690	AH06	27844574	27845380
AH06.1691	AH06	27848049	27850680
AH06.1692	AH06	27859872	27865032
AH06.1693	AH06	27909615	27945881	LOC_Os11g08569	PS1; C7	0
AH06.1694	AH06	27994051	27999896
AH06.1695	AH06	28009035	28009832
AH06.1696	AH06	28062767	28063309
AH06.1697	AH06	28068437	28068979
AH06.1698	AH06	28094898	28097715	LOC_Os04g38720	OMTN2; NAC2; til1	1.06e-75
AH06.1699	AH06	28168057	28168357
AH06.1700	AH06	28174201	28176172
AH06.1701	AH06	28191140	28191478
AH06.1702	AH06	28238302	28242845
AH06.1703	AH06	28258875	28263069
AH06.1704	AH06	28266339	28267199
AH06.1705	AH06	28313581	28314540
AH06.1867	AH06	32560613	32563979
AH06.1868	AH06	32565624	32570822
AH06.1869	AH06	32636643	32638101
AH06.1870	AH06	32654031	32659008
AH06.1871	AH06	32665135	32668577
AH06.1872	AH06	32686942	32687927
AH06.1873	AH06	32690629	32692210
AH06.1874	AH06	32693405	32695068
AH06.1915	AH06	33525812	33526636
AH06.1916	AH06	33542901	33543771
AH06.1917	AH06	33547998	33549519
AH06.1918	AH06	33554174	33560743
AH06.1919	AH06	33562127	33564029
AH06.1920	AH06	33567184	33567950
AH06.1921	AH06	33591588	33597253	LOC_Os01g11054	ppc4	0
AH06.1922	AH06	33696745	33698958
AH06.1925	AH06	33786003	33787374
AH06.1926	AH06	33794534	33795905
AH06.1927	AH06	33798340	33798962
AH06.1928	AH06	33803060	33812952
AH06.1929	AH06	33818982	33819617
AH06.1930	AH06	33820428	33820958
AH06.1931	AH06	33850818	33852175
AH06.1948	AH06	34212875	34216329
AH06.1949	AH06	34216781	34217332
AH06.1950	AH06	34218447	34221047
AH06.1951	AH06	34223352	34225061
AH06.1952	AH06	34233381	34234847
AH06.1953	AH06	34244036	34244638
AH06.1954	AH06	34246004	34247575
AH06.1955	AH06	34262346	34263956
AH06.1956	AH06	34275689	34277245
AH06.1957	AH06	34345675	34347255
AH06.1958	AH06	34353299	34354873
AH06.1959	AH06	34370462	34370785
AH06.1960	AH06	34375530	34377760
AH06.2025	AH06	35605588	35606182
AH06.2026	AH06	35627494	35628936
AH06.2027	AH06	35644777	35646283
AH06.2028	AH06	35646323	35650447
AH06.2029	AH06	35658106	35659598
AH06.2030	AH06	35688014	35688999
AH06.2031	AH06	35717062	35717673	LOC_Os06g36670	PYL9; PYL/RCAR9; PYL2	7.1e-95
AH06.2066	AH06	36356791	36366250
AH06.2122	AH06	37389838	37391731
AH06.2123	AH06	37398250	37403581
AH06.2173	AH06	38230233	38230649
AH06.2174	AH06	38251562	38254669
AH06.2211	AH06	38882676	38884745
AH06.2212	AH06	38893884	38894453
AH06.2213	AH06	38895988	38897385
AH06.2214	AH06	38917781	38918314
AH06.2215	AH06	38920845	38924886	LOC_Os01g43940	OPT1	0
AH06.2216	AH06	38925213	38925674
AH06.2217	AH06	38928675	38929232
AH06.2218	AH06	38932503	38933638
AH06.2219	AH06	38965122	38966258
AH06.2250	AH06	39406386	39409678
AH06.2251	AH06	39413205	39413516
AH06.2252	AH06	39416177	39418337
AH06.2502	AH06	42357045	42359542
AH06.2530	AH06	42686630	42689115	LOC_Os04g56170	LG1	1.28e-45
AH06.2531	AH06	42698543	42700601	LOC_Os04g56170	LG1	1.98e-41
AH06.2532	AH06	42716961	42717920
AH06.2554	AH06	42923735	42925006
AH06.2671	AH06	43953837	43954136
AH06.2672	AH06	43957752	43959429
AH06.2673	AH06	43964024	43964353
AH06.2674	AH06	43969384	43969704
AH06.2675	AH06	43975797	43976066
AH07.5	AH07	267948	271980
AH07.6	AH07	273422	274616
AH07.7	AH07	294817	295767
AH07.8	AH07	296484	298740
AH07.9	AH07	299076	300528
AH07.10	AH07	301071	301418
AH07.11	AH07	305825	309252
AH07.12	AH07	310266	310835
AH07.13	AH07	325711	330647	LOC_Os07g03250	Crl-5	1.32e-61
AH07.14	AH07	333075	336576
AH07.53	AH07	680380	681587
AH07.54	AH07	688655	690039
AH07.438	AH07	4512719	4513282
AH07.439	AH07	4519362	4524477
AH07.440	AH07	4525187	4531848
AH07.769	AH07	7603601	7604299
AH07.1101	AH07	12501091	12501895
AH07.1170	AH07	13588062	13589144	LOC_Os04g15840	EXP1	9.43e-122
AH07.1171	AH07	13602043	13602799
AH07.1172	AH07	13608939	13610210
AH07.1173	AH07	13616875	13617159
AH07.1174	AH07	13643499	13644018
AH07.1175	AH07	13646713	13649781
AH07.1176	AH07	13653221	13654916
AH07.1193	AH07	13928777	13929031
AH07.1194	AH07	13943129	13950351
AH07.1195	AH07	13954042	13954491
AH07.1196	AH07	13974505	13979348
AH07.1227	AH07	14693278	14694834
AH07.1228	AH07	14698723	14700356
AH07.1229	AH07	14786133	14787323
AH07.1230	AH07	14799362	14799574
AH07.1231	AH07	14884008	14884406
AH07.1232	AH07	14920574	14921637
AH07.1239	AH07	15091784	15092374
AH07.1240	AH07	15093249	15095911
AH07.1241	AH07	15096741	15097862
AH07.1340	AH07	17407989	17409203
AH07.1341	AH07	17411334	17418967
AH07.1618	AH07	27201539	27201937
AH07.1619	AH07	27203096	27203467
AH07.1620	AH07	27207873	27209300
AH07.1652	AH07	28320842	28321281
AH07.1653	AH07	28370612	28371096
AH07.1654	AH07	28375778	28376872	LOC_Os10g42550	ITPK5	4.16e-80
AH07.1655	AH07	28379521	28383985
AH07.1656	AH07	28486047	28488352
AH07.1657	AH07	28501252	28503097
AH07.1658	AH07	28511185	28515146
AH07.1659	AH07	28516777	28518220
AH07.1660	AH07	28530569	28531117
AH07.1661	AH07	28531259	28533194
AH07.1662	AH07	28544251	28548632
AH07.1663	AH07	28556112	28559994
AH07.1664	AH07	28602006	28610438
AH07.1665	AH07	28677559	28678459
AH07.1666	AH07	28695355	28698441
AH07.1671	AH07	28787503	28792423
AH07.1672	AH07	28846966	28851903
AH07.1673	AH07	28854658	28855242
AH07.1674	AH07	28855652	28856038
AH07.1675	AH07	28861124	28863878	LOC_Os11g35710	C11; IAS1	2.87e-93
AH07.1676	AH07	28908611	28908814
AH07.1677	AH07	28909751	28911225
AH07.1678	AH07	28968676	28968963
AH07.1679	AH07	29001264	29001902
AH07.1680	AH07	29016679	29019289
AH07.1681	AH07	29060261	29061286
AH07.1682	AH07	29066382	29067426	LOC_Os02g26430	WRKY42	4.79e-60
AH07.1695	AH07	29338334	29339027
AH07.1706	AH07	29503843	29506002
AH07.1707	AH07	29511906	29515167
AH07.1708	AH07	29526492	29528168
AH07.1709	AH07	29532870	29533214	LOC_Os01g15340	RAA1	8.09e-45
AH07.1723	AH07	29854882	29855675
AH07.1724	AH07	29907721	29916873
AH07.1728	AH07	30088280	30089192
AH07.1729	AH07	30117384	30122472
AH07.1730	AH07	30129090	30129834
AH07.1731	AH07	30145427	30146925
AH07.1748	AH07	30516380	30521217
AH07.1749	AH07	30523797	30529844
AH07.1750	AH07	30530479	30535005
AH07.1751	AH07	30537097	30537585
AH07.1752	AH07	30541703	30550802	LOC_Os02g27620	d50;5PTase	0
AH07.1753	AH07	30552620	30553761
AH07.1762	AH07	30725219	30727089	LOC_Os06g40640	Ald-Y; ygdl-1	0
AH07.1766	AH07	30811520	30811900
AH07.1767	AH07	30829597	30833889	LOC_Os03g07140	DPW	0
AH07.1768	AH07	30854187	30856900
AH07.1782	AH07	31239641	31240084
AH07.1783	AH07	31241039	31244351
AH07.1784	AH07	31245030	31245587
AH07.1785	AH07	31248271	31251507
AH07.1786	AH07	31253249	31253940
AH07.1802	AH07	31603699	31604883
AH07.1803	AH07	31610295	31611771
AH07.1810	AH07	31807979	31808191
AH07.1828	AH07	32182553	32184229
AH07.1829	AH07	32190115	32190988
AH07.1830	AH07	32193717	32194228
AH07.1909	AH07	33806415	33807635
AH07.1910	AH07	33814713	33815703
AH07.1911	AH07	33816157	33817389
AH07.1912	AH07	33840866	33841707
AH07.1913	AH07	33843002	33843764
AH07.1917	AH07	33962485	33968439
AH07.1918	AH07	33971767	33973340
AH07.1919	AH07	33999134	34006185
AH07.1920	AH07	34026816	34027831
AH07.1926	AH07	34157203	34158296
AH07.1931	AH07	34293808	34296819
AH07.2132	AH07	37976057	37976931
AH07.2133	AH07	37995839	37997279
AH07.2134	AH07	38003061	38004198
AH07.2135	AH07	38004996	38005568
AH07.2136	AH07	38013424	38013768
AH07.2137	AH07	38046064	38048093
AH07.2138	AH07	38050561	38052625
AH07.2139	AH07	38066024	38067941
AH07.2140	AH07	38070101	38074378
AH07.2141	AH07	38107298	38115078
AH07.2142	AH07	38117238	38121515
AH07.2143	AH07	38174800	38187874
AH07.2159	AH07	38440807	38443094
AH07.2160	AH07	38443919	38445634
AH07.2161	AH07	38486610	38487185
AH07.2162	AH07	38489063	38492545
AH07.2163	AH07	38503958	38509832
AH07.2164	AH07	38528709	38529176
AH07.2165	AH07	38536213	38538763
AH07.2166	AH07	38539624	38543740
AH07.2167	AH07	38568700	38572761
AH07.2168	AH07	38580670	38590601
AH07.2169	AH07	38593155	38594554
AH07.2170	AH07	38598174	38602171
AH07.2171	AH07	38603449	38605218
AH07.2172	AH07	38605300	38606575
AH07.2173	AH07	38645107	38646201
AH07.2174	AH07	38647519	38649629
AH07.2175	AH07	38652634	38653281
AH07.2176	AH07	38655568	38655873
AH07.2177	AH07	38657683	38657973
AH07.2178	AH07	38668410	38669065
AH07.2179	AH07	38718998	38722884	LOC_Os02g34810	APx8	0
AH07.2180	AH07	38724745	38729130
AH07.2181	AH07	38730419	38734048
AH07.2182	AH07	38757252	38757875
AH07.2183	AH07	38760280	38762491
AH07.2184	AH07	38811445	38812500
AH07.2185	AH07	38855852	38856228
AH07.2186	AH07	38893529	38905178	LOC_Os02g34850	SDG725	0
AH07.2187	AH07	38911994	38918116
AH07.2197	AH07	39003115	39008011
AH07.2198	AH07	39014141	39014677
AH07.2325	AH07	40336436	40340850
AH07.2326	AH07	40351145	40351426
AH07.2327	AH07	40352896	40355757	LOC_Os02g36700	SUT5	0
AH07.2328	AH07	40358577	40361890
AH07.2329	AH07	40392124	40396098
AH07.2330	AH07	40396393	40407340
AH07.2331	AH07	40408490	40409323
AH07.2332	AH07	40416277	40417841
AH07.2333	AH07	40451979	40453489
AH07.2334	AH07	40454123	40455748
AH07.2335	AH07	40497868	40499452
AH07.2336	AH07	40500336	40501106
AH07.2337	AH07	40513718	40514008
AH07.2343	AH07	40600663	40608375	LOC_Os02g49840	MADS57	4.06e-102
AH07.2344	AH07	40616112	40617512
AH07.2345	AH07	40624957	40625538
AH07.2346	AH07	40627204	40627703
AH07.2350	AH07	40723351	40724384
AH07.2351	AH07	40726207	40732804
AH07.2477	AH07	42025622	42026347
AH07.2478	AH07	42042190	42044751
AH07.2479	AH07	42046109	42048335	LOC_Os04g40730	WSL3	0
AH07.2480	AH07	42048646	42058984
AH07.2481	AH07	42060985	42063225
AH07.2482	AH07	42065635	42068697
AH07.2483	AH07	42070242	42077685
AH07.2484	AH07	42078459	42084842
AH07.2485	AH07	42085956	42087079
AH07.2486	AH07	42087744	42090731
AH07.2487	AH07	42091310	42092901	LOC_Os02g38820	CycF2;3	1.86e-118
AH07.2495	AH07	42256420	42261874
AH07.2496	AH07	42274693	42275639
AH07.2497	AH07	42298568	42301418	LOC_Os08g03290	GAPDH; GAPC3	0
AH07.2498	AH07	42308956	42312052
AH07.2499	AH07	42312974	42317954
AH07.2511	AH07	42422219	42427015
AH07.2512	AH07	42430143	42430483
AH07.2513	AH07	42431328	42432547
AH07.2514	AH07	42432945	42434668
AH07.2538	AH07	42630461	42634513
AH07.2553	AH07	42786845	42789107	LOC_Os03g55164	WRKY4	0
AH07.2554	AH07	42790517	42791440
AH07.2555	AH07	42792098	42794915
AH07.2556	AH07	42818022	42818279
AH07.2557	AH07	42819193	42822224	LOC_Os02g42150	WAK14	0
AH07.2558	AH07	42829159	42838987
AH07.2951	AH07	47704104	47707197
AH07.2952	AH07	47708098	47711175
AH07.3115	AH07	49302638	49304756	LOC_Os04g51070	EAT1; DTD	0
AH07.3116	AH07	49315730	49318302	LOC_Os02g47360	OTP51	0
AH07.3164	AH07	49822520	49824996
AH07.3165	AH07	49826423	49829451
AH07.3198	AH07	50070929	50077340
AH07.3212	AH07	50247686	50251093
AH07.3213	AH07	50253285	50257373	LOC_Os06g41730	ARID3	1.15e-153
AH07.3214	AH07	50261817	50267628
AH07.3215	AH07	50268607	50270523
AH07.3216	AH07	50272325	50273693	LOC_Os04g57490	CP1	4.45e-101
AH07.3217	AH07	50274555	50278303
AH07.3223	AH07	50340238	50341401	LOC_Os02g48560	FAD2-1	0
AH07.3248	AH07	50540694	50543973	LOC_Os08g06380	CslF6	1.34e-57
AH07.3249	AH07	50545780	50547348
AH07.3250	AH07	50554045	50556600
AH07.3251	AH07	50557195	50558710
AH07.3587	AH07	53761914	53762287
AH07.3588	AH07	53774115	53774661
AH07.3589	AH07	53776176	53779999
AH07.3615	AH07	53940762	53941157
AH07.3616	AH07	53953530	53955900
AH07.3635	AH07	54147478	54148470
AH07.3636	AH07	54149224	54152010	LOC_Os02g53160	PFA-DSP2	2.85e-104
AH07.3637	AH07	54161695	54162365
AH07.3638	AH07	54197050	54199042	LOC_Os02g53180	ACO3	2.61e-176
AH07.3801	AH07	55548365	55554554
AH07.4047	AH07	57401962	57404800
AH07.4048	AH07	57405730	57407687
AH07.4049	AH07	57408124	57411691	LOC_Os02g58480	SUS6	0
AH07.4050	AH07	57434841	57436225
AH07.4051	AH07	57436547	57437698
AH08.209	AH08	2089381	2093677	LOC_Os02g02120	WAK11	1.3e-152
AH08.486	AH08	5337964	5340883
AH08.487	AH08	5346265	5348683
AH08.488	AH08	5362606	5367675
AH08.489	AH08	5382768	5385927
AH08.490	AH08	5397894	5398265
AH08.491	AH08	5420315	5422758
AH08.492	AH08	5424462	5425106
AH08.493	AH08	5427690	5428307
AH08.494	AH08	5433725	5436721
AH08.499	AH08	5554756	5556046
AH08.507	AH08	5639508	5639798
AH08.528	AH08	5864739	5865127
AH08.529	AH08	5872077	5872925	LOC_Os08g08980	GLP8-4; GER1	3.07e-115
AH08.530	AH08	5875630	5880823
AH08.531	AH08	5900737	5903880
AH08.532	AH08	5904562	5907397
AH08.533	AH08	5923846	5924958	LOC_Os02g48560	FAD2-1	7.64e-173
AH08.534	AH08	5929707	5937090
AH08.535	AH08	5961925	5971298	LOC_Os08g09230	SSIIIa; Flo5	0
AH08.536	AH08	5971998	5978319
AH08.545	AH08	6118236	6122782
AH08.546	AH08	6142218	6142445
AH08.547	AH08	6151408	6153099
AH08.548	AH08	6155434	6159285
AH08.549	AH08	6172894	6174044
AH08.550	AH08	6175154	6176180
AH08.710	AH08	9393337	9394712
AH08.711	AH08	9403626	9404949
AH08.712	AH08	9412601	9415385
AH08.713	AH08	9417101	9421793
AH08.714	AH08	9425960	9429919
AH08.715	AH08	9456806	9457312
AH08.716	AH08	9495425	9495888
AH08.717	AH08	9598030	9602091
AH08.718	AH08	9604583	9605005
AH08.719	AH08	9704150	9705305
AH08.720	AH08	9714455	9715472
AH08.721	AH08	9721694	9723160
AH08.731	AH08	10156783	10157781
AH08.732	AH08	10164677	10164955
AH08.733	AH08	10179993	10180262
AH08.734	AH08	10195217	10195459
AH08.735	AH08	10254635	10254946
AH08.736	AH08	10296632	10299141
AH08.737	AH08	10299444	10300319
AH08.738	AH08	10316265	10319774	LOC_Os04g51280	WSP1	6.91e-48
AH08.739	AH08	10323487	10323772
AH08.740	AH08	10351534	10351815
AH08.741	AH08	10353334	10353812
AH08.742	AH08	10378532	10379079
AH08.743	AH08	10379941	10380186
AH08.744	AH08	10385658	10386269
AH08.745	AH08	10393770	10394430
AH08.1693	AH08	33811045	33811593
AH08.1702	AH08	33969259	33970415
AH08.1703	AH08	33972734	33973611
AH08.1704	AH08	33977351	33977647
AH08.1990	AH08	36787108	36790566
AH08.1991	AH08	36791573	36792849
AH08.2031	AH08	37181747	37182913
AH08.2032	AH08	37185331	37196556
AH08.2033	AH08	37211971	37214315	LOC_Os04g38720	OMTN2; NAC2; til1	1.6e-69
AH08.2062	AH08	37482671	37486483
AH08.2063	AH08	37488259	37493988	LOC_Os09g32080	bc15; CTL1	4.21e-154
AH08.2064	AH08	37494582	37496881
AH08.2065	AH08	37498869	37499531
AH08.2075	AH08	37584352	37592731
AH08.2102	AH08	37821211	37825329
AH08.2130	AH08	38152290	38157032	LOC_Os04g28280	An-1	1.43e-47
AH08.2196	AH08	38721825	38723242
AH08.2197	AH08	38725523	38727676	LOC_Os08g42350	xa13; 8N3	1.46e-160
AH08.2318	AH08	40084357	40084988
AH08.2319	AH08	40085564	40085999
AH08.2320	AH08	40089286	40089681
AH08.2321	AH08	40092177	40092410
AH08.2322	AH08	40095623	40098914
AH08.2330	AH08	40160401	40165530
AH08.2331	AH08	40165716	40166507
AH08.2332	AH08	40167500	40167982
AH08.2333	AH08	40172208	40172920
AH08.2334	AH08	40198036	40198749
AH08.2335	AH08	40201404	40202120
AH08.2336	AH08	40205451	40206164
AH08.2374	AH08	40443528	40448423
AH08.2375	AH08	40452157	40454603
AH08.2376	AH08	40461667	40465166
AH08.2377	AH08	40467428	40470053	LOC_Os08g44400	GRX20	4.05e-161
AH08.2378	AH08	40470451	40471029
AH08.2379	AH08	40471407	40477616
AH08.2380	AH08	40479281	40482212
AH08.2381	AH08	40482620	40485444
AH08.2382	AH08	40485937	40487280
AH08.2383	AH08	40487982	40493312
AH09.104	AH09	1821998	1826647
AH09.913	AH09	21247253	21251770
AH09.914	AH09	21259025	21260007
AH09.915	AH09	21308588	21310003
AH09.916	AH09	21313106	21315023
AH09.917	AH09	21316022	21317263
AH09.1687	AH09	28673478	28675005
AH09.1688	AH09	28677261	28679411
AH09.1844	AH09	30221813	30224707	LOC_Os05g39560	ZIP5	9.33e-156
AH09.1845	AH09	30247538	30248263	LOC_Os04g46660	CycP2;1	6.32e-104
AH09.1846	AH09	30252141	30254017
AH09.1847	AH09	30256798	30257172
AH09.1848	AH09	30258085	30259023
AH09.1849	AH09	30259484	30260800
AH09.1850	AH09	30272694	30273041
AH09.1851	AH09	30275757	30278545
AH09.2208	AH09	33242080	33248373
AH09.2209	AH09	33253291	33253770
AH09.2254	AH09	33663513	33665665
AH09.2255	AH09	33667582	33668502
AH09.2256	AH09	33669614	33674265	LOC_Os04g52120	HAK15	0
AH09.2836	AH09	38703866	38704126
AH09.2837	AH09	38704556	38709378
BH01.405	BH01	3671253	3674882
BH01.547	BH01	4949658	4951119
BH01.548	BH01	4956549	4959535
BH01.578	BH01	5165040	5167952
BH01.579	BH01	5173046	5176561	LOC_Os03g12730	BRR1; RLK1	0
BH01.580	BH01	5177560	5178214
BH01.581	BH01	5181932	5199357
BH01.582	BH01	5207630	5211195
BH01.583	BH01	5213274	5215652
BH01.584	BH01	5216717	5220057
BH01.585	BH01	5221643	5222941
BH01.586	BH01	5223637	5224955
BH01.587	BH01	5230828	5231643
BH01.588	BH01	5232385	5234143
BH01.589	BH01	5256670	5258234
BH01.590	BH01	5265891	5284645	LOC_Os03g56110	OSH43	4.19e-117
BH01.591	BH01	5290846	5292044	LOC_Os05g48010	MYB55	4.65e-70
BH01.592	BH01	5303911	5306282
BH01.593	BH01	5306757	5309138
BH01.594	BH01	5313808	5316727
BH01.595	BH01	5320184	5323734	LOC_Os07g03250	Crl-5	7.27e-138
BH01.596	BH01	5335745	5343158
BH01.597	BH01	5344949	5345521
BH01.598	BH01	5370893	5373295
BH01.599	BH01	5383890	5389297
BH01.600	BH01	5398509	5402867
BH01.601	BH01	5405046	5405603
BH01.602	BH01	5413188	5413942
BH01.603	BH01	5417421	5419421
BH01.1151	BH01	9884467	9886532
BH01.1152	BH01	9891030	9896980	LOC_Os03g48040	FdC2	4.79e-96
BH01.1153	BH01	9900787	9902874
BH01.1154	BH01	9903449	9906094
BH01.1155	BH01	9911707	9912009
BH01.1156	BH01	9917611	9921261
BH01.1157	BH01	9928754	9929119
BH01.1158	BH01	9932204	9937319
BH01.1159	BH01	9938559	9941632
BH01.1160	BH01	9942045	9947072
BH01.1161	BH01	9948365	9961763
BH01.1162	BH01	9962481	9963050
BH01.1163	BH01	9970899	9971702
BH01.1164	BH01	9987307	9987645
BH01.1165	BH01	9988917	9991289
BH01.1166	BH01	9991892	9993080
BH01.1167	BH01	10006535	10006903
BH01.1820	BH01	16023231	16032799
BH01.1821	BH01	16033056	16038631
BH01.1867	BH01	16460448	16463448
BH01.1893	BH01	16681010	16694290	LOC_Os03g11734	FRDL1	0
BH01.1894	BH01	16695315	16699577
BH01.1901	BH01	16805171	16806558
BH01.1902	BH01	16809260	16811279
BH01.1903	BH01	16811565	16812441
BH01.1904	BH01	16821580	16824073
BH01.1905	BH01	16829168	16831483
BH01.1906	BH01	16832088	16835637
BH01.1907	BH01	16855106	16858196
BH01.1908	BH01	16859986	16867351
BH01.1909	BH01	16868794	16871216	LOC_Os04g58200	PORA	0
BH01.1910	BH01	16873706	16874582
BH01.1911	BH01	16875306	16878071
BH01.2160	BH01	19567797	19569295	LOC_Os10g32600	Ehd1	2.68e-56
BH01.2161	BH01	19572074	19572827
BH01.2162	BH01	19576252	19577089
BH01.2163	BH01	19592207	19593493
BH01.2164	BH01	19594882	19600485
BH01.2165	BH01	19601304	19610409	LOC_Os10g32540	PAP1/pTAC3; WSL3	0
BH01.2166	BH01	19611756	19611962
BH01.2167	BH01	19613927	19619065
BH01.2168	BH01	19631914	19633317
BH01.2169	BH01	19635499	19636413
BH01.2509	BH01	24000322	24005831
BH01.2510	BH01	24043418	24048050
BH01.2511	BH01	24049103	24052460
BH01.2512	BH01	24054204	24056747
BH01.2567	BH01	24640451	24642799
BH01.2838	BH01	31213217	31218584	LOC_Os11g10480	Adh1	9.98e-145
BH01.2855	BH01	31415383	31418895
BH01.2856	BH01	31421047	31421831
BH01.2857	BH01	31431552	31435533
BH01.2858	BH01	31441345	31441891
BH01.2859	BH01	31472435	31473502
BH01.2860	BH01	31479162	31479812
BH01.2861	BH01	31482046	31483566	LOC_Os02g36110	CYP76M7	0
BH01.2862	BH01	31488132	31490952
BH01.2863	BH01	31494260	31494793
BH01.2864	BH01	31510489	31511720	LOC_Os10g05980	PRP2	6.66e-76
BH01.2865	BH01	31524508	31541827	LOC_Os10g05980	PRP2	8.86e-45
BH01.2866	BH01	31544814	31545134
BH01.2867	BH01	31558676	31559657	LOC_Os10g06000	PRP1	2.02e-50
BH01.2868	BH01	31567765	31569720
BH01.2869	BH01	31571564	31572005
BH01.2870	BH01	31595144	31625752
BH01.2888	BH01	31959320	31961521
BH01.2889	BH01	32108283	32112531
BH01.2912	BH01	32657428	32663208
BH01.2930	BH01	32994837	32997531
BH01.2934	BH01	33098566	33099731
BH01.2935	BH01	33102898	33105039
BH01.2936	BH01	33108416	33109577
BH01.2937	BH01	33167313	33169990
BH01.2938	BH01	33170633	33171430
BH01.2939	BH01	33174487	33175974
BH01.2940	BH01	33191282	33191764
BH01.2941	BH01	33192782	33196241
BH01.2971	BH01	33771594	33774641
BH01.2999	BH01	34343517	34344184
BH01.3000	BH01	34380068	34381599
BH01.3001	BH01	34401074	34405670
BH01.3002	BH01	34408875	34409721
BH01.3003	BH01	34415479	34416255
BH01.3004	BH01	34421436	34422485
BH01.3005	BH01	34423536	34426137
BH01.3006	BH01	34457778	34461605
BH01.3007	BH01	34470640	34472007
BH01.3042	BH01	34899369	34899890
BH01.3055	BH01	35097426	35098853
BH01.3056	BH01	35104378	35110234
BH01.3057	BH01	35120009	35121300
BH01.3058	BH01	35126242	35126643
BH01.3059	BH01	35132585	35133151
BH01.3060	BH01	35133447	35135523
BH01.3061	BH01	35136989	35138767
BH01.3062	BH01	35147854	35148228
BH01.3063	BH01	35159238	35159630
BH01.3064	BH01	35176992	35180971
BH01.3065	BH01	35184589	35187884	LOC_Os10g01134	SCP46	0
BH01.3066	BH01	35191549	35194812	LOC_Os10g01134	SCP46	1.66e-179
BH01.3067	BH01	35214829	35217252
BH01.3068	BH01	35317974	35320216
BH01.3069	BH01	35322021	35327257
BH01.3070	BH01	35338326	35341025
BH01.3071	BH01	35341230	35342039
BH01.3303	BH01	37822916	37824995
BH01.3304	BH01	37825957	37826744
BH01.3316	BH01	38004049	38016660
BH01.3328	BH01	38240819	38243066
BH01.3329	BH01	38244908	38246865
BH01.3330	BH01	38248668	38251928
BH01.3331	BH01	38263086	38264312
BH01.3341	BH01	38365026	38366638
BH01.3354	BH01	38571454	38574037
BH01.3355	BH01	38576189	38578907
BH01.3356	BH01	38600134	38601613
BH01.3357	BH01	38601643	38604776
BH01.3358	BH01	38606014	38607674	LOC_Os03g01770	ACR2.2	2.26e-68
BH01.3359	BH01	38608410	38617446
BH01.3360	BH01	38618115	38619298
BH01.3639	BH01	41287533	41289921
BH01.3640	BH01	41292304	41292750
BH01.3647	BH01	41371572	41373128
BH01.3855	BH01	43658589	43658822
BH01.3869	BH01	43724313	43725442
BH01.3870	BH01	43726187	43727087
BH01.3871	BH01	43729772	43730901
BH01.3872	BH01	43737404	43739883
BH01.3873	BH01	43740759	43743424
BH01.3874	BH01	43749339	43750552
BH01.3875	BH01	43752729	43753825
BH01.3876	BH01	43758810	43760287
BH01.3877	BH01	43776105	43776659
BH01.3878	BH01	43779175	43779717
BH01.3879	BH01	43783513	43784601
BH01.3880	BH01	43787316	43788404
BH01.3881	BH01	43790863	43793508
BH01.3882	BH01	43797396	43798487
BH01.3883	BH01	43802313	43803404
BH01.3884	BH01	43804212	43806683
BH01.3885	BH01	43810367	43812377
BH01.3886	BH01	43815757	43820581
BH01.3887	BH01	43823729	43834149
BH01.3888	BH01	43842965	43844979	LOC_Os07g44690	HsfB4b	1.18e-96
BH01.3889	BH01	43847186	43849783
BH01.3928	BH01	44184400	44197272
BH01.3988	BH01	44666723	44672320	LOC_Os03g22680	SRFP1	5.3e-159
BH01.3989	BH01	44673568	44675463
BH01.4011	BH01	44886126	44887395
BH01.4012	BH01	44889897	44890833
BH01.4013	BH01	44891751	44895387
BH01.4014	BH01	44896849	44897313
BH01.4320	BH01	47620065	47621266
BH01.4321	BH01	47621553	47623076
BH01.4322	BH01	47623753	47628199
BH01.4323	BH01	47630484	47636881
BH01.4324	BH01	47637197	47640849
BH01.4325	BH01	47640948	47646789
BH01.4326	BH01	47650761	47655848
BH02.207	BH02	2087853	2097344
BH02.629	BH02	5945247	5945774
BH02.630	BH02	5949879	5950734
BH02.631	BH02	5958244	5958867
BH02.668	BH02	6323838	6326525
BH02.669	BH02	6328635	6331375
BH02.670	BH02	6332429	6335963
BH02.771	BH02	7445521	7445997
BH02.772	BH02	7447120	7448907
BH02.823	BH02	7922046	7927416
BH02.989	BH02	9440926	9442605
BH02.999	BH02	9542230	9542736
BH02.1000	BH02	9554431	9611965
BH02.1026	BH02	9860097	9865165
BH02.1027	BH02	9865997	9869787
BH02.1028	BH02	9873555	9877833
BH02.1316	BH02	12563056	12565780
BH02.1317	BH02	12567078	12568608
BH02.1318	BH02	12571546	12574459
BH02.1326	BH02	12677766	12685651
BH02.1327	BH02	12703244	12708975
BH02.1328	BH02	12711243	12713362	LOC_Os01g17170	YGL8	0
BH02.1329	BH02	12720178	12722007
BH02.1330	BH02	12727478	12730532
BH02.1331	BH02	12734526	12734918
BH02.1332	BH02	12744918	12745547
BH02.1333	BH02	12746481	12747265
BH02.1334	BH02	12749601	12750338
BH02.1335	BH02	12758434	12759477
BH02.1336	BH02	12760927	12762076
BH02.1337	BH02	12763649	12764197
BH02.1338	BH02	12778178	12778972
BH02.1345	BH02	12859211	12863428	LOC_Os01g17260	bZIP03; NIF3; HBP1b	0
BH02.1346	BH02	12864732	12871437
BH02.1347	BH02	12873156	12876874
BH02.1348	BH02	12877494	12878421	LOC_Os07g44620	eIF6;1	3.21e-78
BH02.1349	BH02	12881537	12882899
BH02.1366	BH02	13041804	13046504
BH02.1367	BH02	13048421	13048789
BH02.1463	BH02	14021493	14029808
BH02.1464	BH02	14031570	14034988
BH02.1465	BH02	14038368	14046760
BH02.1466	BH02	14069786	14070551
BH02.1467	BH02	14071186	14073673
BH02.1468	BH02	14104572	14106878
BH02.1469	BH02	14113961	14117245
BH02.1470	BH02	14141320	14141742
BH02.1471	BH02	14180397	14182827
BH02.1477	BH02	14424816	14427340
BH02.1478	BH02	14428576	14433348
BH02.1513	BH02	14780507	14782135
BH02.1514	BH02	14784110	14785736
BH02.1670	BH02	17122380	17122778
BH02.1671	BH02	17126829	17127749
BH02.1672	BH02	17141845	17148813
BH02.1673	BH02	17167102	17175251	LOC_Os05g06280	SRS3; Kinesin-13A; sar1	0
BH02.1674	BH02	17176491	17180549
BH02.1675	BH02	17180984	17181371
BH02.1989	BH02	25621143	25622997
BH02.1990	BH02	25625623	25629836
BH02.1991	BH02	25631149	25633345
BH02.2032	BH02	26213174	26218521	LOC_Os02g58590	GnT1	1.1e-167
BH02.2033	BH02	26219707	26223601
BH02.2034	BH02	26231022	26233852
BH02.2035	BH02	26242465	26243179	LOC_Os10g38489	GSTU4	4.24e-69
BH02.2036	BH02	26244880	26245606
BH02.2136	BH02	27462998	27463679
BH02.2137	BH02	27465192	27467216
BH02.2142	BH02	27608710	27613298
BH02.2143	BH02	27639648	27642104
BH02.2144	BH02	27643072	27645430
BH02.2145	BH02	27658388	27660515
BH02.2146	BH02	27678714	27678998
BH02.2147	BH02	27713460	27713717
BH02.2148	BH02	27828345	27828560
BH02.2188	BH02	28529725	28533531
BH02.2213	BH02	28846861	28849425
BH02.2214	BH02	28852923	28853222
BH02.2215	BH02	28855848	28859675
BH02.2216	BH02	28861485	28862351
BH02.2217	BH02	28867947	28880995
BH02.2218	BH02	28881099	28882458
BH02.2219	BH02	28890259	28891508
BH02.2220	BH02	28895868	28897359
BH02.2221	BH02	28898580	28899764
BH02.2222	BH02	28902401	28903653
BH02.2236	BH02	29160884	29161336
BH02.2237	BH02	29195461	29196144
BH02.2238	BH02	29201172	29205529
BH02.2239	BH02	29209115	29212544
BH02.2240	BH02	29213028	29214143
BH02.2241	BH02	29220347	29224916
BH02.2242	BH02	29245035	29246446
BH02.2243	BH02	29254308	29257580
BH02.2244	BH02	29259880	29260520
BH02.2245	BH02	29262641	29263591
BH02.2246	BH02	29265254	29267187
BH02.2247	BH02	29267871	29268816
BH02.2248	BH02	29270920	29275078	LOC_Os05g02020	RLCK176	2.34e-165
BH02.2279	BH02	29667424	29668361
BH02.2280	BH02	29670029	29672468
BH02.2281	BH02	29678202	29678741
BH02.2398	BH02	31040311	31043310
BH02.2399	BH02	31046971	31053108
BH02.2400	BH02	31054910	31055426
BH02.2401	BH02	31057644	31062816
BH02.2402	BH02	31064196	31066596
BH02.2403	BH02	31074805	31075311
BH02.2404	BH02	31077682	31079238
BH02.2405	BH02	31081425	31092115
BH02.2406	BH02	31095506	31100767
BH02.2407	BH02	31101606	31103914
BH02.2408	BH02	31106754	31110362
BH02.2409	BH02	31111548	31112856
BH02.2410	BH02	31113527	31116479
BH02.2411	BH02	31116865	31119604
BH02.2655	BH02	33722717	33724228
BH02.2656	BH02	33726538	33740659
BH02.2657	BH02	33762694	33768903
BH02.2658	BH02	33772525	33777981
BH02.2659	BH02	33778438	33782924
BH02.2660	BH02	33784058	33789184
BH02.2741	BH02	34591862	34594009
BH02.2895	BH02	36020681	36021413
BH02.2896	BH02	36033471	36037256
BH02.3761	BH02	43482167	43484744	LOC_Os01g61390	YSL18	0
BH02.3762	BH02	43485569	43486006
BH02.3763	BH02	43500455	43502369
BH02.3764	BH02	43503652	43506529
BH02.3765	BH02	43507172	43510787
BH02.3766	BH02	43514545	43520985
BH02.3767	BH02	43528873	43534176
BH02.3768	BH02	43537181	43537744
BH02.3769	BH02	43546747	43547307
BH02.3770	BH02	43548972	43549511
BH02.3771	BH02	43573127	43574377
BH02.3772	BH02	43577145	43577849	LOC_Os01g61480	LAX1	3.31e-67
BH02.3773	BH02	43591050	43594473	LOC_Os01g61500	BAG4	2.87e-147
BH02.3774	BH02	43595156	43597144	LOC_Os01g61550	AMT2;3	0
BH02.3785	BH02	43665011	43666286
BH02.3786	BH02	43666710	43668955
BH02.3787	BH02	43670221	43671284
BH02.3788	BH02	43672460	43675606
BH02.3789	BH02	43679085	43707104
BH02.3790	BH02	43710303	43715478
BH02.3802	BH02	43820378	43821648	LOC_Os01g61900	CCT01	4.48e-111
BH02.3803	BH02	43825970	43829208
BH02.3804	BH02	43835681	43836572
BH02.3805	BH02	43838978	43839289
BH02.4354	BH02	48375072	48378013
BH02.4355	BH02	48379405	48382473
BH02.4356	BH02	48382862	48387304	LOC_Os08g41720	PIN5b; PIN5c	4.85e-129
BH02.4357	BH02	48391957	48396949	LOC_Os01g69080	SSI2	0
BH02.4358	BH02	48400789	48404611
BH02.4359	BH02	48406921	48409156	LOC_Os04g39980	DAO	2.21e-94
BH02.4360	BH02	48419306	48421485
BH02.4361	BH02	48451042	48458022
BH02.4423	BH02	49060664	49065389
BH02.4424	BH02	49066670	49068779	LOC_Os01g70310	ICE2	1.57e-140
BH02.4435	BH02	49179450	49179839
BH02.4436	BH02	49183389	49184066
BH02.4437	BH02	49189859	49194621	LOC_Os01g70490	HAK5	0
BH02.4438	BH02	49197761	49198459
BH02.4439	BH02	49214745	49215553
BH02.4440	BH02	49216779	49217285
BH02.4481	BH02	49442586	49450605
BH02.4482	BH02	49452063	49454095
BH02.4635	BH02	50520061	50520645
BH02.4636	BH02	50535815	50537726
BH02.4649	BH02	50640002	50654953
BH02.4735	BH02	51204854	51211455
BH02.4736	BH02	51216468	51217061
BH03.149	BH03	1666381	1677037
BH03.366	BH03	4763945	4771343
BH03.367	BH03	4773482	4775128
BH03.684	BH03	8463631	8465128
BH03.685	BH03	8471322	8471642
BH03.1015	BH03	13008365	13020399
BH03.1016	BH03	13059169	13059600
BH03.1067	BH03	13625349	13628752
BH03.1068	BH03	13630428	13631586
BH03.1080	BH03	13882586	13883285
BH03.1081	BH03	13898943	13900206
BH03.1082	BH03	13907288	13907996
BH03.1083	BH03	13929315	13932188
BH03.1084	BH03	13936233	13938225
BH03.1094	BH03	14113886	14114161
BH03.1095	BH03	14137742	14139813
BH03.1096	BH03	14140884	14142343
BH03.1106	BH03	14303664	14304905
BH03.1135	BH03	14885046	14893608
BH03.1136	BH03	14904833	14906138
BH03.1137	BH03	14907697	14910404
BH03.1138	BH03	14913172	14917584
BH03.1139	BH03	14960349	14960921
BH03.1140	BH03	15020873	15024393
BH03.1141	BH03	15032672	15033211
BH03.1158	BH03	15200774	15203661
BH03.1159	BH03	15205804	15206784	LOC_Os07g26630	PIP2;4	0
BH03.1160	BH03	15214057	15215002	LOC_Os07g26630	PIP2;4	0
BH03.1161	BH03	15219874	15247338
BH03.1162	BH03	15251777	15252985
BH03.1163	BH03	15253361	15254896
BH03.1182	BH03	15490238	15491383
BH03.1183	BH03	15492564	15498267
BH03.1184	BH03	15506882	15508224
BH03.1185	BH03	15539048	15542221
BH03.1186	BH03	15547319	15549175
BH03.1187	BH03	15572490	15572994
BH03.1188	BH03	15579495	15587927
BH03.1201	BH03	15721511	15722595
BH03.1202	BH03	15725209	15727415
BH03.1213	BH03	15946998	15950284
BH03.1214	BH03	15973784	15978578
BH03.1215	BH03	15981582	15983513
BH03.1216	BH03	15983761	15983991
BH03.1217	BH03	15990837	15994258
BH03.1218	BH03	15995280	15997764
BH03.1219	BH03	16005430	16006380
BH03.1220	BH03	16006573	16010102
BH03.1221	BH03	16025136	16028634
BH03.1222	BH03	16029784	16031091
[truncated: 1,615 more rows]
