# Supplementary material for: Genomic insights into the evolution of Echinochloa species as weed and orphan crop
Source: Nat Commun. 2022 Feb 3;13:689. doi: 10.1038/s41467-022-28359-9 (PMC8814039; doi:10.1038/s41467-022-28359-9)
Supplement: Supplementary file 17 — Supplementary Data 14 [file 41467_2022_28359_MOESM17_ESM.xlsx]

## Sheet: Sheet1
Supplementary Data 14. Genes within highly differentiated genomic regions (top 5% of Fst values, 0.43) between wild and cultivated E. colona.
Gene ID in E. colona	Chromosome	Start	End	Locus in O. sativa (MSU7.0)	Gene Name	Blastp e-value (<1e-40)
DH01.18	DH01	122588	124544
DH01.19	DH01	128558	131546
DH01.31	DH01	228566	230755
DH01.32	DH01	236170	238009
DH01.33	DH01	240370	240840
DH01.34	DH01	245377	249343
DH01.35	DH01	250747	255280
DH01.36	DH01	258445	258912
DH01.37	DH01	262650	274131
DH01.38	DH01	275158	276459	LOC_Os04g43840	LABA1; An-2; LOGL6	8.82e-105
DH01.39	DH01	278646	279084
DH01.40	DH01	280360	281271
DH01.41	DH01	282216	283076
DH01.42	DH01	287116	289314
DH01.43	DH01	312210	313834
DH01.44	DH01	314714	315811	LOC_Os03g63970	GA20ox1; qEPD2; GNP1	0
DH01.45	DH01	348181	349253
DH01.46	DH01	350116	355873
DH01.47	DH01	358121	359952
DH01.48	DH01	360835	366836	LOC_Os03g63920	Ku80	0
DH01.49	DH01	367278	369687
DH01.50	DH01	370758	372860
DH01.51	DH01	373876	375000
DH01.52	DH01	448260	452608
DH01.53	DH01	453049	454169
DH01.54	DH01	467142	471058
DH01.55	DH01	473894	474727
DH01.56	DH01	476580	479527
DH01.689	DH01	5260489	5261454
DH01.690	DH01	5272237	5274650
DH01.691	DH01	5277548	5278102
DH01.692	DH01	5279609	5282856
DH01.693	DH01	5290366	5294044
DH01.694	DH01	5299259	5299816
DH01.695	DH01	5316714	5317402
DH01.800	DH01	6044973	6045446
DH01.801	DH01	6046183	6047360	LOC_Os03g54100	TPKa	0
DH01.802	DH01	6048073	6052383	LOC_Os03g54091	TOP6A1; SPO11-1	0
DH01.803	DH01	6053298	6054521
DH01.990	DH01	7552217	7552554
DH01.991	DH01	7553775	7555506
DH01.992	DH01	7558299	7562376	LOC_Os03g51710	OSH3	7.91e-85
DH01.993	DH01	7563544	7572434
DH01.994	DH01	7575778	7576655
DH01.995	DH01	7579962	7580357
DH01.996	DH01	7580576	7587487	LOC_Os03g51690	H1; kn1	1.49e-144
DH01.997	DH01	7588003	7590894
DH01.998	DH01	7594051	7599217
DH01.999	DH01	7601217	7601851
DH01.1000	DH01	7613008	7617915
DH01.1017	DH01	7740081	7741824
DH01.1018	DH01	7744300	7745670
DH01.1019	DH01	7751246	7752388
DH01.1055	DH01	8142032	8142550
DH01.1056	DH01	8142930	8147504
DH01.1057	DH01	8147637	8148266
DH01.1058	DH01	8153617	8157640	LOC_Os03g51030	PHYA	0
DH01.1059	DH01	8161663	8162193
DH01.1060	DH01	8165976	8166509
DH01.1061	DH01	8188757	8189745
DH01.1062	DH01	8190713	8192655
DH01.1063	DH01	8201175	8206899
DH01.1064	DH01	8208303	8210121
DH01.1065	DH01	8213496	8213912
DH01.1066	DH01	8217064	8220177
DH01.1067	DH01	8223308	8230484
DH01.1068	DH01	8234611	8242584
DH01.1069	DH01	8249302	8253042
DH01.1070	DH01	8255843	8256199
DH01.1083	DH01	8382766	8385696
DH01.1084	DH01	8387702	8395379
DH01.1085	DH01	8397149	8398549
DH01.1086	DH01	8400364	8405724
DH01.1087	DH01	8418500	8422831
DH01.1088	DH01	8424148	8427445
DH01.1089	DH01	8432421	8432927
DH01.1090	DH01	8439265	8440053
DH01.1091	DH01	8448639	8449319
DH01.1092	DH01	8458571	8461648
DH01.1093	DH01	8462137	8465559
DH01.1094	DH01	8466414	8466900
DH01.1095	DH01	8469439	8469771
DH01.1096	DH01	8470673	8473654
DH01.1097	DH01	8478317	8481856
DH01.1098	DH01	8495318	8499063
DH01.1099	DH01	8504132	8507548
DH01.1100	DH01	8508361	8509110
DH01.1101	DH01	8509500	8515340
DH01.1102	DH01	8516973	8521359
DH01.1103	DH01	8560689	8561183
DH01.1104	DH01	8564067	8568118
DH01.1105	DH01	8580659	8586516	LOC_Os10g11140	pPGM	0
DH01.1106	DH01	8589411	8590931
DH01.1107	DH01	8592187	8596160
DH01.1108	DH01	8601972	8611091
DH01.1109	DH01	8612119	8613741
DH01.1110	DH01	8615314	8617237
DH01.1111	DH01	8623336	8624040
DH01.1112	DH01	8625733	8626899
DH01.1113	DH01	8628950	8646346
DH01.1114	DH01	8647265	8648535
DH01.1115	DH01	8649732	8650508
DH01.1116	DH01	8654583	8659258
DH01.1117	DH01	8665606	8682628
DH01.1118	DH01	8687329	8688715	LOC_Os03g50310	COL9	0
DH01.1119	DH01	8690599	8691612
DH01.1120	DH01	8694875	8703062
DH01.1121	DH01	8704578	8705551
DH01.1122	DH01	8706650	8708424
DH01.1123	DH01	8713301	8714487
DH01.1124	DH01	8715450	8715704
DH01.1125	DH01	8716308	8718494	LOC_Os03g50250	BiP2	0
DH01.1126	DH01	8721632	8727681
DH01.1127	DH01	8728925	8729870
DH01.1128	DH01	8730321	8731464
DH01.1432	DH01	11290942	11291832
DH01.1433	DH01	11292871	11300191	LOC_Os03g45400	NUS1;V1	5.29e-127
DH01.1434	DH01	11305547	11307710
DH01.1435	DH01	11313037	11315815
DH01.1458	DH01	11524869	11531964
DH01.1459	DH01	11533048	11539963	LOC_Os03g45194	NOL	0
DH01.1638	DH01	13142248	13148719
DH01.1639	DH01	13148940	13149335
DH01.1640	DH01	13157457	13159924
DH01.2100	DH01	17620469	17621629
DH01.2101	DH01	17651931	17653566
DH01.2102	DH01	17655023	17658640
DH01.2103	DH01	17660016	17660595
DH01.2104	DH01	17661795	17664649
DH01.2105	DH01	17666129	17668953
DH01.2106	DH01	17673290	17711262
DH01.2107	DH01	17711846	17713428
DH01.2108	DH01	17714521	17715486
DH01.2109	DH01	17717096	17718760
DH01.2399	DH01	20703270	20707244
DH01.2489	DH01	21726068	21727139
DH01.2753	DH01	25352791	25354411
DH01.2833	DH01	27097567	27098576
DH01.2836	DH01	27227021	27227335
DH01.2890	DH01	29245169	29246373
DH01.2893	DH01	29485768	29486601
DH01.2929	DH01	32560267	32564209
DH01.2992	DH01	35751682	35752152
DH01.3114	DH01	38584565	38585221
DH01.3115	DH01	38600149	38605156
DH01.3116	DH01	38622258	38624348
DH01.3117	DH01	38632833	38633837
DH01.3118	DH01	38637817	38640618
DH01.3123	DH01	38774227	38774745
DH01.3124	DH01	38795006	38796881
DH01.3214	DH01	40795562	40797868	LOC_Os03g51050	PTR8; NPF8.5	0
DH01.3215	DH01	40803208	40814299	LOC_Os03g51050	PTR8; NPF8.5	0
DH01.3216	DH01	40914280	40914936
DH01.3217	DH01	40926628	40927266
DH01.3268	DH01	41818949	41819317
DH01.3313	DH01	42312500	42315099
DH01.3314	DH01	42316546	42333619
DH01.3315	DH01	42333999	42334483
DH01.3355	DH01	42903607	42907902
DH01.3356	DH01	42908965	42916013
DH01.3357	DH01	42921316	42928267
DH01.3363	DH01	43023624	43025327
DH01.3364	DH01	43032701	43034412
DH01.3381	DH01	43195327	43195814
DH01.3382	DH01	43196701	43200889
DH01.3383	DH01	43201736	43203935
DH01.3384	DH01	43204748	43206432
DH01.3385	DH01	43206947	43208167
DH01.3386	DH01	43212246	43214572
DH01.3387	DH01	43216874	43222387
DH01.3388	DH01	43225761	43226141
DH01.3389	DH01	43234010	43236241
DH01.3390	DH01	43236795	43242720
DH01.3391	DH01	43248025	43250213
DH01.3392	DH01	43257778	43259572
DH01.3494	DH01	44537651	44538937	LOC_Os10g40710	EXPB2	1.18e-111
DH01.3495	DH01	44545025	44550089	LOC_Os10g40710	EXPB2	3.87e-121
DH01.3496	DH01	44558387	44559385
DH01.3585	DH01	45592351	45599109
DH01.4173	DH01	51520460	51524188
DH01.4174	DH01	51525083	51527347	LOC_Os04g46960	GPX1	9.97e-81
DH01.4175	DH01	51530572	51530883
DH01.4176	DH01	51541702	51543544
DH01.4177	DH01	51544419	51557369
DH01.4178	DH01	51558173	51558991
DH01.4254	DH01	52203055	52204110	LOC_Os06g41850	TGW6	3.88e-121
DH01.4255	DH01	52207015	52220334
DH01.4256	DH01	52225864	52230548
DH01.4257	DH01	52232158	52237947
DH01.4258	DH01	52240787	52247972
DH01.4300	DH01	52586696	52588976
DH01.4301	DH01	52594317	52595177
DH01.4302	DH01	52597223	52606929
DH01.4303	DH01	52611587	52613239
DH01.4304	DH01	52619686	52625031	LOC_Os03g22120	SUS4	0
DH01.4305	DH01	52651340	52652071
DH01.4306	DH01	52655699	52656199
DH01.4307	DH01	52660982	52661500
DH01.4308	DH01	52672432	52673037
DH01.4309	DH01	52680179	52683488	LOC_Os04g46960	GPX1	1.41e-94
DH01.4310	DH01	52684675	52690563
DH01.4311	DH01	52691641	52696178	LOC_Os05g39770	AMTR1	0
DH01.4312	DH01	52714287	52715565
DH01.4313	DH01	52716283	52717513
DH01.4314	DH01	52717920	52721144
DH01.4315	DH01	52722974	52724192	LOC_Os01g15830	POX1; dd319	1.74e-108
DH01.4316	DH01	52728642	52731002
DH01.4317	DH01	52740040	52745642
DH01.4318	DH01	52745991	52750073	LOC_Os03g21890	HAK8	0
DH01.4319	DH01	52768705	52769538
DH01.4320	DH01	52772375	52779144
DH01.4321	DH01	52790821	52792809
DH01.4322	DH01	52793562	52796267
DH01.4323	DH01	52799381	52800062
DH01.4324	DH01	52803088	52804512
DH01.4325	DH01	52811135	52826959
DH01.4326	DH01	52829235	52832497	LOC_Os03g21800	RF2b; bZIP30	5.01e-173
DH01.4327	DH01	52857322	52859439
DH01.4328	DH01	52860169	52861767
DH01.4329	DH01	52865406	52873670
DH01.4330	DH01	52874402	52874991
DH01.4331	DH01	52878177	52883969
DH01.4332	DH01	52893542	52894773
DH01.4333	DH01	52896711	52898490
DH01.4334	DH01	52899958	52903769
DH01.4335	DH01	52906002	52914460
DH01.4336	DH01	52918677	52927384
DH01.4337	DH01	52931749	52933875
DH01.4338	DH01	52934287	52935481
DH01.4339	DH01	52936811	52939996
DH01.4340	DH01	52951691	52959746
DH01.4341	DH01	52960866	52964610
DH01.4342	DH01	52965343	52967553
DH01.4343	DH01	52972663	52972941
DH01.4344	DH01	52973917	52977876
DH01.4345	DH01	52980379	52983609
DH01.4346	DH01	52985517	52988644	LOC_Os03g21460	GLYII2	0
DH01.4347	DH01	53000101	53013727	LOC_Os06g03770	ATM3	0
DH01.4348	DH01	53019549	53025423	LOC_Os03g21400	CYP714B2	0
DH01.4349	DH01	53031021	53031587	LOC_Os03g21380	CML27	6.51e-114
DH01.4350	DH01	53033925	53035809
DH01.4351	DH01	53046572	53052161
DH01.4352	DH01	53053850	53056617
DH01.4353	DH01	53067809	53072655
DH01.4354	DH01	53076976	53081530	LOC_Os03g21240	PHR1	0
DH01.4355	DH01	53085360	53088046
DH01.4356	DH01	53089164	53094046
DH01.4357	DH01	53101663	53105377	LOC_Os03g21210	GLU1; GH9A1	0
DH01.4358	DH01	53114514	53117337
DH01.4359	DH01	53132291	53141504
DH01.4360	DH01	53142221	53147823	LOC_Os07g48430	rth1; APY	0
DH01.4361	DH01	53150453	53152315	LOC_Os01g41800	CYP72A31	3.11e-146
DH01.4362	DH01	53154882	53156376
DH01.4363	DH01	53156941	53157497
DH01.4364	DH01	53175064	53178133
DH01.4365	DH01	53179873	53198777
DH01.4366	DH01	53228176	53228762	LOC_Os03g21060	NAP; PS1	6.92e-94
DH01.4367	DH01	53229534	53230114	LOC_Os03g21060	NAP; PS1	1.69e-92
DH01.4368	DH01	53231099	53231746
DH01.4420	DH01	53604417	53608060	LOC_Os07g48760	CIPK31	0
DH01.4421	DH01	53610660	53612472	LOC_Os01g16240	Cam1-3	1.67e-107
DH01.4422	DH01	53616988	53619195
DH01.4498	DH01	54202040	54202507
DH01.4499	DH01	54203920	54207655
DH01.4500	DH01	54209206	54210909
DH01.4501	DH01	54217380	54218068
DH01.4502	DH01	54231046	54235773	LOC_Os04g43680	myb4	2.08e-59
DH01.4503	DH01	54246338	54247396
DH01.4504	DH01	54248853	54253096	LOC_Os03g19080	SSD1	0
DH01.4505	DH01	54259609	54264905
DH01.4506	DH01	54282551	54286886
DH01.4507	DH01	54289610	54290326
DH01.4508	DH01	54291496	54292444
DH01.4509	DH01	54293666	54294400
DH01.4510	DH01	54306061	54311668
DH01.4511	DH01	54315215	54318316
DH01.4574	DH01	54783025	54789040
DH01.4575	DH01	54789837	54798370
DH01.4576	DH01	54805311	54808140
DH01.4577	DH01	54814643	54815871
DH01.4578	DH01	54817435	54822981
DH01.4579	DH01	54823585	54824985
DH01.4580	DH01	54832028	54832505
DH01.4581	DH01	54833074	54834392
DH01.4582	DH01	54838986	54839546
DH01.4583	DH01	54844769	54845086
DH01.4584	DH01	54847298	54853253
DH01.4585	DH01	54854889	54858807	LOC_Os03g18360	ETOL1	0
DH01.4911	DH01	57584141	57588953
DH01.4912	DH01	57589789	57592754
DH01.4913	DH01	57600202	57605634
DH01.4914	DH01	57608681	57612474
DH01.4915	DH01	57613611	57615840
DH01.4916	DH01	57618171	57620153
DH01.4917	DH01	57622601	57624970
DH01.4918	DH01	57633254	57633991
DH01.4919	DH01	57636794	57649195
DH01.4920	DH01	57655534	57656711
DH01.4921	DH01	57656989	57662648
DH01.4922	DH01	57665962	57667897
DH01.4923	DH01	57676590	57678981
DH01.4924	DH01	57680154	57683351
DH01.4925	DH01	57683914	57686529	LOC_Os03g13810	PE	2.21e-117
DH01.4926	DH01	57687917	57689346
DH01.4927	DH01	57690047	57702721
DH01.4928	DH01	57703256	57705302
DH01.4929	DH01	57709940	57711090
DH01.4930	DH01	57715936	57717279	LOC_Os03g13740	UPS	0
DH01.4931	DH01	57725273	57730044
DH01.4932	DH01	57738863	57743027
DH01.4933	DH01	57753962	57754663
DH01.4934	DH01	57755884	57758963
DH01.4997	DH01	58307346	58309963
DH01.4998	DH01	58311523	58314445
DH01.4999	DH01	58315383	58319198	LOC_Os04g28280	An-1	5.63e-45
DH01.5000	DH01	58324941	58325720
DH01.5001	DH01	58339657	58345738	LOC_Os07g03250	Crl-5	1.04e-93
DH01.5002	DH01	58358472	58358905
DH01.5003	DH01	58363892	58366664
DH01.5004	DH01	58371518	58372897	LOC_Os03g13010	TUD1	0
DH01.5064	DH01	58863142	58870098
DH01.5065	DH01	58877667	58881599	LOC_Os03g11734	FRDL1	0
DH01.5066	DH01	58882670	58886754
DH01.5067	DH01	58888092	58889255
DH01.5068	DH01	58899517	58899792
DH01.5069	DH01	58901306	58901890
DH01.5070	DH01	58909213	58910082
DH01.5071	DH01	58912568	58918320
DH01.5072	DH01	58920593	58922659
DH01.5073	DH01	58923722	58926431
DH01.5074	DH01	58928066	58933323
DH01.5075	DH01	58937373	58943108
DH02.723	DH02	6441618	6442163
DH02.757	DH02	6801085	6803659
DH02.758	DH02	6807253	6807606
DH02.759	DH02	6828746	6830142
DH02.760	DH02	6834461	6835180
DH02.761	DH02	6838063	6840306
DH02.762	DH02	6845248	6847528
DH02.763	DH02	6867715	6871470
DH02.764	DH02	6876165	6879156
DH02.798	DH02	7274771	7275685	LOC_Os01g04800	RAV2	2.95e-122
DH02.799	DH02	7281955	7282206
DH02.800	DH02	7285844	7287291
DH02.801	DH02	7311948	7312421
DH02.802	DH02	7313499	7323879
DH02.826	DH02	7624892	7625828
DH02.827	DH02	7627268	7628026
DH02.828	DH02	7629827	7647686
DH02.829	DH02	7648264	7649369
DH02.830	DH02	7649726	7650139
DH02.831	DH02	7658936	7659385	LOC_Os01g04380	HSP17.0	1.96e-87
DH02.832	DH02	7664549	7665004	LOC_Os01g04380	HSP17.0	8.65e-84
DH02.833	DH02	7674490	7674936	LOC_Os01g04380	HSP17.0	1.95e-82
DH02.876	DH02	8171326	8175680
DH02.877	DH02	8177135	8178350	LOC_Os01g03750	MHZ4	3.45e-109
DH02.1024	DH02	9606765	9614142
DH02.1032	DH02	9703789	9704239
DH02.1033	DH02	9708693	9711323
DH02.1034	DH02	9738686	9743072
DH02.1035	DH02	9744740	9747797
DH02.1036	DH02	9751649	9755185
DH02.1037	DH02	9778144	9779666
DH02.1051	DH02	9996729	9998006
DH02.1052	DH02	9999282	9999692
DH02.1053	DH02	10009541	10013841
DH02.1054	DH02	10017527	10018063
DH02.1092	DH02	10321194	10326233
DH02.1093	DH02	10326778	10329079
DH02.1094	DH02	10330180	10334015
DH02.1095	DH02	10337672	10339740
DH02.1096	DH02	10385897	10392055
DH02.1097	DH02	10393486	10397707
DH02.1098	DH02	10400110	10401450
DH02.1099	DH02	10402116	10406185
DH02.1100	DH02	10411298	10413497
DH02.1101	DH02	10414400	10425070
DH02.1102	DH02	10427052	10430433
DH02.1103	DH02	10436947	10438011	LOC_Os12g12580	ClpC2	1.9e-143
DH02.1104	DH02	10439885	10444647
DH02.1105	DH02	10452565	10455020
DH02.1106	DH02	10456519	10458809
DH02.1107	DH02	10459600	10462218	LOC_Os03g31150	AL1	0
DH02.1108	DH02	10464049	10464468
DH02.1109	DH02	10466188	10467600
DH02.1110	DH02	10470510	10474775
DH02.1111	DH02	10476825	10479454
DH02.1112	DH02	10480048	10485254
DH02.1113	DH02	10486378	10494369
DH02.1114	DH02	10495873	10496889
DH02.1115	DH02	10509021	10509782
DH02.1116	DH02	10510626	10511030
DH02.1117	DH02	10526698	10527321
DH02.1118	DH02	10528905	10529771	LOC_Os01g14650	EXPA8	1.21e-142
DH02.1119	DH02	10536974	10538178
DH02.1120	DH02	10539011	10539873	LOC_Os01g14650	EXPA8	4.79e-126
DH02.1121	DH02	10557524	10559091	LOC_Os08g08980	GLP8-4; GER1	1.12e-67
DH02.1155	DH02	10807800	10808917
DH02.1156	DH02	10813350	10814105
DH02.1168	DH02	10898474	10900419
DH02.1169	DH02	10905639	10909061
DH02.1170	DH02	10914757	10915353
DH02.1171	DH02	10916329	10916949
DH02.1172	DH02	10918650	10920054
DH02.1173	DH02	10935053	10936910
DH02.1174	DH02	10938211	10944956
DH02.1175	DH02	10945410	10945910
DH02.1176	DH02	10946631	10950204
DH02.1177	DH02	10951916	10953683
DH02.1178	DH02	10954917	10959107
DH02.1179	DH02	10968956	10969546
DH02.1180	DH02	10979243	10980064
DH02.1181	DH02	10983312	10987851
DH02.1182	DH02	11011037	11012295
DH02.1183	DH02	11018159	11019556
DH02.1184	DH02	11025262	11026127
DH02.1185	DH02	11027444	11027966
DH02.1186	DH02	11039010	11040767
DH02.1187	DH02	11041950	11042792
DH02.1188	DH02	11043180	11043422
DH02.1189	DH02	11045969	11053898
DH02.1190	DH02	11054761	11057225
DH02.1191	DH02	11057432	11060385
DH02.1192	DH02	11067019	11075514
DH02.1193	DH02	11076460	11080323
DH02.1194	DH02	11082590	11082988
DH02.1195	DH02	11083671	11085138
DH02.1196	DH02	11099238	11099561	LOC_Os01g15340	RAA1	2.15e-61
DH02.1984	DH02	27842511	27843950
DH02.2139	DH02	29921017	29921891
DH02.2146	DH02	30195540	30201784
DH02.2147	DH02	30202585	30204555
DH02.2148	DH02	30206698	30215684
DH02.2149	DH02	30216422	30221750
DH02.2150	DH02	30225781	30226128
DH02.2151	DH02	30226329	30227420
DH02.2152	DH02	30230110	30231275
DH02.2518	DH02	34711386	34713955
DH02.2724	DH02	36908598	36914799
DH02.2725	DH02	36918581	36918871
DH03.18	DH03	183063	184615
DH03.19	DH03	187933	190390
DH03.20	DH03	192963	198022	LOC_Os07g01240	SRL1	0
DH03.372	DH03	4162975	4164729	LOC_Os07g05940	NCED4	0
DH03.394	DH03	4363877	4366307
DH03.395	DH03	4393018	4394607
DH03.396	DH03	4399684	4404781
DH03.397	DH03	4417261	4420817
DH03.398	DH03	4425784	4427075
DH03.399	DH03	4432991	4433884
DH03.424	DH03	4682063	4682575
DH03.425	DH03	4686347	4686994
DH03.426	DH03	4689346	4690031
DH03.427	DH03	4690596	4694424
DH03.428	DH03	4696677	4697256
DH03.429	DH03	4698426	4699220
DH03.444	DH03	4821125	4821610
DH03.445	DH03	4840162	4840974
DH03.446	DH03	4841588	4845094
DH03.447	DH03	4851249	4853249
DH03.448	DH03	4854094	4857812
DH03.586	DH03	6366369	6369342
DH03.587	DH03	6374096	6375922
DH03.645	DH03	7130514	7132510	LOC_Os03g16900	GDI3	1.11e-133
DH03.646	DH03	7133361	7134914
DH03.647	DH03	7137923	7155234
DH03.648	DH03	7157435	7157914
DH03.649	DH03	7159744	7163989
DH03.650	DH03	7167948	7170663
DH03.651	DH03	7171742	7173823
DH03.652	DH03	7175061	7175918
DH03.653	DH03	7179099	7182785
DH03.654	DH03	7189888	7193794
DH03.655	DH03	7198063	7202030
DH03.656	DH03	7215918	7216952
DH03.657	DH03	7222201	7223290
DH03.658	DH03	7229254	7230288
DH03.659	DH03	7235532	7236621
DH03.660	DH03	7242585	7243619
DH03.661	DH03	7248868	7249957
DH03.662	DH03	7255921	7256955
DH03.663	DH03	7258783	7259619
DH03.664	DH03	7261621	7262679
DH03.665	DH03	7305005	7306290
DH03.666	DH03	7311173	7312090
DH03.667	DH03	7343177	7344070
DH03.668	DH03	7361381	7367339
DH03.669	DH03	7383431	7384553
DH03.670	DH03	7409585	7412085
DH03.671	DH03	7414765	7419510
DH03.677	DH03	7518179	7519414
DH03.678	DH03	7535790	7537786
DH03.805	DH03	9575398	9576003
DH03.836	DH03	9875680	9877300
DH03.847	DH03	9989577	9993695
DH03.848	DH03	10008015	10012628
DH03.849	DH03	10013242	10014734
DH03.850	DH03	10016921	10018796
DH03.851	DH03	10037462	10039273
DH03.852	DH03	10049871	10053809
DH03.853	DH03	10057128	10061195
DH03.854	DH03	10069536	10071268
DH03.855	DH03	10072315	10073980
DH03.862	DH03	10140513	10146345
DH03.863	DH03	10147028	10148782
DH03.864	DH03	10153918	10155708
DH03.980	DH03	11798909	11799496
DH03.1187	DH03	15160756	15165791
DH03.1419	DH03	19424475	19425703
DH03.1459	DH03	20644293	20644819
DH03.1494	DH03	21644855	21645310
DH03.1535	DH03	22600403	22608078
DH03.1536	DH03	22611925	22617219
DH03.1567	DH03	24255262	24256747
DH03.1569	DH03	24356133	24356493
DH03.1571	DH03	24432273	24437969
DH03.1584	DH03	24827417	24829866
DH03.1588	DH03	25111498	25112061
DH03.1595	DH03	25323604	25326204
DH03.1596	DH03	25331126	25332839
DH03.1597	DH03	25336529	25336753
DH03.1598	DH03	25357983	25368417	LOC_Os09g07510	PP2A-A	0
DH03.1620	DH03	28142534	28143410
DH03.1642	DH03	29130871	29138091
DH03.1664	DH03	30009505	30010164
DH03.1688	DH03	30597220	30598431
DH03.1706	DH03	30888964	30889554
DH03.1774	DH03	34140831	34142423
DH03.1775	DH03	34144229	34145849
DH03.1776	DH03	34151764	34157486
DH03.1777	DH03	34189500	34189988
DH03.1778	DH03	34192700	34204083
DH03.1779	DH03	34217574	34226153	LOC_Os07g48820	rTGA2.1; bZIP63; NIF1	1.79e-114
DH03.1780	DH03	34237621	34245591
DH03.1842	DH03	35581622	35583021
DH03.1843	DH03	35590362	35595952
DH03.1844	DH03	35676885	35680354
DH03.1845	DH03	35681650	35694453
DH03.1846	DH03	35710438	35714960
DH03.1847	DH03	35762207	35763953
DH03.1848	DH03	35768775	35770966
DH03.1849	DH03	35775808	35777666
DH03.1850	DH03	35786366	35789480
DH03.1851	DH03	35798707	35799859
DH03.1852	DH03	35813852	35819604
DH03.1938	DH03	38060051	38071575
DH03.1970	DH03	38790322	38791288
DH03.1971	DH03	38798284	38799773
DH03.1979	DH03	38892328	38894489
DH03.1986	DH03	38982532	38982933
DH03.1987	DH03	38992525	38993287
DH03.2081	DH03	40509135	40538676
DH03.2847	DH03	48500096	48504532
DH03.2848	DH03	48510451	48516784
DH03.3677	DH03	55424049	55425754
DH03.3825	DH03	56764966	56765646
DH03.3826	DH03	56770068	56776853
DH03.3858	DH03	57044795	57045481
DH03.3859	DH03	57051850	57052636
DH03.3860	DH03	57060889	57062034
DH03.3861	DH03	57063950	57070270
DH03.3862	DH03	57073523	57075599
DH03.3863	DH03	57081681	57083344	LOC_Os05g12040	CYP51G3	0
DH03.3864	DH03	57084179	57090532
DH03.3865	DH03	57091862	57092188
DH03.3866	DH03	57093681	57095060
DH03.3867	DH03	57096574	57096998
DH03.3868	DH03	57097400	57103927
DH03.3869	DH03	57105873	57106449
DH03.3870	DH03	57108197	57112698
DH03.3871	DH03	57114058	57120758
DH03.3872	DH03	57126610	57127966
DH03.3873	DH03	57128264	57130297	LOC_Os05g10670	TZF1	2.49e-52
DH03.3874	DH03	57132102	57144947	LOC_Os07g38120	CPK20	0
DH03.3875	DH03	57156080	57157149
DH03.3900	DH03	57404571	57406377
DH03.3901	DH03	57408462	57413570
DH03.3913	DH03	57492290	57492658
DH03.3914	DH03	57494490	57495514
DH03.3915	DH03	57495771	57496757
DH03.3916	DH03	57497006	57498687
DH03.3935	DH03	57642263	57644633
DH03.3936	DH03	57647778	57651677
DH03.3937	DH03	57651972	57659920
DH03.3938	DH03	57664655	57666985
DH03.3939	DH03	57668065	57668504
DH03.3940	DH03	57669444	57669905
DH03.3941	DH03	57671717	57672079
DH03.3942	DH03	57674034	57676334
DH03.3943	DH03	57686299	57690543
DH03.3944	DH03	57691533	57692243
DH03.3945	DH03	57693701	57694105
DH03.3946	DH03	57715141	57723590
DH03.3947	DH03	57727804	57728929	LOC_Os07g39220	BZR1	1.01e-141
DH03.3948	DH03	57729849	57731000
DH03.3949	DH03	57734583	57735917
DH03.3950	DH03	57739295	57741998	LOC_Os07g39280	UGT3	0
DH03.3951	DH03	57745915	57749270
DH03.3952	DH03	57750331	57761508
DH03.3953	DH03	57768919	57771722	LOC_Os10g28330	Ehd2; RID1; Id1; Ghd10	2.23e-92
DH03.3954	DH03	57776540	57777301
DH03.3955	DH03	57781539	57784490	LOC_Os01g18240	MYB61	9.27e-46
DH03.3956	DH03	57788154	57789105	LOC_Os03g10210	hox12	2.83e-47
DH03.3957	DH03	57791842	57797237
DH03.4051	DH03	58670387	58671454
DH03.4052	DH03	58675038	58679488	LOC_Os07g35690	CRK6	4.8e-97
DH03.4053	DH03	58683902	58691348
DH03.4074	DH03	58849617	58853777
DH03.4075	DH03	58856367	58856780
DH03.4076	DH03	58857490	58858236
DH03.4083	DH03	58950420	58950968
DH03.4208	DH03	59786560	59787209
DH03.4209	DH03	59790573	59791799
DH03.4210	DH03	59804851	59806430
DH03.4211	DH03	59821040	59823310
DH03.4212	DH03	59831929	59838693
DH03.4510	DH03	61960069	61963146
DH03.4511	DH03	61965737	61968394
DH03.4512	DH03	61968682	61969266
DH03.4531	DH03	62170117	62176840
DH03.4532	DH03	62189207	62190323
DH03.4533	DH03	62191994	62192998	LOC_Os04g10000	MAS	3.06e-67
DH03.4701	DH03	63400635	63406230	LOC_Os07g48920	ALDH22A1	0
DH03.4702	DH03	63410699	63411763	LOC_Os07g48980	NAS3	0
DH03.4703	DH03	63423458	63431615
DH03.4704	DH03	63432352	63441547
DH03.4705	DH03	63444319	63446098
DH03.4706	DH03	63449953	63451890
DH03.4707	DH03	63454325	63460313
DH03.4708	DH03	63461948	63463542
DH03.4709	DH03	63468950	63471908
DH03.4710	DH03	63472264	63474318
DH03.4711	DH03	63478450	63480039
DH03.4712	DH03	63481209	63495177
DH03.4713	DH03	63500712	63501790
DH03.4714	DH03	63510089	63513197
DH03.4715	DH03	63513917	63514690
DH03.4716	DH03	63520975	63522471
DH03.4717	DH03	63524646	63530216
DH03.4718	DH03	63530976	63532787
DH03.4719	DH03	63537644	63542008
DH03.4720	DH03	63550041	63552607
DH03.4721	DH03	63553490	63555596	LOC_Os07g49250	PDC3	0
DH03.4722	DH03	63556424	63564532
DH03.4723	DH03	63567031	63573071
DH03.4724	DH03	63574233	63577634
DH03.4725	DH03	63579145	63581673
DH03.4726	DH03	63582200	63589999
DH03.4727	DH03	63591331	63592711
DH03.4728	DH03	63593067	63609358
DH03.4729	DH03	63610211	63612696
DH03.4730	DH03	63615035	63617048
DH03.4731	DH03	63621270	63623348
DH03.4732	DH03	63627707	63628327
DH03.4733	DH03	63639670	63642717	LOC_Os07g49400	APX2; APXb	1.01e-174
DH03.4734	DH03	63645046	63655188
DH03.4735	DH03	63660529	63661158
DH03.4736	DH03	63683068	63692652	LOC_Os07g49460	DTH7; Ghd7.1; PRR37	0
DH03.4737	DH03	63696032	63700966	LOC_Os05g30870	RLCK185	6.12e-177
DH03.4738	DH03	63701507	63706533
DH03.4739	DH03	63708155	63710930
DH03.4740	DH03	63713333	63715100
DH03.4741	DH03	63715465	63716975
DH04.1	DH04	4052	4779
DH04.2	DH04	16604	18415
DH04.3	DH04	26492	27637	LOC_Os11g35390	MYB4P	2.02e-81
DH04.372	DH04	3886934	3889085
DH04.373	DH04	3890668	3891678
DH04.374	DH04	3896856	3897455
DH04.444	DH04	4610876	4613390
DH04.445	DH04	4627575	4630842
DH04.446	DH04	4664724	4667073
DH04.447	DH04	4668817	4670293
DH04.448	DH04	4696157	4697802	LOC_Os11g08210	NAC5	2.08e-144
DH04.449	DH04	4709148	4719106
DH04.450	DH04	4721182	4721580
DH04.451	DH04	4728479	4731139
DH04.452	DH04	4732658	4743287
DH04.453	DH04	4779516	4784156	LOC_Os11g08300	ALDH3H2	0
DH04.454	DH04	4794694	4797746	LOC_Os06g42030	HAK10	2.88e-65
DH04.455	DH04	4808377	4808983
DH04.456	DH04	4809105	4809721
DH04.457	DH04	4829663	4833230
DH04.458	DH04	4838017	4840518
DH04.459	DH04	4845236	4845751
DH04.460	DH04	4848277	4849750	LOC_Os11g14900	Rep2; RepA	2.71e-110
DH04.461	DH04	4855003	4857901
DH04.462	DH04	4878429	4880270
DH04.463	DH04	4891632	4893893
DH04.464	DH04	4901948	4905789
DH04.465	DH04	4907986	4920545
DH04.466	DH04	4921899	4922150
DH04.467	DH04	4923548	4926598
DH04.468	DH04	4929514	4931458
DH04.469	DH04	4936740	4937372
DH04.470	DH04	4953836	4956292
DH04.488	DH04	5232405	5233911
DH04.489	DH04	5234221	5237851
DH04.516	DH04	5589899	5595437
DH04.517	DH04	5597750	5599473
DH04.518	DH04	5609956	5611291
DH04.519	DH04	5630337	5630813
DH04.520	DH04	5632816	5633952
DH04.521	DH04	5646761	5647778
DH04.522	DH04	5649252	5650038
DH04.523	DH04	5660977	5665607
DH04.524	DH04	5682772	5699342
DH04.525	DH04	5699912	5702576
DH04.526	DH04	5725829	5731115	LOC_Os11g09010	PAD4	0
DH04.527	DH04	5737500	5739011
DH04.528	DH04	5742866	5763368	LOC_Os01g65670	AAP6	1.09e-165
DH04.529	DH04	5768488	5768793
DH04.530	DH04	5769408	5770271
DH04.531	DH04	5772997	5776406
DH04.532	DH04	5778715	5779128
DH04.533	DH04	5793910	5795508
DH04.534	DH04	5797921	5798575
DH04.535	DH04	5804225	5805550
DH04.536	DH04	5844536	5848960
DH04.537	DH04	5864799	5869290
DH04.538	DH04	5870367	5870642
DH04.539	DH04	5876680	5877537
DH04.540	DH04	5887544	5890273
DH04.541	DH04	5894341	5903929
DH04.542	DH04	5922416	5927873
DH04.543	DH04	5928545	5929639
DH04.544	DH04	5935121	5938480	LOC_Os11g09280	PDIL1-1; PDIL1;1; esp2	0
DH04.545	DH04	5942959	5943643
DH04.546	DH04	5947844	5953579
DH04.547	DH04	5956757	5958667
DH04.548	DH04	5963099	5965784
DH04.549	DH04	5967791	5968183
DH04.550	DH04	5970507	5972036
DH04.551	DH04	5977741	5979370	LOC_Os07g11739	CYP71Z2	0
DH04.552	DH04	5995649	5996326
DH04.553	DH04	6004019	6009448
DH04.554	DH04	6012252	6013859
DH04.559	DH04	6116672	6118300	LOC_Os07g11739	CYP71Z2	0
DH04.560	DH04	6133761	6138140
DH04.561	DH04	6144015	6144284
DH04.562	DH04	6164108	6164700
DH04.565	DH04	6241144	6245569
DH04.566	DH04	6267816	6271024
DH04.567	DH04	6289240	6290945
DH04.568	DH04	6296668	6297072
DH04.569	DH04	6299986	6300213
DH04.570	DH04	6318624	6322767
DH04.571	DH04	6329029	6330671
DH04.572	DH04	6348897	6350658
DH04.573	DH04	6360427	6366461
DH04.574	DH04	6402451	6404972
DH04.575	DH04	6420692	6423328
DH04.576	DH04	6433052	6436037	LOC_Os01g08320	IAA1; IAA4	5.23e-41
DH04.577	DH04	6436832	6441265
DH04.578	DH04	6448731	6450191
DH04.580	DH04	6543440	6543994
DH04.581	DH04	6569428	6570368
DH04.582	DH04	6571405	6575134
DH04.583	DH04	6577403	6577714
DH04.584	DH04	6611270	6613622
DH04.585	DH04	6615666	6616394
DH04.586	DH04	6632647	6639614
DH04.587	DH04	6650595	6659837
DH04.588	DH04	6686940	6687683
DH04.589	DH04	6714045	6714444
DH04.601	DH04	6986170	6986770
DH04.602	DH04	6992405	6993412	LOC_Os11g30910	SOT1; STV11	5.63e-122
DH04.603	DH04	6999746	7000753	LOC_Os11g30910	SOT1; STV11	2.13e-121
DH04.604	DH04	7001854	7002397
DH04.605	DH04	7019579	7024765
DH04.606	DH04	7137322	7137634
DH04.607	DH04	7172208	7173500
DH04.608	DH04	7195746	7198491
DH04.609	DH04	7223728	7229065
DH04.610	DH04	7231698	7232298
DH04.615	DH04	7342884	7343370
DH04.616	DH04	7390986	7392761	LOC_Os12g12580	ClpC2	1.18e-161
DH04.617	DH04	7394098	7396705
DH04.618	DH04	7405573	7407191
DH04.619	DH04	7440829	7442250
DH04.620	DH04	7506783	7510017
DH04.621	DH04	7516618	7519014
DH04.622	DH04	7519993	7525938
DH04.623	DH04	7526505	7527731
DH04.624	DH04	7537403	7538263
DH04.625	DH04	7545852	7546718
DH04.626	DH04	7551241	7555785
DH04.627	DH04	7556818	7563325
DH04.628	DH04	7566748	7568625
DH04.629	DH04	7605381	7609780
DH04.630	DH04	7658445	7661707
DH04.631	DH04	7668289	7668726
DH04.632	DH04	7672936	7677955
DH04.633	DH04	7724570	7727532
DH04.634	DH04	7732064	7732693
DH04.635	DH04	7735596	7736714
DH04.1375	DH04	26205793	26215620
DH04.1376	DH04	26216876	26219338
DH04.1377	DH04	26219996	26222740
DH04.1378	DH04	26223375	26225445
DH04.1379	DH04	26226158	26233436
DH04.1380	DH04	26258589	26259830
DH04.1388	DH04	26450964	26452476
DH04.1389	DH04	26453868	26454569
DH04.1432	DH04	27172488	27177025
DH04.1433	DH04	27177444	27178106
DH04.1434	DH04	27180655	27186199	LOC_Os11g33120	rboh8	0
DH04.1584	DH04	29469734	29476296
DH04.1585	DH04	29481065	29488285
DH04.1586	DH04	29495928	29499190	LOC_Os11g35500	Xa21	0
DH04.1587	DH04	29499751	29501490
DH04.1588	DH04	29514237	29517593	LOC_Os11g35500	Xa21	0
DH04.1589	DH04	29525290	29550141
DH04.1590	DH04	29554238	29554519
DH04.1591	DH04	29557625	29559335
DH04.1592	DH04	29610816	29614149	LOC_Os11g35500	Xa21	0
DH04.1593	DH04	29640388	29644141
DH04.1594	DH04	29646897	29655043
DH04.1595	DH04	29657401	29657835
DH04.1596	DH04	29658472	29661780
DH04.1597	DH04	29662625	29664815
DH04.1598	DH04	29667644	29669964
DH04.1599	DH04	29677312	29681434	LOC_Os11g36440	CRTISO; ZEBRA2; PHS3; ZL2; MHZ5	0
DH04.1600	DH04	29682297	29684750
DH04.1601	DH04	29685366	29687350
DH04.1602	DH04	29691657	29693944
DH04.1603	DH04	29718335	29720985	LOC_Os01g54270	D10; CCD8	0
DH04.1604	DH04	29738523	29739956
DH04.1605	DH04	29748928	29754965
DH04.1606	DH04	29776547	29777298
DH04.1607	DH04	29781151	29783559
DH04.1608	DH04	29786085	29786493
DH04.1614	DH04	29921668	29922393
DH04.1615	DH04	29965245	29965805
DH04.1616	DH04	30015352	30017484
DH04.1617	DH04	30025222	30029444
DH04.1618	DH04	30033359	30037075
DH04.1619	DH04	30039173	30041534
DH04.1620	DH04	30051972	30056685
DH04.1621	DH04	30067292	30069203
DH04.1622	DH04	30076394	30080039
DH04.1623	DH04	30083166	30085532
DH04.1624	DH04	30101761	30103653
DH04.1625	DH04	30104845	30118799
DH04.1626	DH04	30123469	30129970
DH04.1627	DH04	30132729	30133043
DH04.1628	DH04	30135340	30135996
DH04.1629	DH04	30136134	30138360
DH04.1630	DH04	30167444	30169327
DH04.1631	DH04	30182505	30187011
DH04.1632	DH04	30203485	30203982
DH04.1633	DH04	30211899	30218383
DH04.1634	DH04	30229081	30234081
DH04.1717	DH04	31448159	31453048	LOC_Os03g61130	NPC1	0
DH04.1727	DH04	31606019	31606960
DH04.1728	DH04	31611968	31615374
DH04.1739	DH04	31747106	31748170
DH04.1740	DH04	31753818	31754237
DH04.1794	DH04	32625620	32649923	LOC_Os11g35710	C11; IAS1	0
DH04.1889	DH04	33711485	33714783
DH04.1893	DH04	33800205	33805646
DH04.1894	DH04	33838168	33839097
DH04.1895	DH04	33842411	33842779
DH04.2091	DH04	36183178	36187951
DH04.2119	DH04	36623513	36625342
DH04.2120	DH04	36634986	36638867
DH04.2167	DH04	37415372	37416959
DH04.2168	DH04	37433428	37434900
DH04.2185	DH04	37722853	37723737
DH04.2186	DH04	37733056	37734717
DH04.2187	DH04	37736153	37737973
DH04.2193	DH04	37830556	37831230
DH04.2194	DH04	37833777	37835312
DH04.2210	DH04	38020047	38023880
DH04.2211	DH04	38027611	38030971
DH04.2212	DH04	38040550	38040931
DH04.2213	DH04	38070577	38071230
DH04.2214	DH04	38085205	38086071
DH04.2215	DH04	38098176	38101026
DH04.2216	DH04	38103113	38106054
DH04.2217	DH04	38107346	38117877	LOC_Os05g05600	ACO6	0
DH04.2228	DH04	38245786	38248309
DH04.2229	DH04	38261131	38261862
DH04.2230	DH04	38309494	38313430
DH04.2231	DH04	38316505	38316840
DH04.2232	DH04	38325182	38326435
DH04.2233	DH04	38339740	38340483	LOC_Os10g38489	GSTU4	5.03e-88
DH04.2234	DH04	38341309	38342460
DH04.2235	DH04	38347326	38348457
DH04.2243	DH04	38758221	38760350
DH04.2244	DH04	38771042	38773169
DH04.2245	DH04	38786884	38787549
DH04.2246	DH04	38789624	38791279
DH04.2247	DH04	38791787	38797077
DH04.2248	DH04	38798097	38801219
DH04.2249	DH04	38801781	38802209
DH04.2250	DH04	38804637	38814805
DH04.2251	DH04	38831182	38832245
DH04.2252	DH04	38832921	38834710
DH04.2253	DH04	38841395	38847924
DH04.2254	DH04	38861662	38862174
DH04.2255	DH04	38886217	38886741
DH04.2256	DH04	38889429	38891078
DH04.2263	DH04	38974487	38975749
DH04.2264	DH04	38976240	38980262	LOC_Os03g37490	PEZ1	0
DH04.2265	DH04	38984237	38986093
DH04.2266	DH04	38994781	38996630
DH04.2267	DH04	39014447	39015160
DH04.2351	DH04	39960961	39962040
DH04.2352	DH04	39972479	39973543
DH05.12	DH05	120281	126906
DH05.13	DH05	132746	135041
DH05.14	DH05	135216	137008
DH05.15	DH05	137517	140454
DH05.16	DH05	151911	152780
DH05.647	DH05	4881640	4884753	LOC_Os07g38120	CPK20	0
DH05.648	DH05	4892669	4893529
DH05.649	DH05	4904542	4907042
DH05.650	DH05	4909030	4911472
DH05.651	DH05	4914858	4915118
DH05.652	DH05	4916842	4918580
DH05.653	DH05	4920658	4927281
DH05.666	DH05	5080105	5084443
DH05.667	DH05	5087966	5093900
DH05.668	DH05	5099264	5103924
DH05.669	DH05	5105998	5108847
DH05.670	DH05	5110705	5115084
DH05.671	DH05	5116056	5121641
DH05.672	DH05	5123766	5129291
DH05.673	DH05	5131088	5132337
DH05.674	DH05	5145501	5157493
DH05.675	DH05	5159694	5165294
DH05.676	DH05	5172897	5176527
DH05.677	DH05	5177886	5179088
DH05.678	DH05	5188864	5192569
DH05.679	DH05	5194072	5197531
DH05.680	DH05	5199237	5200972
DH05.681	DH05	5203316	5207000
DH05.682	DH05	5208995	5210761
DH05.683	DH05	5222400	5227765
DH05.684	DH05	5235235	5236818
DH05.685	DH05	5237472	5238365
DH05.686	DH05	5242202	5243617
DH05.687	DH05	5247206	5248526
DH05.688	DH05	5251534	5252242
DH05.689	DH05	5254173	5255668
DH05.690	DH05	5259847	5260788
DH05.691	DH05	5266322	5268460
DH05.692	DH05	5273477	5274274
DH05.693	DH05	5275716	5276573
DH05.694	DH05	5277424	5282100	LOC_Os09g31486	HSP58.7	0
DH05.695	DH05	5284700	5286450
DH05.696	DH05	5291328	5293325	LOC_Os08g03350	HT	0
DH05.697	DH05	5298574	5304421
DH05.698	DH05	5306818	5307042
DH05.699	DH05	5314293	5315364
DH05.700	DH05	5329169	5331492
DH05.701	DH05	5341791	5342245
DH05.702	DH05	5356395	5357117
DH05.703	DH05	5367184	5367638
DH05.704	DH05	5379009	5380063
DH05.705	DH05	5382257	5388249
DH05.706	DH05	5390349	5392264
DH05.707	DH05	5394036	5395962
DH05.960	DH05	7762767	7763594
DH05.961	DH05	7764185	7764943
DH05.962	DH05	7765622	7766475
DH05.963	DH05	7769043	7773308
DH05.964	DH05	7776036	7787566
DH05.965	DH05	7790847	7793385
DH05.966	DH05	7795708	7798063
DH05.967	DH05	7799834	7803008	LOC_Os05g02530	DHAR1	1.23e-134
DH05.968	DH05	7806009	7810104
DH05.969	DH05	7839954	7840280
DH05.970	DH05	7850486	7855646
DH05.971	DH05	7869173	7869451
DH05.972	DH05	7877942	7878247
DH05.973	DH05	7878574	7878876
DH05.974	DH05	7891366	7891728
DH05.975	DH05	7892841	7893353
DH05.976	DH05	7902020	7902528
DH05.977	DH05	7903482	7907159
DH05.978	DH05	7907814	7917232
DH05.979	DH05	7919368	7927017
DH05.980	DH05	7927737	7928381
DH05.981	DH05	7928630	7930275
DH05.982	DH05	7934282	7935202
DH05.983	DH05	7947863	7952435
DH05.1012	DH05	8220660	8222144
DH05.1013	DH05	8228296	8234865
DH05.1014	DH05	8235680	8237149
DH05.1015	DH05	8242413	8245374
DH05.1016	DH05	8247395	8250356
DH05.1017	DH05	8252022	8252347
DH05.1018	DH05	8259398	8262395
DH05.1019	DH05	8269370	8270154
DH05.1020	DH05	8283316	8284014
DH05.1021	DH05	8286897	8288388
DH05.1022	DH05	8293615	8296536
DH05.1023	DH05	8297191	8300036
DH05.1024	DH05	8302724	8314683	LOC_Os05g03430	SIZ1	0
DH05.1025	DH05	8315607	8316254
DH05.1026	DH05	8316668	8317335
DH05.1027	DH05	8320480	8321763
DH05.1028	DH05	8329985	8331622
DH05.1029	DH05	8336174	8338584
DH05.1030	DH05	8366139	8369167
DH05.1031	DH05	8383610	8392117	LOC_Os05g30870	RLCK185	4.96e-96
DH05.1032	DH05	8400072	8403111
DH05.1033	DH05	8406889	8408197
DH05.1034	DH05	8410596	8411937
DH05.1035	DH05	8413471	8421217
DH05.1036	DH05	8422210	8423335
DH05.1037	DH05	8433822	8434358
DH05.1038	DH05	8434625	8434966
DH05.1039	DH05	8438908	8444926
DH05.1040	DH05	8468921	8474501
DH05.1041	DH05	8485134	8488350
DH05.1042	DH05	8490497	8493964
DH05.1043	DH05	8497329	8501836
DH05.1044	DH05	8511448	8512530
DH05.1045	DH05	8516992	8517771
DH05.1046	DH05	8527705	8528175
DH05.1047	DH05	8541525	8542163
DH05.1048	DH05	8544270	8546069	LOC_Os05g10670	TZF1	1.65e-54
DH05.1049	DH05	8549687	8554712
DH05.1366	DH05	11121913	11126329
DH05.1367	DH05	11132403	11132789
DH05.1368	DH05	11133691	11136905	LOC_Os01g12160	JAR2; GH3.3; GH3-3	2.66e-46
DH05.1369	DH05	11140478	11141221
DH05.1370	DH05	11142010	11142594
DH05.1371	DH05	11155226	11155627
DH05.1372	DH05	11160191	11160727
DH05.1373	DH05	11160922	11166322
DH05.1374	DH05	11166747	11172603
DH05.1375	DH05	11174789	11177048
DH05.1469	DH05	12060730	12063452	LOC_Os05g51700	NDPK3	4.51e-140
DH05.1470	DH05	12064373	12067313	LOC_Os05g51690	NRR; CRCT	3.24e-159
DH05.1590	DH05	13261941	13265814	LOC_Os07g10690	CPL1; sh-h	8.09e-72
DH05.1591	DH05	13266876	13268210
DH05.1592	DH05	13268890	13278285
DH05.1593	DH05	13283130	13284452
DH05.1594	DH05	13286090	13289594
DH05.1595	DH05	13291323	13292204
DH05.1596	DH05	13294022	13294753
DH05.1597	DH05	13296089	13300258	LOC_Os01g47530	WJUMK1; MPK20-4; MPK8	0
DH05.1598	DH05	13302476	13306315
DH05.1599	DH05	13319220	13327533
DH05.1600	DH05	13329323	13333893
DH05.1601	DH05	13352182	13353081
DH05.1602	DH05	13373179	13374536
DH05.1603	DH05	13375990	13379586
DH05.1617	DH05	13520143	13528830
DH05.1618	DH05	13529669	13535734
DH05.1619	DH05	13542725	13543507
DH05.1620	DH05	13544032	13545009
DH05.1621	DH05	13550837	13552816
DH05.1622	DH05	13554789	13555175
DH05.1623	DH05	13556655	13557644
DH05.1763	DH05	14644740	14647634
DH05.1764	DH05	14650725	14652140
DH05.2142	DH05	17783047	17789560
DH05.2391	DH05	19984916	19986681
DH05.2392	DH05	19994428	19998023	LOC_Os05g39770	AMTR1	0
DH05.2393	DH05	19998677	20003423
DH05.2440	DH05	20405119	20406374
DH05.2441	DH05	20416536	20417306
DH05.2442	DH05	20420939	20428461
DH05.2443	DH05	20429551	20429766
DH05.2444	DH05	20450274	20452380
DH05.2445	DH05	20456966	20458199
DH05.2446	DH05	20460652	20463358
DH05.2447	DH05	20464692	20466371
DH05.2448	DH05	20468105	20476457
DH05.2449	DH05	20477780	20486036
DH05.2450	DH05	20490435	20504810	LOC_Os01g61810	HAP3A	2.91e-62
DH05.2451	DH05	20506212	20510654
DH05.2452	DH05	20520366	20522839	LOC_Os05g30870	RLCK185	1.97e-127
DH05.2453	DH05	20533102	20534313
DH05.2454	DH05	20535436	20544207
DH05.2455	DH05	20546671	20548044
DH05.2456	DH05	20552182	20557019
DH05.2457	DH05	20563134	20564255
DH05.2458	DH05	20579946	20580583
DH05.2459	DH05	20590292	20590873
DH05.2460	DH05	20597186	20602820
DH05.2461	DH05	20614571	20618979
DH05.2462	DH05	20620747	20621001
DH05.2463	DH05	20628109	20628682
DH05.2464	DH05	20634416	20635402
DH05.2465	DH05	20637783	20638769
DH05.2466	DH05	20639222	20640824
DH05.2467	DH05	20651356	20652507
DH05.2468	DH05	20657490	20661105
DH05.2469	DH05	20670604	20672814
DH05.2470	DH05	20678595	20680797
DH05.2471	DH05	20681236	20684408
DH05.2472	DH05	20692447	20695252
DH05.2473	DH05	20698307	20701103
DH05.2474	DH05	20701413	20701850
DH05.2475	DH05	20704723	20708696
DH05.2476	DH05	20716932	20717348
DH05.2477	DH05	20718368	20722014
DH05.2478	DH05	20725035	20728466
DH05.2479	DH05	20748821	20751723	LOC_Os03g16860	HSP71.1	0
DH05.2480	DH05	20755010	20757245
DH05.2481	DH05	20758269	20760246
DH05.2482	DH05	20772883	20774415
DH05.2483	DH05	20781484	20782824
DH05.2484	DH05	20786373	20794265
DH05.2485	DH05	20795957	20799717
DH05.2486	DH05	20803120	20807353
DH05.2487	DH05	20809846	20810103
DH05.2488	DH05	20812592	20818218
DH05.2489	DH05	20819742	20821564
DH05.2490	DH05	20823728	20825101
DH05.2491	DH05	20841464	20842123
DH05.2492	DH05	20852874	20859569
DH05.2493	DH05	20864456	20866625
DH05.2494	DH05	20867144	20872130
DH05.2495	DH05	20895411	20897988	LOC_Os01g70190	GT47A	0
DH05.2496	DH05	20898584	20903291
DH05.2497	DH05	20908429	20910347
DH05.2498	DH05	20911700	20913806
DH05.2499	DH05	20916062	20916286
DH05.2500	DH05	20921995	20923229
DH05.2501	DH05	20923921	20928627
DH05.2502	DH05	20929377	20929931
DH05.2503	DH05	20931009	20937237
DH05.2504	DH05	20950862	20952938
DH05.2505	DH05	20980595	20984208
DH05.2506	DH05	20988131	20991983
DH05.2507	DH05	20992895	20994513	LOC_Os09g15670	PP108; SIPP2C1	4.59e-114
DH05.2508	DH05	20997128	20997490
DH05.2509	DH05	21000639	21008125
DH05.2510	DH05	21019573	21019833
DH05.2511	DH05	21026636	21027228
DH05.2512	DH05	21030660	21031394
DH05.2513	DH05	21033759	21035410	LOC_Os01g62870	AKR2; AKR4C14; I_04428	3.01e-167
DH05.2514	DH05	21036097	21036610
DH05.2515	DH05	21041007	21043687	LOC_Os01g62870	AKR2; AKR4C14; I_04428	1.06e-158
DH05.2516	DH05	21045885	21046739
DH05.2517	DH05	21048387	21053003	LOC_Os01g62870	AKR2; AKR4C14; I_04428	8.63e-125
DH05.2518	DH05	21055399	21057425	LOC_Os01g62870	AKR2; AKR4C14; I_04428	1.07e-153
DH05.2519	DH05	21057875	21059012
DH05.2520	DH05	21060568	21063087
DH05.2521	DH05	21065920	21069395
DH05.2522	DH05	21070425	21073416
DH05.2523	DH05	21080158	21086015	LOC_Os05g38150	P5CS; P5CS1; ALDH18B1	0
DH05.2524	DH05	21087078	21088652
DH05.2525	DH05	21099230	21102998	LOC_Os05g38120	SH5	0
DH05.2526	DH05	21125469	21126982
DH05.2527	DH05	21131748	21137071	LOC_Os05g38000	RopGEF10; BGL	0
DH05.2528	DH05	21137519	21138172
DH05.2529	DH05	21146180	21147138
DH05.2530	DH05	21147279	21149320
DH05.2531	DH05	21163570	21178024
DH05.2532	DH05	21193255	21195579
DH05.2533	DH05	21197539	21200038
DH05.2534	DH05	21202195	21205035
DH05.2535	DH05	21210929	21214145
DH05.2536	DH05	21231733	21233245
DH05.2537	DH05	21241383	21246828
DH05.2538	DH05	21250980	21253412
DH05.2539	DH05	21260811	21261167
DH05.2540	DH05	21263399	21263959
DH05.2541	DH05	21268536	21275819
DH05.2542	DH05	21276597	21280448
DH05.2543	DH05	21284835	21288722
DH05.2544	DH05	21296482	21298615
DH05.2545	DH05	21300502	21308303
DH05.2546	DH05	21309712	21311805
DH05.2559	DH05	21462755	21464770
DH05.2560	DH05	21467608	21472518
DH05.2561	DH05	21478684	21479121
DH05.2562	DH05	21481722	21481967
DH05.2563	DH05	21493542	21503153	LOC_Os01g11900	R1a	0
DH05.2564	DH05	21504248	21506702
DH05.2565	DH05	21507514	21510641
DH05.3268	DH05	31285671	31291504
DH05.3874	DH05	46207029	46211006	LOC_Os05g08810	PI3K	4.88e-47
DH05.3875	DH05	46215347	46218555
DH05.3876	DH05	46240204	46241304
DH05.3877	DH05	46242558	46245645
DH05.3878	DH05	46265155	46268117
DH05.3879	DH05	46270628	46271047
DH05.3880	DH05	46272917	46275048
DH05.3881	DH05	46290211	46290528
DH05.3882	DH05	46371781	46374919
DH05.3883	DH05	46397829	46400650
DH05.3884	DH05	46402097	46403497
DH05.3885	DH05	46452191	46462962
DH05.3886	DH05	46473403	46477530	LOC_Os09g33680	9BGlu31	0
DH05.3887	DH05	46479889	46483112
DH05.3888	DH05	46484634	46487373
DH05.3889	DH05	46491639	46492709
DH05.3910	DH05	46786136	46789560
DH05.3911	DH05	46793035	46807395
DH05.3912	DH05	46853641	46853976
DH05.4800	DH05	57264242	57268287	LOC_Os03g57940	CKI; EL1; Hd16	0
DH05.4801	DH05	57269438	57272266
DH05.4802	DH05	57275974	57277592
DH05.4803	DH05	57277973	57278756
DH06.216	DH06	1904713	1919653
DH06.292	DH06	2560863	2562788
DH06.293	DH06	2566279	2568877	LOC_Os06g48060	STAR1	6.05e-161
DH06.294	DH06	2586681	2588178	LOC_Os05g02750	STAR2	1.56e-136
DH06.295	DH06	2590290	2592272
DH06.296	DH06	2597335	2597879
DH06.297	DH06	2599020	2601598
DH06.298	DH06	2606300	2609576
DH06.299	DH06	2615129	2616551
DH06.300	DH06	2619263	2620627
DH06.301	DH06	2623304	2624539
DH06.302	DH06	2630283	2631705
DH06.303	DH06	2634316	2635223
DH06.440	DH06	3683499	3687133
DH06.441	DH06	3687964	3690441
DH06.442	DH06	3691770	3694985
DH06.495	DH06	4205359	4205661
DH06.496	DH06	4207702	4208690
DH06.962	DH06	9087388	9091179	LOC_Os06g39750	WSL1	0
DH06.963	DH06	9095473	9104801
DH06.964	DH06	9105452	9110272
DH06.977	DH06	9242433	9243251
DH06.978	DH06	9284481	9286294
DH06.979	DH06	9288108	9290703
DH06.980	DH06	9302985	9304831
DH06.981	DH06	9315467	9318991	LOC_Os06g39260	UGT4	0
DH06.982	DH06	9319680	9321579
DH06.983	DH06	9323609	9332138
DH06.984	DH06	9334092	9334550
DH06.990	DH06	9449506	9450414
DH06.991	DH06	9461482	9463968
DH06.992	DH06	9478812	9479714
DH06.1112	DH06	10903550	10904170
DH06.1113	DH06	10905378	10906097
DH06.1114	DH06	10907892	10908491
DH06.1115	DH06	10916846	10917576
DH06.1121	DH06	10983830	10984042
DH06.1122	DH06	10989691	10991536
DH06.1133	DH06	11123383	11129693
DH06.1134	DH06	11133135	11137799
DH06.1143	DH06	11229876	11230631
DH06.1144	DH06	11245775	11248900
DH06.1145	DH06	11250001	11258575
DH06.1152	DH06	11322754	11325631
DH06.1153	DH06	11347007	11347588
DH06.1154	DH06	11348884	11349126
DH06.1164	DH06	11455958	11458870
DH06.1165	DH06	11464034	11464447
DH06.1166	DH06	11505228	11508492
DH06.1167	DH06	11509639	11511822
DH06.1168	DH06	11520783	11521184
DH06.1169	DH06	11528073	11529538
DH06.1170	DH06	11539421	11540392
DH06.1171	DH06	11676077	11681541
DH06.1172	DH06	11694003	11695503
DH06.1173	DH06	11701947	11706669
DH06.1174	DH06	11710394	11737693
DH06.1175	DH06	11738845	11739165
DH06.1176	DH06	11743045	11745293
DH06.1177	DH06	11749119	11753960	LOC_Os01g65670	AAP6	2.34e-174
DH06.1334	DH06	14249064	14253566
DH06.1464	DH06	16693360	16694685
DH06.1465	DH06	16697392	16699403	LOC_Os04g38720	OMTN2; NAC2; til1	1.69e-75
DH06.1466	DH06	16757230	16759661
DH06.1467	DH06	16826007	16826665
DH06.1468	DH06	16869738	16870148
DH06.1469	DH06	16870415	16876042	LOC_Os02g20360	NAAT1	0
DH06.1470	DH06	16887180	16898637
DH06.1471	DH06	16905789	16908123
DH06.1472	DH06	16927946	16928749
DH06.1473	DH06	16930043	16932670
DH06.1480	DH06	17000817	17002508
DH06.1481	DH06	17007309	17012297
DH06.1482	DH06	17031023	17034403
DH06.1483	DH06	17061037	17085087
DH06.1484	DH06	17093979	17094988
DH06.1485	DH06	17158664	17159071
DH06.1486	DH06	17167696	17168472
DH06.1487	DH06	17182447	17186084
DH06.1488	DH06	17231418	17234425
DH06.1489	DH06	17238101	17241635
DH06.1490	DH06	17413776	17415001
DH06.1491	DH06	17422034	17423137
DH06.1492	DH06	17488270	17490624
DH06.1493	DH06	17683110	17685513
DH06.1494	DH06	17689897	17690199
DH06.1495	DH06	17792652	17793462
DH06.1496	DH06	17799765	17802311
DH06.1497	DH06	17817447	17819501
DH06.1498	DH06	17856377	17857677
DH06.1499	DH06	17948838	17952603
DH06.1500	DH06	17955406	17958037
DH06.1501	DH06	17984899	17986417
DH06.1502	DH06	18063775	18067719
DH06.1503	DH06	18071570	18072803
DH06.1504	DH06	18077958	18083654
DH06.1505	DH06	18092289	18098682
DH06.1506	DH06	18170465	18178054	LOC_Os06g24704	ACX3	0
DH06.1507	DH06	18182189	18184433
DH06.1508	DH06	18217142	18220967
DH06.1509	DH06	18266607	18271871
DH06.1510	DH06	18334934	18336540
DH06.1511	DH06	18387204	18387782
DH06.1512	DH06	18421871	18422102
DH06.1513	DH06	18423497	18427870
DH06.1514	DH06	18439180	18443954
DH06.1517	DH06	18635663	18636133
DH06.1525	DH06	18985832	18987298
DH06.1526	DH06	19110143	19120764
DH06.1527	DH06	19148632	19150630
DH06.1528	DH06	19151278	19155848
DH06.1529	DH06	19162447	19164147
DH06.1530	DH06	19175568	19178673
DH06.1531	DH06	23514858	23515720
DH06.1539	DH06	24489148	24490411
DH06.1540	DH06	24492207	24494375
DH06.1541	DH06	24496712	24498663	LOC_Os02g22380	GT61-1; XAX1	0
DH06.1542	DH06	24505554	24508882
DH06.1543	DH06	24516309	24518151
DH06.1544	DH06	24618685	24619152
DH06.1545	DH06	24637543	24640734
DH06.1546	DH06	24663134	24664528
DH06.1547	DH06	24667761	24677361
DH06.1548	DH06	24682574	24692258
DH06.1549	DH06	24693507	24694864
DH06.1550	DH06	24697596	24698789
DH06.1551	DH06	24701723	24702754
DH06.1552	DH06	24731862	24733036
DH06.1553	DH06	24740851	24744602
DH06.1554	DH06	24749036	24750511
DH06.1555	DH06	24770174	24770968
DH06.1556	DH06	24916201	24917866
DH06.1557	DH06	24924904	24933025
DH06.1558	DH06	24935656	24938578
DH06.1559	DH06	24979750	24980493
DH06.1561	DH06	25226535	25226948
DH06.1562	DH06	25227744	25228814
DH06.1563	DH06	25324488	25325977
DH06.1564	DH06	25326050	25332734
DH06.1565	DH06	25334469	25335178
DH06.1566	DH06	25352917	25353135
DH06.1567	DH06	25366721	25367221
DH06.1568	DH06	25368088	25369356
DH06.1569	DH06	25369989	25376292
DH06.1570	DH06	25394429	25396858
DH06.1571	DH06	25398156	25403204
DH06.1572	DH06	25413488	25415552
DH06.1573	DH06	25416812	25417276
DH06.1574	DH06	25420952	25426038
DH06.1575	DH06	25432807	25434227
DH06.1593	DH06	25803649	25805879
DH06.1642	DH06	27130962	27131855
DH06.1751	DH06	29501996	29507469
DH06.1752	DH06	29517796	29519405
DH06.1773	DH06	29910267	29910761	LOC_Os01g28450	PR1b	2.85e-59
DH06.1774	DH06	29931907	29932221
DH06.1775	DH06	29933583	29937878
DH06.1902	DH06	32169014	32175176	LOC_Os06g15990	ALDH2B1; ALDH2b	0
DH06.1903	DH06	32176055	32176757
DH06.1904	DH06	32192574	32204714	LOC_Os06g42030	HAK10	0
DH06.1905	DH06	32213515	32214527
DH06.1906	DH06	32276426	32280037
DH06.1907	DH06	32282702	32285450
DH06.1908	DH06	32294784	32295318
DH06.1909	DH06	32296745	32297811
DH06.1910	DH06	32308661	32309394
DH06.1911	DH06	32310824	32314142
DH06.1912	DH06	32315484	32319546
DH06.1972	DH06	33338178	33339197	LOC_Os06g14620	RNRS1; st1	0
DH06.2071	DH06	34503726	34508024
DH06.2072	DH06	34513636	34519374
DH06.2116	DH06	35013894	35018143
DH06.2125	DH06	35109187	35110719	LOC_Os04g38660	Bh4	6.95e-59
DH06.2338	DH06	37111119	37111682
DH06.2339	DH06	37114385	37116931
DH06.2362	DH06	37432488	37438134
DH06.2388	DH06	37643807	37653504
DH06.2389	DH06	37662478	37666796	LOC_Os06g09450	RSUS2; RSs1;SUS2	0
DH06.2505	DH06	38804007	38804901
DH06.2506	DH06	38809922	38810968
DH06.2507	DH06	38815863	38816545	LOC_Os06g08340	WR4; ERF2	4.97e-71
DH06.2508	DH06	38822923	38823276
DH06.2509	DH06	38831935	38834661	LOC_Os04g56160	OsA7	0
DH06.2510	DH06	38835534	38837914
DH06.2511	DH06	38838980	38839717
DH06.2512	DH06	38845414	38853684
DH06.2513	DH06	38856080	38860077
DH06.2514	DH06	38861985	38866949
DH06.2515	DH06	38877072	38878977
DH06.2516	DH06	38879372	38880238
DH06.2517	DH06	38889220	38889638
DH06.2518	DH06	38893106	38893390
DH06.2519	DH06	38910302	38911755
DH06.2520	DH06	38917222	38920451
DH06.2521	DH06	38921084	38923702
DH06.2522	DH06	38924769	38926660
DH06.2523	DH06	38928753	38932481
DH06.2524	DH06	38933544	38933916
DH06.2525	DH06	38939184	38940968
DH06.2526	DH06	38943159	38945741	LOC_Os07g32800	Atg8; ATG8a	7e-42
DH06.2527	DH06	38946128	38950992
DH06.2528	DH06	38952342	38954138
DH07.565	DH07	5220047	5221665
DH07.566	DH07	5230201	5231757
DH07.591	DH07	5440269	5444845	LOC_Os02g08100	4CL3	0
DH07.592	DH07	5449521	5450798
DH07.593	DH07	5453005	5459038
DH07.594	DH07	5462784	5467503
DH07.595	DH07	5467953	5470657
DH07.610	DH07	5581164	5582078
DH07.611	DH07	5591346	5596014
DH07.612	DH07	5597001	5599282
DH07.634	DH07	5861711	5870308
DH07.635	DH07	5891959	5893123	LOC_Os02g08440	WRKY71	5.95e-158
DH07.636	DH07	5894917	5899218
DH07.637	DH07	5900050	5902011
DH07.638	DH07	5902245	5903118
DH07.639	DH07	5904883	5908686
DH07.640	DH07	5912455	5919704	LOC_Os02g08490	ClpB-m	0
DH07.717	DH07	6762498	6765266
DH07.718	DH07	6766222	6768601	LOC_Os06g41770	bZIP50; bZIP74	7.07e-77
DH07.719	DH07	6769013	6772462
DH07.720	DH07	6772952	6774315
DH07.721	DH07	6789279	6792973
DH07.735	DH07	6943375	6948009
DH07.736	DH07	6956603	6959573
DH07.737	DH07	6960810	6961016
DH07.738	DH07	6963486	6968097
DH07.739	DH07	6971156	6977468
DH07.740	DH07	6982681	6986878	LOC_Os02g10290	HMA4; qGCu2-1	0
DH07.741	DH07	6989674	7001514
DH07.742	DH07	7002617	7005985
DH07.743	DH07	7007520	7017336
DH07.744	DH07	7044912	7046192	LOC_Os06g40780	MOC1	8.21e-142
DH07.745	DH07	7056399	7060273
DH07.746	DH07	7067233	7072096
DH07.747	DH07	7073082	7076620
DH07.748	DH07	7079523	7079753
DH07.749	DH07	7084303	7086287	LOC_Os02g10480	AGAP	0
DH07.750	DH07	7091240	7092560
DH07.751	DH07	7093344	7099768
DH07.776	DH07	7375017	7375737	LOC_Os02g10760	WR1	1.31e-120
DH07.777	DH07	7390700	7393045	LOC_Os06g40120	SPX1	3.02e-131
DH07.1173	DH07	12221321	12222940
DH07.1174	DH07	12226352	12231150
DH07.1175	DH07	12238533	12239150
DH07.1176	DH07	12242851	12247712
DH07.1177	DH07	12248690	12249051
DH07.1178	DH07	12252230	12254828
DH07.1179	DH07	12257012	12259572
DH07.1180	DH07	12260324	12264661
DH07.1181	DH07	12265692	12268535
DH07.1182	DH07	12268877	12271469
DH07.1183	DH07	12273883	12276972
DH07.1184	DH07	12313186	12324767
DH07.1185	DH07	12328650	12333514
DH07.1230	DH07	12908696	12910955
DH07.1596	DH07	24777236	24779849
DH07.1775	DH07	27468930	27472472
DH07.1776	DH07	27473114	27475237
DH07.1777	DH07	27477803	27480733
DH07.1778	DH07	27496559	27502999
DH07.1779	DH07	27503495	27507219	LOC_Os01g69080	SSI2	0
DH07.1780	DH07	27514629	27517973
DH07.1781	DH07	27533734	27539223
DH07.1788	DH07	27940049	27940366
DH07.1789	DH07	27954822	27959621
DH07.1790	DH07	27960280	27965453
DH07.1791	DH07	27968011	27970991
DH07.1805	DH07	28188184	28189032
DH07.1806	DH07	28192015	28196839
DH07.1820	DH07	28386979	28387673
DH07.1821	DH07	28396870	28397139
DH07.1822	DH07	28398289	28398759
DH07.1823	DH07	28399556	28401372
DH07.1824	DH07	28403213	28403797
DH07.1913	DH07	29547464	29547886
DH07.1976	DH07	30243063	30250068
DH07.1977	DH07	30254296	30258176
DH07.1978	DH07	30258970	30264386
DH07.1979	DH07	30274234	30278003
DH07.1980	DH07	30288179	30288769
DH07.1981	DH07	30295017	30298672
DH07.1982	DH07	30299543	30303641
DH07.1983	DH07	30308748	30312346
DH07.2193	DH07	32795232	32799880
DH07.2210	DH07	32970277	32971166
DH07.2211	DH07	32976409	32982784	LOC_Os02g36380	CRY1a	0
DH07.2212	DH07	32994709	32997213
DH07.2247	DH07	33312995	33319391	LOC_Os02g49840	MADS57	2.63e-102
DH07.2260	DH07	33408502	33411699	LOC_Os10g40600	NRT1.1B; NPF6.5; qCHR-10	0
DH07.2436	DH07	34908948	34910258
DH07.2437	DH07	34915829	34916890
DH07.2438	DH07	34920581	34921505
DH07.2439	DH07	34924649	34927685
DH07.2440	DH07	34931887	34935694
DH07.2441	DH07	34937146	34943820
DH07.2442	DH07	34948115	34952231
DH07.2443	DH07	34976591	34979386
DH07.2444	DH07	34981986	34986649
DH07.2445	DH07	34987068	34987702
DH07.2446	DH07	34991794	34994898
DH07.2447	DH07	35011363	35011706
DH07.2448	DH07	35019085	35022303
DH07.2449	DH07	35023478	35025754	LOC_Os03g55164	WRKY4	0
DH07.2450	DH07	35032377	35039175
DH07.2451	DH07	35052998	35056275
DH07.2452	DH07	35065285	35069864	LOC_Os02g42150	WAK14	0
DH07.2453	DH07	35076861	35079998
DH07.2454	DH07	35080069	35082688
DH07.2455	DH07	35087807	35088901	LOC_Os02g39710	COL4	3.97e-133
DH07.2456	DH07	35090228	35099550
DH07.2457	DH07	35099844	35105103
DH07.2458	DH07	35109871	35112038
DH07.2459	DH07	35118746	35120711
DH07.2460	DH07	35122219	35126159
DH07.2461	DH07	35131119	35144223
DH07.2462	DH07	35146378	35151501
DH07.2463	DH07	35152276	35160763
DH07.2464	DH07	35161375	35166327
DH07.2465	DH07	35172510	35173957
DH07.2466	DH07	35177538	35184733	LOC_Os04g42140	Rymv1; eIF(iso)4G	0
DH07.2467	DH07	35190844	35194780
DH07.2524	DH07	35924354	35928489
DH07.2582	DH07	36444556	36445404
DH07.2583	DH07	36446151	36448289	LOC_Os02g41680	PAL4	0
DH07.2584	DH07	36451215	36452515	LOC_Os02g41680	PAL4	0
DH07.2585	DH07	36455443	36456743	LOC_Os02g41680	PAL4	0
DH07.2586	DH07	36460088	36460972	LOC_Os02g41680	PAL4	0
DH07.2587	DH07	36463899	36465199	LOC_Os02g41680	PAL4	0
DH07.2588	DH07	36472355	36473655	LOC_Os02g41680	PAL4	0
DH07.2589	DH07	36478382	36478957
DH07.2590	DH07	36480714	36485716
DH07.2591	DH07	36491004	36494276
DH07.2592	DH07	36498225	36499257
DH07.2593	DH07	36509330	36512527	LOC_Os04g43840	LABA1; An-2; LOGL6	6.87e-137
DH07.2594	DH07	36517166	36519161
DH07.2595	DH07	36526792	36529106	LOC_Os06g47150	ARF18; ARF10	0
DH07.2596	DH07	36529487	36532197
DH07.2597	DH07	36534996	36535217
DH07.2598	DH07	36537428	36538723
DH07.2830	DH07	39442221	39444674
DH07.2831	DH07	39445492	39446658
DH07.2832	DH07	39453346	39455463
DH07.2833	DH07	39467943	39470414
DH07.2834	DH07	39471380	39490494
DH07.2835	DH07	39495079	39496698	LOC_Os03g60580	ADF3	6.15e-50
DH07.2841	DH07	39563687	39566541
DH07.2842	DH07	39567117	39568122
DH07.2843	DH07	39569953	39572990
DH07.2844	DH07	39574443	39574740
DH07.2845	DH07	39576855	39578357
DH07.2846	DH07	39579148	39581523
DH07.2847	DH07	39585736	39588609
DH07.2848	DH07	39596204	39598793
DH07.2849	DH07	39607161	39612742
DH07.2850	DH07	39631711	39640071
DH07.2851	DH07	39650901	39653744	LOC_Os02g44630	PIP1;1; PIP1a	0
DH07.2852	DH07	39655857	39661931
DH07.2853	DH07	39673446	39675233
DH07.2854	DH07	39681438	39682022
DH07.2855	DH07	39683133	39684755
DH07.2856	DH07	39686506	39689389
DH07.2857	DH07	39689755	39690237
DH07.2858	DH07	39702235	39702636
DH07.2859	DH07	39715023	39717270
DH07.2860	DH07	39717705	39720656
DH07.2861	DH07	39722250	39726943
DH07.2862	DH07	39736442	39737377
DH07.2863	DH07	39743315	39746302
DH07.2864	DH07	39763934	39764900
DH07.2865	DH07	39769232	39771207
DH07.2876	DH07	39841326	39842414
DH07.2877	DH07	39854685	39858296
DH07.2878	DH07	39859737	39862932
DH07.2879	DH07	39863566	39866993
DH07.2880	DH07	39889662	39892037	LOC_Os05g02020	RLCK176	3.23e-148
DH07.2881	DH07	39893075	39894338
DH07.2898	DH07	40024596	40027750
DH07.2928	DH07	40370005	40370703	LOC_Os02g45450	DREB1G	6.09e-100
DH07.2929	DH07	40373627	40374665
DH07.2957	DH07	40580699	40582001	LOC_Os02g45850	RAV6; Epi-rav6	1.6e-134
DH07.2978	DH07	40741390	40741716
DH07.2979	DH07	40746516	40750271
DH07.2980	DH07	40759517	40759915
DH07.3055	DH07	41355680	41358708
DH07.3056	DH07	41359842	41360342
DH07.3057	DH07	41365197	41372830
DH07.3058	DH07	41373582	41375627
DH07.3059	DH07	41378517	41380528
DH07.3060	DH07	41393495	41394214
DH07.3061	DH07	41395762	41396334
DH07.3073	DH07	41483859	41485233	LOC_Os02g47200	AOX1c	0
DH07.3074	DH07	41534900	41537220	LOC_Os09g12770	MYBc	1.02e-43
DH07.3075	DH07	41541494	41544954
DH07.3076	DH07	41546497	41557509
DH07.3077	DH07	41559207	41567270
DH07.3078	DH07	41569120	41571640
DH07.3179	DH07	42585398	42586567
DH07.3180	DH07	42590204	42590761
DH07.3181	DH07	42599349	42600452
DH07.3182	DH07	42602499	42602717
DH07.3183	DH07	42612120	42613283	LOC_Os02g48560	FAD2-1	0
DH07.3184	DH07	42615765	42616507
DH07.3185	DH07	42622950	42625473
DH07.3186	DH07	42637241	42641656
DH07.3187	DH07	42642819	42643223
DH07.3188	DH07	42644071	42647729
DH07.3189	DH07	42648860	42663582
DH07.3190	DH07	42666890	42667273
DH07.3191	DH07	42668212	42670801
DH07.3192	DH07	42671332	42674227
DH07.3193	DH07	42677693	42678187	LOC_Os09g31310	GNA1	9.56e-62
DH07.3194	DH07	42680113	42681597
DH07.3195	DH07	42684477	42685067
DH07.3196	DH07	42685544	42686200
DH07.3197	DH07	42690503	42690797
DH07.3198	DH07	42695088	42695291
DH07.3199	DH07	42696510	42698877	LOC_Os06g21390	MKRN	2.15e-140
DH07.3200	DH07	42727250	42730520	LOC_Os11g43960	ER-ANT1	1.58e-129
DH07.3201	DH07	42731882	42733039
DH07.3202	DH07	42734842	42737203
DH07.3203	DH07	42743540	42747661
DH07.3222	DH07	42903007	42904977
DH07.3223	DH07	42906961	42913242
DH07.3224	DH07	42915839	42918395	LOC_Os02g10480	AGAP	4.24e-148
DH07.3225	DH07	42923628	42928344	LOC_Os03g60110	SPIN1	1.41e-91
DH07.3226	DH07	42930185	42938391
DH07.3329	DH07	43606110	43611456
DH07.3330	DH07	43612662	43616648	LOC_Os02g50350	DHODH1	0
DH07.3483	DH07	44907301	44909124	LOC_Os02g52250	SKIPa	0
DH07.3484	DH07	44913842	44916090	LOC_Os06g11410	CycD3;1	6.77e-142
DH07.3485	DH07	44920768	44922239
DH07.3486	DH07	44927718	44930168
DH07.3487	DH07	44931131	44933482
DH07.3488	DH07	44934229	44945792
DH07.3489	DH07	44947198	44948943
DH07.3490	DH07	44951601	44952347
DH07.3491	DH07	44953290	44955172
DH07.3492	DH07	44962408	44969161	LOC_Os02g52340	MADS22	2.21e-145
DH07.3493	DH07	44969560	44971010
DH07.3494	DH07	44972740	44976461	LOC_Os05g01270	CYP20-2	4.49e-68
DH07.3495	DH07	44977014	44980475
DH07.3496	DH07	44984043	44985263
DH07.3497	DH07	44986071	44993573
DH07.3498	DH07	44994410	44994859
DH07.3499	DH07	44995807	44998213
DH07.3500	DH07	45000343	45003048
DH07.3501	DH07	45003407	45007325
DH07.3502	DH07	45008110	45011401
DH07.3503	DH07	45013109	45019094
DH07.3504	DH07	45021790	45022969	LOC_Os02g52480	KRP1	3.13e-70
DH07.3505	DH07	45029003	45029605
DH07.3694	DH07	46574747	46575527
DH08.7	DH08	93770	96227
DH08.8	DH08	110000	110738
DH08.9	DH08	116678	117623
DH08.10	DH08	119332	119823
DH08.11	DH08	127787	128278
DH08.12	DH08	128895	130955
DH08.33	DH08	682346	685800	LOC_Os06g04710	DDF1	1.07e-138
DH08.34	DH08	689785	693047
DH08.35	DH08	696835	697882
DH08.36	DH08	706567	707100
DH08.37	DH08	710538	711443
DH08.38	DH08	723681	724364
DH08.39	DH08	732034	737318
DH08.116	DH08	1423861	1425264
DH08.135	DH08	1642952	1645903	LOC_Os08g03290	GAPDH; GAPC3	0
DH08.136	DH08	1646676	1650411
DH08.137	DH08	1650912	1652266
DH08.138	DH08	1652936	1654977
DH08.139	DH08	1673627	1678172
DH08.140	DH08	1682996	1685972
DH08.141	DH08	1687493	1693186
DH08.154	DH08	1842078	1845026
DH08.155	DH08	1845934	1851304
DH08.156	DH08	1872475	1873212
DH08.157	DH08	1875084	1875659
DH08.158	DH08	1882415	1883566
DH08.159	DH08	1892513	1896246
DH08.160	DH08	1899310	1903834
DH08.161	DH08	1904656	1909529
DH08.162	DH08	1909703	1913087
DH08.163	DH08	1918354	1918674
DH08.164	DH08	1920825	1921388
DH08.165	DH08	1926290	1927604
DH08.166	DH08	1936875	1940672
DH08.167	DH08	1943432	1945017
DH08.168	DH08	1957479	1961346
DH08.169	DH08	1961797	1962706
DH08.170	DH08	1978627	1982180	LOC_Os11g16770	ClpC4	0
DH08.171	DH08	1988096	1991734
DH08.172	DH08	1992581	1993598
DH08.173	DH08	2001367	2005152
DH08.174	DH08	2014879	2016878
DH08.175	DH08	2018271	2020772
DH08.176	DH08	2023200	2024988
DH08.177	DH08	2046346	2046816
DH08.178	DH08	2046979	2049793
DH08.179	DH08	2058342	2061331
DH08.180	DH08	2064206	2069394
DH08.181	DH08	2072579	2077527
DH08.182	DH08	2082300	2082527
DH08.183	DH08	2083523	2087510
DH08.184	DH08	2088984	2095826
DH08.185	DH08	2096509	2098888
DH08.186	DH08	2099852	2105167	LOC_Os03g43990	GRP162	0
DH08.187	DH08	2142580	2147676
DH08.188	DH08	2152891	2153334
DH08.189	DH08	2164962	2165291
DH08.309	DH08	3393343	3394134
DH08.310	DH08	3394209	3395253
DH08.311	DH08	3399125	3400095
DH08.312	DH08	3403517	3405083
DH08.313	DH08	3408497	3410356
DH08.314	DH08	3427117	3427683
DH08.315	DH08	3437663	3439934
DH08.316	DH08	3452431	3453093
DH08.317	DH08	3504591	3506634
DH08.386	DH08	4171641	4172543
DH08.387	DH08	4174442	4178304
DH08.388	DH08	4184140	4204584
DH08.389	DH08	4207693	4214273
DH08.390	DH08	4215886	4221871
DH08.391	DH08	4222282	4227072
DH08.392	DH08	4228383	4233518
DH08.393	DH08	4234035	4235147
DH08.394	DH08	4235619	4242929
DH08.395	DH08	4246670	4250983
DH08.396	DH08	4251571	4252354
DH08.397	DH08	4256569	4257345
DH08.398	DH08	4265799	4269879
DH08.399	DH08	4271077	4275522
DH08.400	DH08	4279038	4283424
DH08.401	DH08	4286670	4296667
DH08.402	DH08	4304845	4311417
DH08.403	DH08	4311813	4312268
DH08.404	DH08	4318937	4322354
DH08.405	DH08	4327585	4335681
DH08.406	DH08	4336117	4336524
DH08.407	DH08	4338901	4346020	LOC_Os10g40600	NRT1.1B; NPF6.5; qCHR-10	0
DH08.408	DH08	4371636	4380617
DH08.409	DH08	4384828	4385422
DH08.410	DH08	4388914	4389471
DH08.411	DH08	4389912	4390659
DH08.412	DH08	4394482	4395198
DH08.413	DH08	4396228	4396935
DH08.414	DH08	4399573	4400583
DH08.415	DH08	4401393	4403149
DH08.416	DH08	4409909	4413789
DH08.417	DH08	4419585	4419830
DH08.418	DH08	4422161	4423284
DH08.419	DH08	4441383	4443017
DH08.420	DH08	4444303	4449337
DH08.421	DH08	4450387	4452487
DH08.422	DH08	4458681	4461234
DH08.423	DH08	4461648	4464552
DH08.424	DH08	4467845	4471015	LOC_Os08g06060	MPK2; MAPK2	0
DH08.425	DH08	4473650	4479412
DH08.426	DH08	4489036	4489569
DH08.427	DH08	4556436	4556906
DH08.428	DH08	4559622	4561767	LOC_Os12g13800	NOMT	1.77e-82
DH08.429	DH08	4576868	4577400
DH08.430	DH08	4589417	4596415
DH08.431	DH08	4599750	4600502	LOC_Os02g45850	RAV6; Epi-rav6	7.91e-48
DH08.432	DH08	4603503	4604309
DH08.433	DH08	4605412	4608856
DH08.434	DH08	4611109	4614739	LOC_Os03g02800	RIM1	3.05e-61
DH08.435	DH08	4615574	4623142
DH08.436	DH08	4626828	4628465
DH08.437	DH08	4631626	4633251
DH08.438	DH08	4652685	4654901
DH08.439	DH08	4658293	4661046
DH08.440	DH08	4663409	4667743
DH08.441	DH08	4675575	4679581
DH08.442	DH08	4691291	4693976
DH08.443	DH08	4712215	4713896
DH08.444	DH08	4714362	4714709
DH08.445	DH08	4742888	4745642
DH08.446	DH08	4745922	4746965
DH08.447	DH08	4748414	4752657
DH08.448	DH08	4755247	4759236
DH08.449	DH08	4759758	4760717
DH08.450	DH08	4768586	4768936
DH08.451	DH08	4778810	4782882
DH08.452	DH08	4792239	4793090	LOC_Os06g04540	dp1	1.32e-64
DH08.453	DH08	4802925	4807527
DH08.454	DH08	4809135	4811737
DH08.455	DH08	4827357	4830756
DH08.474	DH08	5055665	5059540
DH08.794	DH08	9220550	9221340
DH08.795	DH08	9260843	9264299
DH08.796	DH08	9274980	9275594
DH08.797	DH08	9278320	9285400
DH08.798	DH08	9300414	9302800
DH08.799	DH08	9329457	9330555
DH08.800	DH08	9343214	9345651
DH08.801	DH08	9359212	9360285
DH08.802	DH08	9363490	9364245
DH08.803	DH08	9369871	9370923
DH08.1328	DH08	24427391	24428249
DH08.1329	DH08	24429031	24433100
DH08.1330	DH08	24437922	24447398
DH08.1331	DH08	24453142	24456753
DH08.1332	DH08	24458305	24458677
DH08.1333	DH08	24462248	24462838
DH08.1334	DH08	24463633	24464791
DH08.1335	DH08	24475912	24476439
DH08.1336	DH08	24479688	24482218
DH08.1337	DH08	24482797	24487767
DH08.1861	DH08	32868999	32869729
DH08.1862	DH08	32874515	32877392
DH08.1968	DH08	33942706	33943332
DH08.1969	DH08	33945214	33949854
DH08.1970	DH08	33950471	33954274
DH08.1971	DH08	33968988	33973148
DH08.1972	DH08	33975738	33979114
DH08.1973	DH08	33983096	33985425
DH08.1974	DH08	33986792	33990188
DH08.1978	DH08	34106599	34106877
DH08.1979	DH08	34107128	34109133
DH08.1980	DH08	34116628	34118628
DH08.1981	DH08	34125268	34125708
DH08.1982	DH08	34129072	34130079
DH08.1983	DH08	34139810	34141215	LOC_Os10g41230	Hox1	1.24e-56
DH08.1984	DH08	34144725	34147087
DH08.1985	DH08	34155702	34159847	LOC_Os05g28510	Impβ1	0
DH08.2128	DH08	35453492	35455288
DH08.2129	DH08	35456377	35457018
DH08.2306	DH08	36936185	36938955
DH08.2369	DH08	37423366	37430438
DH08.2370	DH08	37431506	37442458
DH08.2371	DH08	37445338	37446470
DH08.2372	DH08	37447231	37447975	LOC_Os03g57670	LBD3-7	1.43e-47
DH08.2373	DH08	37454368	37455694
DH08.2472	DH08	38323350	38326240
DH08.2473	DH08	38326925	38329160
DH08.2474	DH08	38330022	38337249
DH08.2488	DH08	38476624	38477785
DH08.2489	DH08	38508070	38509624	LOC_Os04g28280	An-1	3e-45
DH08.2502	DH08	38629442	38635958	LOC_Os08g42580	CERK1	0
DH08.2503	DH08	38637057	38637623
DH09.55	DH09	790715	791395
DH09.56	DH09	815887	820234
DH09.57	DH09	833561	836092
DH09.58	DH09	883671	890515
DH09.59	DH09	891933	892271
DH09.60	DH09	911067	911804
DH09.61	DH09	916704	919255
DH09.62	DH09	919951	926554
DH09.63	DH09	934266	935044
DH09.258	DH09	5124901	5126727
DH09.259	DH09	5131026	5135948
DH09.267	DH09	5309410	5310062	LOC_Os09g34250	SGT1	3.36e-67
DH09.268	DH09	5311930	5313044	LOC_Os11g14900	Rep2; RepA	2.35e-126
DH09.269	DH09	5314862	5316620	LOC_Os09g34250	SGT1	1.61e-158
DH09.270	DH09	5327727	5329429
DH09.271	DH09	5330136	5331237	LOC_Os11g14900	Rep2; RepA	1.72e-122
DH09.272	DH09	5335324	5340128
DH09.273	DH09	5349367	5351824
DH09.274	DH09	5395604	5396202
DH09.275	DH09	5423509	5430644
DH09.281	DH09	5589852	5590373
DH09.282	DH09	5591380	5591928	LOC_Os04g11830	PCF1	1.02e-57
DH09.283	DH09	5595493	5595833
DH09.284	DH09	5602704	5616599
DH09.285	DH09	5642810	5643202
DH09.288	DH09	5903993	5905879
DH09.289	DH09	5924759	5932468
DH09.290	DH09	5935317	5935919
DH09.291	DH09	5938671	5943222
DH09.292	DH09	6228437	6229009
DH09.293	DH09	6252729	6254240	LOC_Os04g10800	Pht1;13; PT13	0
DH09.294	DH09	6266777	6268610
DH09.295	DH09	6269636	6271217
DH09.296	DH09	6276167	6276832
DH09.297	DH09	6290568	6299501
DH09.298	DH09	6304150	6304656
DH09.299	DH09	6310341	6311951	LOC_Os04g10750	Pht1;4; PT4	0
DH09.300	DH09	6345283	6347398
DH09.301	DH09	6348873	6350475	LOC_Os04g10750	Pht1;4; PT4	0
DH09.302	DH09	6351142	6357374	LOC_Os04g55510	HAF1	3.41e-50
DH09.304	DH09	6475614	6481438
DH09.305	DH09	6486004	6486744
DH09.306	DH09	6494694	6495242
DH09.307	DH09	6497371	6498173
DH09.308	DH09	6503157	6505382
DH09.309	DH09	6509135	6513265
DH09.310	DH09	6515175	6517115
DH09.311	DH09	6527096	6527917
DH09.312	DH09	6555931	6556332
DH09.313	DH09	6569865	6572148
DH09.314	DH09	6577951	6582634
DH09.315	DH09	6585187	6593439
DH09.316	DH09	6602039	6610713
DH09.317	DH09	6622378	6624282
DH09.318	DH09	6634395	6634772
DH09.319	DH09	6644451	6646501
DH09.320	DH09	6652710	6654054
DH09.321	DH09	6660799	6665328
DH09.322	DH09	6698548	6705257
DH09.323	DH09	6708637	6714278
DH09.324	DH09	6714410	6716428
DH09.325	DH09	6718569	6718889
DH09.361	DH09	7746271	7751664
DH09.1016	DH09	22302442	22303172	LOC_Os03g18480	TDF1	9.41e-53
DH09.1017	DH09	22306409	22306867
DH09.1018	DH09	22308627	22310071
DH09.1019	DH09	22311600	22312738
DH09.1020	DH09	22325395	22333109
DH09.1021	DH09	22335082	22335432
DH09.1022	DH09	22342846	22344012
DH09.1023	DH09	22375234	22377120
DH09.1024	DH09	22394737	22395519
DH09.1025	DH09	22399647	22403003
DH09.1026	DH09	22404838	22409737
DH09.1027	DH09	22410638	22411729
DH09.1028	DH09	22413653	22414430
DH09.1484	DH09	26621119	26625009	LOC_Os04g39980	DAO	3.35e-100
DH09.1882	DH09	29780720	29783903
DH09.1883	DH09	29784524	29788768
DH09.1884	DH09	29791549	29794237
DH09.1885	DH09	29795478	29796323
DH09.1886	DH09	29796575	29799622
DH09.1887	DH09	29800093	29802886
DH09.1888	DH09	29803831	29804613	LOC_Os04g44820	RDCP1	1.2e-138
DH09.1889	DH09	29806751	29809994
DH09.1890	DH09	29810765	29813386
DH09.1891	DH09	29814018	29817863
DH09.1892	DH09	29829821	29830684
DH09.1893	DH09	29838578	29839030
DH09.1894	DH09	29852730	29853319
DH09.1895	DH09	29855869	29864117
DH09.1896	DH09	29864420	29873486
DH09.1897	DH09	29876818	29883407
DH09.1898	DH09	29911816	29913855
DH09.1899	DH09	29917979	29919025
DH09.1900	DH09	29922684	29924486	LOC_Os04g44870	ERG3; PBP1	4.57e-82
DH09.1901	DH09	29926832	29932030
DH09.1902	DH09	29938311	29944168	LOC_Os02g42780	SIT1	0
DH09.1903	DH09	29945282	29945851
DH09.1904	DH09	29946273	29955844
DH09.1905	DH09	29985614	29986840	LOC_Os04g45010	PLIM2b	2.61e-126
DH09.1906	DH09	30008665	30010934
DH09.1907	DH09	30012145	30017924
DH09.1908	DH09	30022658	30023981	LOC_Os08g33660	MYB106	4.2e-68
DH09.1909	DH09	30030753	30034180
DH09.1910	DH09	30040299	30042351
DH09.1911	DH09	30044016	30044822
DH09.1912	DH09	30045358	30045882
DH09.1913	DH09	30048836	30049411
DH09.1914	DH09	30049816	30050994
DH09.1915	DH09	30051226	30051838
DH09.1916	DH09	30052967	30063433
DH09.1917	DH09	30064955	30069934
DH09.1918	DH09	30073224	30077961
DH09.2209	DH09	32800419	32816802
DH09.2210	DH09	32818821	32821420
DH09.2211	DH09	32824890	32825619
DH09.2212	DH09	32827460	32827966
DH09.2213	DH09	32830452	32830829
DH09.2214	DH09	32856223	32861565	LOC_Os04g48390	SPX-MFS1;PSS1	0
DH09.2215	DH09	32863373	32866791	LOC_Os09g19930	ONI3; Mini1	0
DH09.2216	DH09	32867094	32868794
DH09.2217	DH09	32870269	32874252
DH09.2218	DH09	32874535	32876883
DH09.2386	DH09	34126099	34127241
DH09.2387	DH09	34130437	34135177
DH09.2388	DH09	34136426	34139138	LOC_Os07g37740	CAMP1	4.61e-105
DH09.2613	DH09	35901299	35906738	LOC_Os04g52920	GSD1; gsd1-D	0
DH09.2614	DH09	35907724	35908110
DH09.2615	DH09	35908773	35909909
DH09.2616	DH09	35912757	35913657
DH09.2617	DH09	35921996	35922896
DH09.2618	DH09	35927598	35934175
DH09.2619	DH09	35935338	35936309
DH09.2620	DH09	35943118	35951273
DH09.2621	DH09	35956449	35956808
DH09.2622	DH09	35959385	35964854
DH09.2623	DH09	35966494	35968067
DH09.2624	DH09	35970492	35970782
DH09.2625	DH09	35973644	35977840
DH09.2626	DH09	35986442	35989583
DH09.2627	DH09	35994578	35997619	LOC_Os04g53210	GLO3	0
DH09.2737	DH09	36761017	36762597
DH09.2738	DH09	36774998	36776824	LOC_Os04g54474	TGAP1; bZIP37	0
DH09.2739	DH09	36781105	36781671
DH09.2740	DH09	36783920	36790063
DH09.2741	DH09	36793330	36794792
DH09.2742	DH09	36796555	36798017
DH09.2896	DH09	37885298	37888315	LOC_Os02g05630	PP18	4.78e-152
DH09.2897	DH09	37890847	37891851
DH09.2898	DH09	37893690	37895795
DH09.2899	DH09	37896362	37907516
[truncated: 2,853 more rows]
