# Supplementary material for: Genomic insights into the evolution of Echinochloa species as weed and orphan crop
Source: Nat Commun. 2022 Feb 3;13:689. doi: 10.1038/s41467-022-28359-9 (PMC8814039; doi:10.1038/s41467-022-28359-9)
Supplement: Supplementary file 19 — Source Data [file 41467_2022_28359_MOESM19_ESM.xlsx]

## Sheet: Fig1c
Genomes	Polyploid	Whole-genome Gene Number	NB-ARC Copy number
Acom	No	25783	136
Atau	No	38788	471
Bdis	No	34310	302
Bsta	No	29898	235
Came	No	35791	278
Doli	No	26468	176
Ehap	No	37511	260
Hvul	No	39734	373
Lper	No	38960	477
Obar	No	34588	420
Obra	No	32037	251
Ogla	No	33164	284
Olat	No	36578	332
Opun	No	31790	288
Oruf	No	37112	428
Osat	No	42189	450
Otho	No	28437	16
Phal	No	33805	242
Plat	No	32077	227
Sbic	No	34129	296
Sita	No	34584	368
Svir	No	38334	338
Cpur_A	Yes	34391	646
Cpur_B	Yes	29367	338
Cson_A	Yes	27382	112
Cson_B	Yes	27936	136
Dexi_A	Yes	31564	165
Dexi_B	Yes	28421	107
Ecol_DH	Yes	33538	165
Ecol_EH	Yes	30593	140
Ecol_FH	Yes	29510	142
Ecru_AH	Yes	33261	164
Ecru_BH	Yes	34124	152
Ecru_CH	Yes	35808	186
Eory_AT	Yes	33635	124
Eory_BT	Yes	33316	134
Etef_A	Yes	34032	299
Etef_B	Yes	32255	225
Msin_A	Yes	30407	285
Msin_B	Yes	31479	356
Taes_A	Yes	36302	606
Taes_B	Yes	36738	752
Taes_D	Yes	35021	573
Tdic_A	Yes	30726	448
Tdic_B	Yes	31842	545
Tura	No	38162	507

## Sheet: Fig2b
ID	Genome Coverage to AH	Genome Coverage to BH	Genome Coverage to CH	Reads mapping rate
ACT2	0.894444	0.893889	0.932667	96.99
ACT3	0.897667	0.893111	0.933111	97.22
AO	0.248333	0.400222	0.815889	70.38
B	0.258667	0.409889	0.831444	72.29
Yuan-19	0.880333	0.871	0.113111	94.39
ZJU2	0.730778	0.714556	0.113556	95.88
ZM1	0.922333	0.919222	0.956222	97.56
AH1	0.942444	0.936333	0.958778	97.92
AH10	0.893667	0.888444	0.907	97.45
AH13	0.947111	0.945	0.961333	98.09
AH16	0.917444	0.911667	0.945333	97.51
AH17	0.933111	0.934778	0.962889	97.5
AH20	0.948333	0.940889	0.956889	97.9
AH22	0.887667	0.881222	0.137444	94.97
AH26	0.880556	0.873778	0.124889	95.53
AH27	0.957889	0.957111	0.971778	97.86
AH29	0.949222	0.948889	0.964444	98.19
AH31	0.942333	0.933444	0.958111	96.5
AH32	0.940333	0.935333	0.958222	97.31
AH34	0.945778	0.936667	0.962667	97.56
AH5	0.883444	0.878778	0.119889	94.08
AH8	0.934111	0.929	0.952111	97.58
AH9_2	0.949444	0.944333	0.963	96.61
AH9	0.925556	0.919333	0.938889	97.8
AH25	0.877556	0.869667	0.115222	95.59
CQ4	0.618444	0.619	0.0908889	93.23
CQ1	0.953778	0.949111	0.965111	98.1
CQ10	0.966222	0.963778	0.973111	97.58
CQ11	0.946333	0.936	0.963444	97.27
CQ12	0.932444	0.927333	0.954778	97.57
CQ6	0.930556	0.922778	0.953	97.67
CQ7	0.939111	0.940111	0.959889	97.93
CQ8	0.940889	0.942222	0.962222	97.59
CQ9	0.882111	0.874889	0.117889	94.89
CQ3	0.874111	0.864	0.111444	95.76
CQ5	0.874667	0.867556	0.105667	94.7
Min-1	0.947444	0.936778	0.961222	96.77
FJ1	0.930333	0.924889	0.951111	97.64
FJ2	0.951333	0.950333	0.966778	96.9
FJ3	0.964444	0.952556	0.969778	97.82
FJ4	0.960111	0.946444	0.968	97.9
FJ5	0.962333	0.956	0.970889	97.86
GD1	0.798667	0.791556	0.820222	97.74
GD10	0.959667	0.952111	0.971333	97.5
GD11	0.934222	0.933333	0.96	97.69
GD2	0.935667	0.933778	0.961111	97.16
GD3	0.936667	0.934667	0.962222	97.4
GZ1	0.951333	0.948	0.966333	97.69
GZ2	0.947222	0.941556	0.962889	97.75
GZ8	0.882333	0.875778	0.123667	94.65
HaiN1	0.945444	0.938444	0.959	96.94
HaiN10	0.905889	0.906778	0.931	96.46
HaiN11	0.908	0.905778	0.933444	95.4
HaiN12	0.877333	0.865444	0.112222	95.13
HaiN13	0.911333	0.909778	0.937111	96.6
HaiN14	0.882	0.870111	0.116667	94.26
HaiN15	0.878111	0.865778	0.117333	95.35
HaiN16	0.875889	0.864	0.11	95.23
HaiN2	0.871	0.859333	0.117556	95.36
HaiN3	0.873778	0.862333	0.122889	95.61
HaiN4	0.875444	0.864222	0.122111	94.24
HaiN5	0.904	0.903	0.931444	96.34
HaiN6	0.920889	0.925111	0.950556	96.01
HaiN7	0.935667	0.929889	0.960111	97.47
HaiN9	0.904	0.905444	0.931333	96.25
HB32	0.958222	0.951556	0.969333	97.34
HB14	0.935111	0.935111	0.946778	97.84
E-16	0.879222	0.868667	0.114333	95.65
HB56	0.876111	0.865	0.112	95.78
HB13	0.878111	0.867889	0.113	95.65
HB1	0.947556	0.943	0.964444	98.21
HB10	0.931556	0.929667	0.956889	96.59
HB11	0.892778	0.882222	0.139222	94.62
HB12	0.947667	0.943889	0.962556	97.82
HB15	0.949333	0.944333	0.967222	96.84
HB16	0.962444	0.962333	0.973667	97.72
HB17	0.954222	0.953	0.967222	97.64
HB18	0.968444	0.965667	0.974222	97.25
HB19	0.944	0.946556	0.965222	95.45
HB2	0.947778	0.951111	0.969111	95.77
HB20	0.970556	0.965333	0.976111	97.09
HB21	0.958556	0.956333	0.971	96.93
HB22	0.950333	0.949111	0.965778	96.57
HB23	0.944333	0.946778	0.963778	97.58
HB27	0.947444	0.943556	0.961889	97.88
HB29	0.951	0.940778	0.964556	97.56
HB3	0.953556	0.953333	0.969667	97.48
HB30	0.948111	0.938444	0.959111	97.43
HB33	0.941	0.942556	0.962222	97.84
HB34	0.949667	0.950778	0.963222	97.84
HB35	0.968556	0.965778	0.976	97.66
HB36	0.951667	0.954222	0.966667	98.23
HB37	0.860333	0.852222	0.885444	97.87
HB38	0.927333	0.925444	0.955556	97.74
HB4	0.929778	0.923556	0.953778	97.47
HB40	0.964889	0.965889	0.973667	97.83
HB41	0.979667	0.976667	0.980667	97.75
HB42	0.942778	0.946889	0.963333	97.25
HB43	0.968889	0.966556	0.973667	97.93
HB44	0.973	0.971444	0.978222	97.89
HB45	0.949889	0.957333	0.969778	97.67
HB46	0.954556	0.952444	0.967111	97.69
HB48	0.949667	0.951556	0.966222	97.84
HB49	0.971889	0.969778	0.976667	97.79
HB5	0.951333	0.947111	0.966778	95.35
HB50	0.964444	0.960111	0.968667	98.47
HB51	0.971778	0.971333	0.977778	97.55
HB52	0.968333	0.958667	0.970111	97.83
HB53	0.957222	0.954111	0.969667	97.56
HB54	0.919667	0.916889	0.948	97.03
HB55	0.919889	0.92	0.949556	97.42
HB57	0.959889	0.955333	0.967556	97.37
HB58	0.969444	0.965333	0.973889	96.99
HB59	0.956667	0.953333	0.961111	97.78
HB60	0.958111	0.956556	0.970889	97.64
HB61	0.960444	0.956667	0.958889	97.76
HB62	0.960667	0.96	0.969	97.38
HB63	0.964889	0.965444	0.973889	97.93
HB64	0.953556	0.947556	0.963667	98.03
HB65	0.946667	0.936667	0.957111	97.56
HB9	0.929778	0.927556	0.955333	96.77
HeN4	0.92	0.914	0.944778	96.45
HeN1	0.936667	0.940222	0.958556	97.13
HeN5	0.944222	0.928556	0.958333	97.99
HeN6	0.926889	0.921222	0.950778	97.51
HeN8	0.946556	0.942889	0.962222	97.62
HLJ2	0.889	0.879778	0.130333	94.71
HLJ3	0.876222	0.867667	0.109444	95.58
HLJ12	0.911333	0.912333	0.945556	96.61
HLJ1	0.883667	0.874778	0.123444	95.37
HLJ11	0.910111	0.910222	0.947444	97.47
HLJ6	0.894111	0.886333	0.127222	95.28
HLJ9	0.891444	0.884778	0.120333	95.46
HN35	0.963111	0.954222	0.968889	96.89
HN43	0.925111	0.925333	0.942111	97.88
HN1	0.943111	0.937333	0.960556	97.89
HN10	0.963	0.954	0.967333	97.48
HN100	0.951	0.945667	0.967	98.09
HN101	0.976222	0.977	0.982444	97.81
HN103	0.962778	0.961778	0.973556	98.12
HN104	0.954111	0.945	0.967	97.94
HN105	0.966222	0.961	0.972222	97.98
HN106	0.957556	0.950444	0.967	97.71
HN107	0.935778	0.922222	0.952778	97.68
HN108	0.962222	0.959667	0.968556	97.63
HN109	0.924111	0.915667	0.947444	97.84
HN110	0.953778	0.95	0.965111	98.01
HN111	0.964	0.957889	0.972333	97.82
HN112	0.944556	0.939778	0.962444	97.54
HN113	0.947111	0.941667	0.965444	97.7
HN114	0.950556	0.948333	0.965222	97.73
HN13	0.948556	0.937556	0.965	97.6
HN14	0.944444	0.934778	0.960444	97.44
HN15	0.951556	0.950556	0.969778	97.83
HN16	0.945444	0.944111	0.964	97.74
HN18	0.955333	0.950111	0.969667	97.81
HN19	0.942	0.930111	0.959667	97.39
HN2	0.946778	0.944667	0.965111	97.62
HN20	0.961556	0.957667	0.973333	96.28
HN21	0.945222	0.941222	0.962667	97.67
HN22	0.957333	0.951111	0.969667	97.85
HN23	0.959556	0.955111	0.970222	97.87
HN24	0.963333	0.952333	0.970444	97.75
HN25	0.944778	0.942333	0.963	97.59
HN27	0.945667	0.934444	0.96	97.52
HN28	0.953778	0.941	0.964111	97.82
HN29	0.943889	0.936889	0.960778	97.71
HN3	0.945889	0.940111	0.963667	97.82
HN30	0.957778	0.956111	0.972222	97.61
HN31	0.95	0.946889	0.965333	98.05
HN32	0.953	0.948222	0.965222	98
HN33	0.879333	0.869111	0.133889	95.57
HN36	0.957556	0.944556	0.967556	97.65
HN37	0.947222	0.941333	0.966222	95.03
HN38	0.952	0.944333	0.966444	96.77
HN39	0.950222	0.938556	0.962111	96.05
HN4	0.968333	0.963778	0.972778	97.55
HN40	0.954	0.946889	0.965778	97.39
HN42	0.945111	0.939889	0.961556	97.38
HN46	0.955667	0.955111	0.967778	96.92
HN48	0.939889	0.932889	0.958222	97.18
HN5	0.943111	0.935667	0.958222	97.84
HN51	0.956	0.947556	0.964889	97.12
HN54	0.942222	0.931111	0.956444	97.47
HN56	0.949	0.940444	0.963889	97.6
HN57	0.949444	0.944111	0.968444	97.6
HN58	0.948667	0.940444	0.968111	94.9
HN6	0.958444	0.947667	0.967778	97.53
HN60	0.958667	0.95	0.965	96.28
HN63	0.949333	0.949333	0.967444	95.37
HN64	0.949222	0.942667	0.964889	97.23
HN66	0.947556	0.943889	0.964889	97.35
HN67	0.937333	0.926333	0.957778	96.61
HN69	0.962333	0.954	0.968444	97.32
HN7	0.95	0.942889	0.965444	97.89
HN70	0.954444	0.951333	0.965444	96.89
HN73	0.951111	0.949	0.968	96.28
HN74	0.949556	0.944111	0.968111	96.27
HN75	0.966333	0.958111	0.973778	96.85
HN77	0.958778	0.954333	0.970778	96.86
HN79	0.952444	0.942333	0.966778	97.68
HN8	0.948556	0.947333	0.968333	97.71
HN80	0.94	0.932444	0.956556	98.02
HN81	0.941556	0.936889	0.962222	97.69
HN83	0.941333	0.936111	0.960556	97.93
HN84	0.948556	0.946667	0.963889	97.53
HN85	0.945667	0.939889	0.963556	97.6
HN86	0.952222	0.940222	0.964778	97.23
HN87	0.954556	0.949667	0.967889	97.75
HN88	0.946667	0.946444	0.967889	97.31
HN9	0.943111	0.934667	0.960778	97.58
HN90	0.940333	0.937556	0.959889	97.88
HN91	0.942778	0.934444	0.961	97.9
HN92	0.949889	0.942444	0.964333	97.59
HN93	0.938889	0.932889	0.959889	97.33
HN94	0.942333	0.931556	0.958222	97.82
HN95	0.957222	0.952667	0.967556	98.08
HN99	0.955	0.949778	0.965889	97.8
JL13	0.876667	0.865	0.109667	94.43
JL1	0.942	0.935667	0.958333	97
JL10	0.889889	0.887222	0.927111	97.05
JL11	0.958778	0.952667	0.970222	96.48
JL12	0.884444	0.876889	0.130556	94.64
JL15	0.890778	0.891444	0.929556	96.02
JL17	0.881	0.874778	0.140444	94.61
JL2	0.887222	0.885778	0.925778	95.8
JL4	0.895222	0.886778	0.136889	95.15
JL5	0.882667	0.875778	0.132222	94.74
JL6	0.886778	0.882556	0.923778	96.84
JS51	0.951444	0.945889	0.961222	96.84
Xi-58	0.926889	0.923889	0.955111	96.62
JS100	0.976556	0.972	0.976556	97.37
JS32	0.937667	0.933556	0.943444	97.89
JS24	0.963	0.952333	0.965111	96.86
JS96	0.874667	0.867222	0.113667	95.62
G2017	0.887444	0.889333	0.929778	97.39
JS1	0.967222	0.964	0.974778	97.73
JS102	0.964	0.959111	0.968778	98.25
JS103	0.922222	0.914333	0.950222	97.15
JS108	0.967667	0.959556	0.972333	97.51
JS109	0.959111	0.956222	0.972222	97.53
JS113	0.951667	0.947111	0.967222	97.68
JS114	0.967889	0.960333	0.973444	97.88
JS115	0.957778	0.952	0.967889	96.97
JS116	0.960556	0.958778	0.968222	98.07
JS117	0.960444	0.957889	0.970222	97.94
JS120	0.955333	0.958444	0.969222	97.96
JS121	0.949778	0.944444	0.962333	97.94
JS122	0.939111	0.932	0.958111	97.38
JS124	0.963111	0.954222	0.97	96.52
JS125	0.949889	0.936333	0.962444	97.78
JS126	0.967667	0.959667	0.969444	97.9
JS128	0.887778	0.883889	0.926	96.02
JS129	0.890222	0.886556	0.927667	96.66
JS132	0.955667	0.947	0.966222	97.51
JS133	0.958556	0.956889	0.969778	97.5
JS134	0.956556	0.951778	0.967333	97.75
JS137	0.958	0.953444	0.970889	97.94
JS141	0.950333	0.947667	0.967111	97.57
JS143	0.946111	0.934111	0.961333	97.29
JS144	0.887889	0.886444	0.927444	96.43
JS16	0.970333	0.968444	0.976444	97.99
JS17	0.922889	0.915667	0.946	97.48
JS18	0.946444	0.941778	0.961889	97.66
JS2	0.951667	0.948	0.963667	97.56
JS20	0.954111	0.951111	0.965	97.77
JS22	0.954	0.950556	0.97	97.69
JS25	0.963667	0.962333	0.973556	97.47
JS26	0.948778	0.945	0.964333	97.71
JS27	0.968222	0.962667	0.971667	97.38
JS28	0.947556	0.948667	0.960667	98.29
JS29	0.962111	0.960222	0.971889	97.77
JS3	0.946667	0.951667	0.963667	98.12
JS33	0.949111	0.948333	0.964556	97.65
JS36	0.968778	0.962667	0.971556	97.57
JS38	0.932667	0.950111	0.966222	98.06
JS39	0.889444	0.884889	0.926778	97.2
JS44	0.951556	0.961444	0.972556	97.5
JS47	0.958333	0.950889	0.969111	98.03
JS48	0.966333	0.961333	0.971778	98.18
JS53	0.965333	0.953333	0.972556	97.07
JS55	0.950667	0.947667	0.965333	97.74
JS57	0.957444	0.952889	0.966778	98.03
JS58	0.916444	0.910556	0.944556	97.11
JS59	0.957333	0.954	0.964111	98.12
JS6	0.936667	0.937444	0.959222	97.71
JS60	0.920222	0.915333	0.945556	97.39
JS62	0.946111	0.941	0.962556	96.65
JS63	0.957333	0.948444	0.966333	97.88
JS64	0.962111	0.956556	0.97	97.56
JS65	0.955444	0.944111	0.962111	98.05
JS66	0.958778	0.951444	0.965778	97.9
JS68	0.893333	0.891111	0.930333	96.78
JS7	0.970222	0.967444	0.976444	97.83
JS71	0.965778	0.959	0.971667	97.78
JS73	0.965667	0.960333	0.970778	97.98
JS75	0.947444	0.948111	0.964778	97.47
JS76	0.957111	0.951111	0.967	97.33
JS77	0.948444	0.949667	0.966778	98.03
JS78	0.956222	0.957667	0.972778	98.05
JS8	0.954222	0.942	0.960111	97.83
JS80	0.945444	0.945667	0.960111	97.66
JS82	0.955444	0.953444	0.966667	97.74
JS85	0.967111	0.963222	0.973	97.5
JS86	0.886222	0.880111	0.141222	94.76
JS87	0.963333	0.962444	0.970222	97.87
JS88	0.956222	0.952111	0.968556	97.79
JS92	0.955444	0.951333	0.968111	97.83
JS93	0.969222	0.966667	0.976	97.85
JS95	0.959556	0.953667	0.969889	97.97
JS97	0.923333	0.922667	0.950333	97.62
JS99	0.958333	0.952778	0.969889	97.32
KQR	0.931556	0.940333	0.958111	98.33
KQS	0.937333	0.942778	0.962778	98.18
JX5	0.960889	0.951778	0.969	96.86
JX99	0.878444	0.870444	0.108778	94.36
JX48	0.885556	0.877222	0.119667	94.69
JX29	0.882667	0.871667	0.114667	95.43
JX1	0.944889	0.939889	0.961667	96.84
JX10	0.943667	0.941	0.962556	96.26
JX102	0.95	0.942778	0.965889	97.68
JX108	0.892444	0.883667	0.144556	95.33
JX109	0.887222	0.878667	0.128	95.4
JX111	0.956222	0.952111	0.931111	86.69
JX112	0.944667	0.936778	0.960333	97.2
JX113	0.944444	0.936333	0.960333	97.55
JX115	0.943222	0.933667	0.958444	97.64
JX116	0.957333	0.948667	0.967778	97.92
JX117	0.948556	0.936333	0.961556	97.7
JX118	0.954556	0.944778	0.962	97.7
JX12	0.951444	0.948333	0.964889	95.18
JX13	0.943778	0.933222	0.963667	97.29
JX15	0.939	0.931889	0.961556	97.12
JX2	0.945333	0.934444	0.959667	94.81
JX20	0.946889	0.936333	0.962889	96.87
JX23	0.944889	0.939	0.963667	96.66
JX24	0.955333	0.944222	0.969111	95.51
JX26	0.929889	0.927	0.954667	96.13
JX3	0.929333	0.917667	0.951	96.73
JX30	0.954889	0.946333	0.965556	97.75
JX34	0.944	0.940667	0.961111	97.76
JX38	0.932222	0.924556	0.956111	97.56
JX39	0.947	0.944889	0.965889	96.18
JX4	0.944	0.939889	0.962444	97.05
JX40	0.943889	0.941444	0.963333	96.74
JX44	0.931667	0.928444	0.954111	96.82
JX46	0.941778	0.935111	0.962333	97.3
JX49	0.942	0.939556	0.961111	97.31
JX50	0.927556	0.924	0.954556	97.43
JX51	0.933778	0.925111	0.955778	96.76
JX52	0.932333	0.930111	0.958	97.21
JX55	0.943333	0.921	0.960667	97.45
JX57	0.933778	0.930444	0.957889	96.86
JX58	0.932111	0.93	0.957667	96.62
JX61	0.929333	0.925111	0.955111	97.3
JX65	0.932333	0.927333	0.959	97.42
JX67	0.933667	0.928889	0.958222	96.78
JX69	0.952333	0.946889	0.964	96.8
JX7	0.947333	0.941889	0.963667	97.57
JX70	0.935111	0.929444	0.957889	97.23
JX8	0.962556	0.958667	0.971	97.17
JX80	0.938111	0.935222	0.960667	97.47
JX9	0.942556	0.940444	0.962667	96.13
JX92	0.887444	0.875556	0.140667	93.9
LN1	0.884111	0.882111	0.923889	97.09
LN10	0.923	0.914444	0.943667	97.36
LN11	0.903222	0.903222	0.937222	96.9
LN12	0.925444	0.919111	0.949667	97.01
LN13	0.925111	0.918667	0.946333	97.14
LN14	0.904222	0.904222	0.937889	96.73
LN16	0.886556	0.885333	0.926111	97.05
LN2	0.923	0.913111	0.944333	97.82
LN3	0.925444	0.924111	0.949222	97.56
LN4	0.925222	0.916222	0.946667	97.34
LN5	0.923889	0.92	0.946556	97.26
LN6	0.898333	0.895667	0.937556	97.06
LN7	0.925	0.918	0.946778	97.43
LN8	0.902444	0.902111	0.936444	96.66
LN9	0.922556	0.918667	0.946	95.15
NX10	0.916222	0.917667	0.941556	95.99
NX11	0.921556	0.918333	0.949333	96.94
NX12	0.921222	0.917556	0.947556	96.33
NX13	0.917778	0.915444	0.946778	97.47
NX15	0.918111	0.919556	0.943	96.95
NX16	0.949444	0.940333	0.961667	97.91
NX18	0.916667	0.913	0.945444	96.8
NX19	0.919444	0.917444	0.949444	96.42
NX20	0.920667	0.922222	0.944889	96.64
NX21	0.925667	0.922778	0.951	95.84
NX22	0.911333	0.915111	0.939111	96.97
NX23	0.884889	0.885667	0.927	95.44
NX24	0.919111	0.921111	0.943556	96.9
NX25	0.922667	0.918	0.948778	97.1
NX26	0.912778	0.913778	0.938889	96.14
NX27	0.922889	0.926778	0.947111	97.01
NX28	0.881	0.881333	0.923333	96.33
NX29	0.907444	0.910667	0.939667	95.78
NX3	0.918889	0.917222	0.944333	97.06
NX30	0.918333	0.919556	0.943333	97.05
NX31	0.916444	0.909333	0.945	96.99
NX32	0.919667	0.921889	0.947889	97.29
NX33	0.882111	0.883111	0.923333	96.01
NX34	0.917	0.913111	0.945889	96.93
NX35	0.930333	0.928778	0.956333	96.98
NX36	0.925	0.926889	0.948	96.86
NX37	0.915444	0.916667	0.94	96.79
NX38	0.920889	0.916778	0.948667	96.55
NX4	0.914556	0.913778	0.944444	97.34
NX41	0.915222	0.916111	0.940444	97.24
NX42	0.917889	0.914333	0.946111	97.06
NX43	0.915889	0.911222	0.943222	96.95
NX45	0.918889	0.916556	0.946	97.08
NX47	0.909	0.911889	0.940333	96.7
NX48	0.920556	0.918667	0.948444	97.59
NX5	0.923333	0.924111	0.950444	96.48
NX50	0.916889	0.918222	0.946556	96.86
NX6	0.915	0.914778	0.943778	97.31
NX7	0.919556	0.918778	0.944	97.38
NX8	0.916333	0.915778	0.945333	96.68
WPT30	0.930778	0.929	0.957556	96.47
WPT31	0.923778	0.926778	0.950444	95.22
WPT32	0.930556	0.929556	0.958556	92.96
WPT36	0.894556	0.896889	0.935778	96.63
WPT41	0.890667	0.892667	0.933667	94.63
WPT58	0.929222	0.928444	0.957778	94.78
WTP98	0.926667	0.927333	0.951556	92.68
SC47	0.881556	0.873889	0.116778	94.58
SC18	0.874778	0.864111	0.114222	95.46
SC19	0.860556	0.850222	0.107778	95.45
SC23	0.884111	0.877	0.116778	95.38
SC24	0.880667	0.872778	0.119	95.58
SC37	0.875333	0.864889	0.117889	95.55
SC38	0.877556	0.868667	0.114222	95.25
SC39	0.871889	0.865556	0.105	94.31
SC1	0.956889	0.953778	0.969	97.95
SC10	0.951111	0.936667	0.962778	98.02
SC11	0.953778	0.939778	0.965	97.83
SC12	0.951778	0.944778	0.961667	98.01
SC13	0.953222	0.947444	0.963889	97.92
SC14	0.883667	0.875	0.128444	95.24
SC16	0.889111	0.886667	0.928111	97.12
SC17	0.885778	0.877667	0.126111	95.51
SC20	0.882778	0.876556	0.127	95.22
SC22	0.956111	0.951889	0.969	97.61
SC25	0.936333	0.931444	0.960556	97.88
SC26	0.946667	0.941333	0.962333	96.71
SC27	0.946222	0.940889	0.962333	97.64
SC28	0.962	0.961111	0.971111	97.75
SC29	0.882889	0.876	0.125	95.01
SC3	0.936222	0.935778	0.956444	97.52
SC30	0.945667	0.940778	0.962111	97.78
SC31	0.946222	0.941444	0.962667	97.88
SC32	0.929889	0.924556	0.955333	97.66
SC33	0.944556	0.939222	0.960778	97.94
SC34	0.942778	0.940889	0.962778	97.96
SC4	0.960778	0.960667	0.970111	97.71
SC40	0.965556	0.962333	0.972444	97.87
SC41	0.961333	0.956556	0.969556	97.53
SC43	0.930111	0.927556	0.955778	97.17
SC45	0.940222	0.937667	0.959778	97.28
SC46	0.922222	0.924444	0.950111	97.51
SC48	0.959	0.954556	0.970889	97.25
SC49	0.947667	0.936333	0.956222	97.81
SC51	0.951667	0.943667	0.964667	97.54
SC52	0.960778	0.956111	0.971333	98
SC6	0.923778	0.922556	0.951667	97.2
SC7	0.947222	0.944111	0.965778	97.42
SC8	0.930889	0.925111	0.957778	97.58
SC9	0.927	0.927444	0.953222	96.39
SD1	0.906111	0.904333	0.938889	96.72
SD3	0.909778	0.908444	0.941778	96.81
SD4	0.923778	0.925111	0.953	97.48
SD6	0.908778	0.906667	0.940333	96.96
XJ1	0.914111	0.911333	0.942	97.36
XJ11	0.916111	0.914778	0.940111	97.4
XJ24	0.873889	0.876	0.918444	97.07
XJ32	0.925333	0.922111	0.955	97.36
XJ4	0.918556	0.917	0.946111	97.1
KM2	0.928444	0.927556	0.957556	97.26
KM21	0.896778	0.888778	0.125444	95.33
KM24	0.893444	0.886	0.124889	95.15
KM3	0.928444	0.919556	0.954556	97.18
KM30	0.952333	0.95	0.971778	97.24
KM32	0.928222	0.923667	0.957111	97.09
KM4	0.920222	0.914667	0.950778	97.18
KM7	0.933889	0.928556	0.958	97.35
ND2	0.935222	0.926	0.959667	97.18
ND3	0.930444	0.919778	0.956444	97.45
ND5	0.929333	0.918222	0.955111	97.41
ND6	0.934111	0.923889	0.959111	97.56
QX11	0.923111	0.927111	0.96	97.34
QX3	0.929556	0.929444	0.957	97.22
QX6	0.946111	0.942222	0.929222	96.78
QX8	0.923333	0.923667	0.953889	97.29
YN2	0.877111	0.870333	0.119111	95.76
YN4	0.920222	0.913	0.946778	97.7
YN5	0.882889	0.876333	0.122556	95.98
DQ	0.930556	0.932778	0.962556	96.66
DQX11	0.906778	0.908333	0.946667	97.83
DQX2	0.911	0.907889	0.947	97.87
DQX3	0.918556	0.916	0.952222	96.87
MPK	0.935667	0.935	0.965667	96.32
YMX	0.943111	0.939667	0.966444	96.61
YMX-1	0.912778	0.911	0.946	97.84
YMX-2-2	0.910778	0.908667	0.947333	97.97
YMX-2-3	0.918667	0.913778	0.951556	97.41
YMX-2-5	0.901667	0.899444	0.939444	97.5
YMX-2-6	0.478778	0.502	0.510222	97.8
YMX-3	0.910778	0.907889	0.947444	97.82
YMX-5	0.909778	0.906	0.943889	97.91
YMX-6	0.906778	0.903444	0.937333	97.44
BTS02	0.877333	0.879667	0.914667	96.51
ZJ39	0.950778	0.942556	0.963667	97.09
ZJ93_2	0.937889	0.935667	0.952333	97.9
ZJ84	0.949222	0.940333	0.961556	96.69
ZJ5	0.962889	0.954889	0.969444	96.6
ZJ98_2	0.924333	0.916222	0.939222	97.85
QiuHB-3	0.915222	0.919333	0.942222	96.9
STB08	0.915778	0.912222	0.931444	98.04
ZGX1	0.931556	0.929667	0.958111	96.36
ZGX2	0.933444	0.927444	0.959667	97.25
ZJ1	0.966444	0.961667	0.974111	98.01
ZJ100	0.926556	0.928	0.952667	97.19
ZJ102	0.931667	0.926778	0.955222	96.86
ZJ11	0.936222	0.931222	0.959778	97.7
ZJ117	0.957	0.946	0.967	98.01
ZJ12	0.948444	0.937222	0.959333	98
ZJ127	0.946556	0.941556	0.963111	97.69
ZJ128	0.955556	0.950667	0.968111	96.91
ZJ129	0.950556	0.945	0.965889	97.65
ZJ14	0.959222	0.957333	0.970444	97.61
ZJ15	0.953333	0.948556	0.966667	97.66
ZJ16	0.959	0.954444	0.967889	97.86
ZJ19	0.963222	0.957	0.968778	97.55
ZJ2	0.964556	0.959667	0.969667	97.72
ZJ21	0.953667	0.953444	0.972222	97.76
ZJ26	0.948111	0.943	0.961778	97.54
ZJ27	0.954111	0.948222	0.968889	97.6
ZJ28	0.966556	0.962	0.974556	97.88
ZJ30	0.938	0.938667	0.961444	97.99
ZJ31	0.964	0.959889	0.971667	97.97
ZJ34	0.963778	0.963556	0.976444	97.7
ZJ36	0.964444	0.965778	0.976556	97.31
ZJ37	0.959	0.954111	0.968889	97.59
ZJ4	0.960667	0.956	0.975111	97.27
ZJ40	0.966	0.962	0.960111	96.71
ZJ41	0.953667	0.948444	0.965889	97.41
ZJ42	0.944222	0.944556	0.963444	97.48
ZJ45	0.942556	0.941778	0.965556	96.92
ZJ47	0.947	0.944444	0.965222	97.25
ZJ48	0.943444	0.950778	0.967222	97.21
ZJ53	0.960333	0.955222	0.969556	97.5
ZJ55	0.960889	0.952333	0.967556	97.75
ZJ56	0.949444	0.944778	0.961333	97.67
ZJ57	0.940333	0.936	0.957556	97.26
ZJ58	0.940111	0.935111	0.958222	97.04
ZJ60	0.964222	0.958556	0.973444	97.04
ZJ61	0.938778	0.931667	0.962111	95.89
ZJ69	0.939	0.932778	0.961222	96.77
ZJ70	0.935556	0.922222	0.953444	96.91
ZJ73	0.936222	0.937111	0.956222	97.18
ZJ74	0.960667	0.954778	0.969111	96.51
ZJ75	0.950889	0.945222	0.968667	96.29
ZJ76	0.960111	0.954111	0.968333	96.43
ZJ77	0.945444	0.942	0.926111	94.31
ZJ78	0.937444	0.931778	0.959222	96.88
ZJ81	0.925222	0.918	0.950778	97.41
ZJ83	0.954111	0.947778	0.963222	97.82
ZJ85	0.965	0.961111	0.974444	97.49
ZJ86	0.96	0.954222	0.968778	96.2
ZJ87	0.942778	0.935444	0.957889	97.56
ZJ9	0.952667	0.946222	0.963889	97.85
ZJ90	0.955444	0.947667	0.966111	97.43
ZJ91	0.951889	0.943111	0.961778	97.84
ZJ92	0.951333	0.951556	0.970556	96.3
ZJ93	0.947444	0.945778	0.962444	97.77
ZJ98	0.943556	0.937222	0.960889	97.31
ZJGS1	0.938444	0.939889	0.964222	97.57
ZJGS2	0.933556	0.934333	0.960556	97.12
LJ866G	0.266667	0.424889	0.804667	70.24
PI649331	0.876333	0.877778	0.923667	97.2
E.colonum_D14020540	0.158444	0.262444	0.633889	71.85
PI463586	0.272333	0.432667	0.798222	71.02
PI463603	0.256111	0.415444	0.788556	70.65
PI463608	0.254111	0.409111	0.793333	71.04
PI463648	0.248222	0.405667	0.783778	71.66
PI463771	0.279111	0.44	0.803222	70.8
PI463783	0.262444	0.424	0.793778	70.22
PI463792	0.259333	0.418889	0.787778	71.13
PI463830	0.276778	0.441778	0.809444	70.96
PI463837	0.249778	0.405222	0.788556	70.7
07-16L	0.873	0.873333	0.921667	97.44
11-103	0.877667	0.868556	0.105	96.02
11-104	0.879889	0.87	0.108778	96.24
12-111	0.879667	0.874111	0.105444	96.14
12-118	0.882889	0.873	0.109889	96.09
13-118L-Razino	0.883889	0.874444	0.114	96.07
13-118L-RPenox	0.878111	0.868778	0.108444	96.14
13-136	0.882667	0.873556	0.111444	95.96
13-137	0.873889	0.872667	0.111778	96.02
14-160	0.887444	0.883222	0.116333	96.04
14-161	0.884556	0.879111	0.109222	95.96
14-172	0.904778	0.902333	0.941222	97.62
14-213	0.882444	0.875222	0.115889	95.99
14-214	0.883556	0.875444	0.114111	96.17
15-217	0.882444	0.873778	0.114667	95.86
15-219	0.882556	0.882667	0.927444	97.62
16-25	0.879556	0.873	0.109333	96.08
16-328	0.882333	0.875222	0.115556	96
16-329	0.891333	0.882889	0.121667	95.84
16-330b	0.885667	0.880333	0.112333	96.13
16-41	0.884333	0.877889	0.114889	95.78
16-42	0.883444	0.874889	0.113111	96.18
16-43	0.889444	0.880222	0.121222	96
16-44aL	0.885333	0.879111	0.117444	96
16-45	0.880778	0.871556	0.110556	96.06
16-54	0.890333	0.885111	0.119	96.23
16-59	0.882444	0.877889	0.114778	96.05
17-336	0.883333	0.878111	0.112667	95.88
E.crus-galli var.crus-galli_D14020537	0.724778	0.728	0.758	97.49
E.esculenta_D14020538	0.641667	0.653667	0.669444	97.1
E.crus-galli var.praticola_D14020539	0.777889	0.762889	0.816111	97.2
E.oryzicola_D14020536	0.774667	0.769444	0.0868889	96.56
CKKS03	0.941889	0.947556	0.964333	97.52
CKKS04	0.919111	0.929222	0.955444	97.88
CKKS18	0.956333	0.953667	0.971	97.47
CKKS21	0.945333	0.945	0.965222	97.94
GKJL01	0.925667	0.926222	0.959111	97.42
GKJL02	0.919333	0.918889	0.954667	97.21
GKJL03	0.915444	0.918556	0.966444	85.19
GKJL04	0.921222	0.921889	0.956667	97.19
GKKS01	0.925111	0.925222	0.956222	97.48
GKKS02	0.933556	0.931667	0.960222	97.43
GKKS05	0.925111	0.924778	0.956111	97.45
GKKS06	0.926	0.925889	0.956778	97.51
GKKS09	0.947333	0.944444	0.966889	97.93
GKKS19	0.937889	0.941889	0.964	97.48
GKKS22	0.927667	0.924556	0.956444	97.38
GKKS24	0.941	0.948667	0.967111	97.53
GKKS25	0.925444	0.920111	0.957333	97.62
GKKS27	0.931667	0.932222	0.964111	97.74
GPSD01	0.89	0.885667	0.123556	95.87
GPSD03	0.927222	0.948333	0.966889	97.91
E.frumentacea_D14020541	0.166333	0.290778	0.674556	70.93
PI649332	0.264444	0.421889	0.796556	70.05
Ames20027	0.882556	0.883333	0.927556	97.53
Ames14521	0.886222	0.887222	0.929111	97.66
HB001	0.271667	0.432778	0.802889	70.26
HB002	0.272667	0.433111	0.804333	70.31
HB003	0.151778	0.267667	0.676333	70.13
HB004	0.280111	0.437222	0.803667	70.34
HB005	0.734	0.708333	0.123	85.09
HB006	0.244778	0.398556	0.783	71.03
HB007	0.135667	0.241444	0.641111	70.67
HB008	0.275222	0.427556	0.797444	70.53
KW001	0.862333	0.858667	0.908556	97.53
KW002	0.744	0.719556	0.130667	84.77
KW003	0.861667	0.850444	0.738556	87.75
KW004	0.896556	0.895111	0.934111	97.48
KW005	0.740667	0.716222	0.127556	85.16
PI434028	0.270111	0.431889	0.796222	70.94
PI477956	0.739222	0.712889	0.127556	82.15
PI491424	0.254667	0.406778	0.788889	71.09
PI649367	0.901333	0.899	0.938333	97.57
PI649368	0.882222	0.886	0.927222	97.61
PI664492	0.882556	0.881556	0.926667	97.49
Resis	0.900556	0.890111	0.143111	95.48
Sensi	0.884333	0.877111	0.145	95.58
SW001	0.729889	0.706333	0.119556	86.35
SW003	0.890889	0.893222	0.932778	97.5
SW004	0.890556	0.888444	0.931222	97.62
SW005	0.740889	0.714444	0.126111	84.89
SW006	0.894444	0.892667	0.934333	97.36
SW008	0.892	0.891222	0.931556	97.34
SW009	0.892333	0.893222	0.934111	97.34
SW010	0.728333	0.700889	0.112556	85.41
SW011	0.880556	0.880667	0.923333	97.5
SW013	0.894111	0.891444	0.933222	97.45
SW015	0.743	0.716444	0.128111	85.16
SW019	0.746111	0.721222	0.130778	84.93
SW020	0.895111	0.895556	0.935222	97.38
SW021	0.734333	0.707556	0.119333	84.46
SW023	0.248222	0.401556	0.783	70.15
SW024	0.743222	0.718	0.135	85.29
SW026	0.737444	0.712444	0.123556	85.01
SW027	0.738889	0.714	0.125222	84.74
SW037	0.895889	0.897556	0.936556	97.47
SW041	0.744222	0.718778	0.130444	84.86
SW042	0.743222	0.717111	0.129778	84.59
SA12	0.931111	0.930778	0.961222	97.45
SA14	0.259889	0.416222	0.794667	71.6
SA39	0.259	0.415889	0.794889	71.52
SA42	0.922222	0.924667	0.954333	97.42
SA46	0.890444	0.889111	0.920778	96.33
SA55	0.926444	0.924556	0.953111	97.44
SA57	0.926889	0.923667	0.950778	96.74
SA68	0.926556	0.921667	0.954222	97.36
SA73	0.264111	0.422333	0.798667	70.01
SA75	0.925222	0.922889	0.952222	97.29
SA76	0.925111	0.923444	0.952	97.31
SA77	0.916333	0.917333	0.949222	97.11
SA78	0.912222	0.915667	0.948111	97.1
SA79	0.925667	0.923667	0.954	97.41
SA80	0.911333	0.917	0.948778	97.35
SA81	0.289333	0.441889	0.805778	70.96
SA82	0.930556	0.924889	0.954556	97.44
SA83	0.924333	0.921222	0.952111	97.46
SA84	0.889556	0.889444	0.930889	96.69
SA85	0.928111	0.928111	0.956556	97.08
SA86	0.928778	0.927556	0.958444	97.44
SA87	0.935667	0.933111	0.957778	97.71
SA88	0.93	0.925889	0.956778	97.6
SA89	0.923	0.925333	0.955778	97.67
SA90	0.927778	0.927667	0.953778	97.62
SA91	0.923556	0.923111	0.952889	97.67
SA92	0.925667	0.922222	0.954111	97.2
SA93	0.923556	0.923556	0.955667	97.4
SA94	0.924778	0.922556	0.952889	97.28
SA95	0.924667	0.920778	0.954333	97.49
SA96	0.924222	0.923889	0.953	97.11
SA97	0.265444	0.422556	0.796222	70.01
SA98	0.927	0.923222	0.954444	97.29
SA99	0.939444	0.935333	0.963889	97.16
SA101	0.260778	0.415333	0.793111	70.37
SA102	0.259667	0.415111	0.792778	70.25
SA103	0.927	0.927222	0.957222	97.26
SA104	0.926	0.922667	0.954	97.22
SA105	0.933889	0.927778	0.956667	97.3
SA106	0.927222	0.923111	0.955889	97.13
SA107	0.925111	0.919333	0.953111	97.48
SA108	0.934556	0.929222	0.958333	97.02
SA109	0.934667	0.927667	0.957889	97.2
SA110	0.927556	0.925	0.954667	97.44
SA111	0.902	0.907333	0.959222	85.75
SA112	0.929444	0.923667	0.956667	97.19
SA113	0.928444	0.922111	0.955444	97.03
SA114	0.931	0.926556	0.956222	97.39

## Sheet: Fig4b
CHROM	BIN_START	BIN_END	PI_Eccg	PI_Ecpr	PI_HL	PI_LL			CHROM	BIN_START	TajimaD_Eccg	TajimaD_Ecpr
AH06	120001	140000	2.35008e-05	1.53122e-06	#N/A	#N/A			AH06	120000	-0.104007	2.73127
AH06	160001	180000	0.000100852	4.76138e-05	#N/A	1.47059e-06			AH06	160000	-0.531407	-1.08995
AH06	180001	200000	0.000651893	0.000823378	0.000865376	7.31389e-05			AH06	180000	-1.20089	0.504623
AH06	200001	220000	0.000328843	0.000275756	0.000885901	0.00024543			AH06	200000	-1.56931	-0.774624
AH06	220001	240000	0.00100178	0.000763278	0.00163015	0.000275422			AH06	220000	-1.2017	-0.67567
AH06	240001	260000	0.00035108	0.000589184	0.000662843	6.80352e-05			AH06	240000	-1.46995	0.735787
AH06	260001	280000	0.000435235	0.000365484	0.000625545	0.000152066			AH06	260000	-1.25472	-0.719235
AH06	280001	300000	0.000781263	0.000722136	0.000726045	0.000375001			AH06	280000	-0.617681	-0.0794694
AH06	300001	320000	0.000206859	0.000177354	0.000480224	0.000178745			AH06	300000	-1.71257	-0.441266
AH06	320001	340000	0.00022489	0.000294097	0.000570111	0.000153246			AH06	320000	-1.64059	0.758771
AH06	340001	360000	0.000234825	5.28753e-05	0.000155889	4.48866e-05			AH06	340000	0.180652	-1.42696
AH06	360001	380000	0.00157673	0.000718191	0.00150316	0.000774941			AH06	360000	-0.272977	-0.811808
AH06	380001	400000	0.000355153	0.000172884	0.00054917	0.000334664			AH06	380000	-1.37029	-1.2062
AH06	400001	420000	0.000818542	0.000444199	0.00155821	0.00125752			AH06	400000	-0.835394	-1.07442
AH06	420001	440000	0.000372137	0.000492984	0.000807612	0.00108531			AH06	420000	-1.74176	-0.490389
AH06	440001	460000	0.00189224	0.000704872	0.00173481	0.00199771			AH06	440000	-0.0511496	-1.01592
AH06	460001	480000	0.00404038	0.00123469	0.00393348	0.00318557			AH06	460000	0.100675	-0.693429
AH06	480001	500000	0.00210689	0.00106926	0.000644219	0.000540246			AH06	480000	0.0806376	-0.0345358
AH06	500001	520000	0.00148907	0.000863181	0.00059934	0.000605209			AH06	500000	0.501687	-0.0574884
AH06	520001	540000	0.000973594	0.00102795	0.00121933	0.0013318			AH06	520000	-1.10638	0.258595
AH06	540001	560000	0.00270003	0.00148771	0.00291675	0.0027497			AH06	540000	0.878496	-0.307571
AH06	560001	580000	0.002804	0.000837826	0.00220257	0.00226223			AH06	560000	1.3258	-0.888384
AH06	580001	600000	0.00168973	0.00119243	0.00122031	0.00131884			AH06	580000	-0.423889	0.143597
AH06	600001	620000	0.000718235	0.000735149	0.00151315	0.00166298			AH06	600000	-0.715466	-0.0537604
AH06	620001	640000	0.00123536	0.0026579	0.00103595	0.00132784			AH06	620000	-1.33158	1.43997
AH06	640001	660000	0.00093054	0.00238278	0.000791104	0.000725659			AH06	640000	-0.713688	1.69434
AH06	660001	680000	0.000692861	0.000450096	0.00110263	0.00103192			AH06	660000	-0.585822	-0.921527
AH06	680001	700000	0.00440254	0.00300367	0.00150452	0.00121699			AH06	680000	2.43884	0.22526
AH06	700001	720000	0.0059015	0.00337356	0.00169396	0.00132655			AH06	700000	2.61968	0.307432
AH06	720001	740000	0.000560628	0.000402789	0.000628814	0.000565404			AH06	720000	-1.28545	-0.964238
AH06	740001	760000	0.00080636	0.000773629	0.00137199	0.00152775			AH06	740000	-1.12275	-0.537313
AH06	760001	780000	0.00169316	0.00168367	0.00112239	0.00112677			AH06	760000	-0.146564	1.5025
AH06	780001	800000	0.00371691	0.000421386	0.00128746	0.00135654			AH06	780000	3.95795	-1.11679
AH06	800001	820000	0.00222869	0.000652306	0.00156317	0.00155702			AH06	800000	0.989122	-0.226759
AH06	820001	840000	0.000553183	0.000411015	0.000304613	0.000248294			AH06	820000	1.45508	1.53136
AH06	840001	860000	0.00159136	0.00123223	0.00113037	0.00125928			AH06	840000	-0.123188	-0.402508
AH06	860001	880000	0.00103856	0.000651974	0.00164525	0.00158379			AH06	860000	-0.582229	-1.37692
AH06	880001	900000	0.00197885	0.0034848	0.00137681	0.00140772			AH06	880000	-0.974527	0.76739
AH06	960001	980000	0.00141368	0.00101521	0.00108128	0.000932938			AH06	960000	0.134084	0.345327
AH06	980001	1000000	0.00114521	0.0010787	0.0012187	0.00255267			AH06	980000	-0.714651	-0.537495
AH06	1000001	1020000	0.000394183	0.00175566	0.00226055	0.00210265			AH06	1000000	-2.24311	1.13267
AH06	1020001	1040000	0.000313399	0.00132338	0.000660337	0.000934268			AH06	1020000	-1.85309	2.14339
AH06	1040001	1060000	0.0010043	0.00115097	0.00111387	0.00191333			AH06	1040000	-1.30534	-0.0684024
AH06	1060001	1080000	0.000907063	0.00123859	0.00235987	0.00255278			AH06	1060000	-1.76223	-0.391414
AH06	1080001	1100000	0.00129547	0.00289783	0.00385513	0.00319184			AH06	1080000	-1.50442	2.01242
AH06	1100001	1120000	0.000280844	0.00100598	0.00145083	0.00109779			AH06	1100000	-1.96779	2.39538
AH06	1120001	1140000	0.0011704	0.002338	0.00411949	0.00348592			AH06	1120000	-1.72264	0.862662
AH06	1140001	1160000	0.000840461	0.000680725	0.00141489	0.00147111			AH06	1140000	-0.696112	0.633762
AH06	1160001	1180000	0.000987842	0.000789006	0.00212559	0.0022088			AH06	1160000	-1.23646	-0.917661
AH06	1180001	1200000	0.000220283	0.000333635	0.000457813	0.000348907			AH06	1180000	-1.28109	-0.183177
AH06	1220001	1240000	0.000661646	0.000617454	0.000835023	0.000721466			AH06	1220000	-0.78999	-0.177364
AH06	1240001	1260000	0.000689598	0.00117642	0.000985319	0.000965185			AH06	1240000	-1.41282	0.392432
AH06	1260001	1280000	0.000302227	0.000764928	0.00086201	0.000897905			AH06	1260000	-1.67071	0.755062
AH06	1280001	1300000	0.000505506	0.000353611	0.00146446	0.00126628			AH06	1280000	-1.14581	-0.592928
AH06	1300001	1320000	0.000910871	0.00100566	0.00138233	0.00132772			AH06	1300000	-0.771718	0.0949646
AH06	1320001	1340000	0.000605021	0.000769544	0.000537898	0.00107442			AH06	1320000	-0.954205	-0.107901
AH06	1340001	1360000	0.000902112	0.000450748	0.000659294	0.00111372			AH06	1340000	-0.48147	-1.56983
AH06	1360001	1380000	0.000329157	0.000284532	0.000428933	0.000511473			AH06	1360000	-0.284193	-0.681892
AH06	1380001	1400000	0.00143485	0.000527398	0.000427998	0.000626951			AH06	1380000	1.33506	-1.12496
AH06	1400001	1420000	0.00122812	0.00070244	0.000723391	0.00200753			AH06	1400000	-0.95864	-0.500579
AH06	1480001	1500000	0.000590111	0.000358565	0.000298761	0.00047608			AH06	1480000	-0.341879	-0.700223
AH06	1500001	1520000	0.00144769	0.00107705	0.000631852	0.00220948			AH06	1500000	-1.32052	-0.227557
AH06	1520001	1540000	0.00228239	0.00185648	0.000613162	0.00224836			AH06	1520000	-1.08971	-0.173524
AH06	1540001	1560000	0.00217849	0.00199711	0.00126784	0.00372543			AH06	1540000	-1.08079	-0.139474
AH06	1560001	1580000	0.00103851	0.00120097	0.0011543	0.00211721			AH06	1560000	-1.12698	0.652196
AH06	1580001	1600000	0.00155721	0.00182484	0.00101549	0.00163606			AH06	1580000	-0.897621	0.370806
AH06	1600001	1620000	0.000800208	0.000843372	0.000847459	0.0010791			AH06	1600000	-1.1879	0.15789
AH06	1620001	1640000	0.000567151	0.000521102	0.00170996	0.0012789			AH06	1620000	-1.60011	-0.999365
AH06	1640001	1660000	0.000585064	0.00109765	0.00209485	0.00183413			AH06	1640000	-2.04427	-0.19736
AH06	1660001	1680000	0.000569099	0.00142833	0.00153677	0.00140462			AH06	1660000	-1.5252	1.58495
AH06	1680001	1700000	0.00131134	0.00102031	0.000891632	0.00131644			AH06	1680000	-0.255406	-0.98261
AH06	1700001	1720000	0.00098989	0.000810084	0.000821762	0.000984429			AH06	1700000	-0.173095	-0.419304
AH06	1720001	1740000	0.000909715	0.000481294	0.00130417	0.00137211			AH06	1720000	-0.883868	-0.456768
AH06	1740001	1760000	0.000903325	0.000785887	0.00104462	0.00112294			AH06	1740000	-0.864614	-0.510127
AH06	1760001	1780000	0.00110453	0.00104114	0.000856365	0.00143617			AH06	1760000	-0.728066	-0.0477899
AH06	1780001	1800000	0.00175235	0.00111983	0.00159018	0.00183803			AH06	1780000	-0.71393	-0.669387
AH06	1800001	1820000	0.00148655	0.00116096	0.00148372	0.00127169			AH06	1800000	-1.2161	-0.735415
AH06	1820001	1840000	0.00105391	0.000518728	0.000739498	0.00166334			AH06	1820000	-0.695549	-0.723889
AH06	1840001	1860000	0.00122361	0.000990877	0.000799736	0.00159889			AH06	1840000	-1.07853	-0.152744
AH06	1860001	1880000	0.000955324	0.000490047	0.000794707	0.000698305			AH06	1860000	0.991953	-0.483271
AH06	1880001	1900000	0.00279538	0.00177148	0.00127929	0.00202193			AH06	1880000	1.7508	0.425456
AH06	1900001	1920000	0.00122233	0.000734239	3.8e-05	0.00150315			AH06	1900000	0.656697	0.709157
AH06	1920001	1940000	0.00140321	0.00109535	0.000862528	0.00141406			AH06	1920000	0.266615	0.0655593
AH06	1940001	1960000	0.00106695	0.000570482	0.00131525	0.00181144			AH06	1940000	-0.607515	-1.28912
AH06	1960001	1980000	0.000922471	0.000632125	0.00213627	0.00187346			AH06	1960000	-0.947803	-1.03904
AH06	1980001	2000000	0.000586422	0.000496053	0.0010825	0.00110101			AH06	1980000	-0.198745	-0.420832
AH06	2000001	2020000	0.000533505	0.000341531	0.00021403	0.000209816			AH06	2000000	1.11284	0.393862
AH06	2020001	2040000	0.00036449	0.000210774	0.000221089	0.000224038			AH06	2020000	-0.526531	-0.806209
AH06	2040001	2060000	0.00188361	0.000636838	0.0018334	0.00163402			AH06	2040000	-0.308607	-0.355312
AH06	2060001	2080000	0.00224464	0.00110734	0.00235329	0.0018051			AH06	2060000	1.04912	-0.812332
AH06	2080001	2100000	0.0018621	0.00147814	0.00251312	0.00281611			AH06	2080000	-0.904579	-0.437081
AH06	2100001	2120000	0.000579233	0.000516317	0.000777712	0.000806125			AH06	2100000	-0.473421	0.0988143
AH06	2120001	2140000	0.00167515	0.00136525	0.00128055	0.00013871			AH06	2120000	2.08676	1.21589
AH06	2140001	2160000	0.00288611	0.00281281	0.00341495	0.0003411			AH06	2140000	0.095425	0.204605
AH06	2160001	2180000	0.00388681	0.00193604	0.00050974	0.000752399			AH06	2160000	1.03965	-0.279469
AH06	2180001	2200000	0.00752505	0.00369183	0.00246837	0.00227552			AH06	2180000	0.739016	-0.820672
AH06	2200001	2220000	0.00553549	0.00264496	0.00265893	0.00104531			AH06	2200000	0.978254	0.499086
AH06	2220001	2240000	0.00290119	0.00245291	0.00348011	0.00172963			AH06	2220000	-0.635339	-0.102498
AH06	2240001	2260000	0.00128984	0.00111968	0.00240198	0.00165549			AH06	2240000	-0.66848	-0.65748
AH06	2260001	2280000	0.00136455	0.00116319	0.00165599	0.00115485			AH06	2260000	-0.51303	-0.325863
AH06	2280001	2300000	0.000430629	0.00034331	0.0015801	0.00133087			AH06	2280000	-1.53567	-1.67002
AH06	2300001	2320000	0.000266229	0.00044889	0.0011679	0.00124793			AH06	2300000	-2.24909	-0.512429
AH06	2320001	2340000	0.00039807	0.000546345	0.000963301	0.00110199			AH06	2320000	-1.90481	-1.16477
AH06	2340001	2360000	0.000226742	0.000309873	0.000755508	0.000793349			AH06	2340000	-2.00133	-0.938987
AH06	2360001	2380000	0.000318122	0.000683467	0.00034932	0.000413499			AH06	2360000	-1.95905	-0.568581
AH06	2380001	2400000	0.000145005	0.000192312	4.13e-05	9.5074e-05			AH06	2380000	-1.60342	-0.970108
AH06	2400001	2420000	0.000350576	0.000769164	0.00059348	0.000679984			AH06	2400000	-2.06242	-0.441381
AH06	2420001	2440000	0.000355295	0.000624876	0.000183337	0.000815157			AH06	2420000	-2.15752	-0.959979
AH06	2440001	2460000	0.000354814	0.000678289	0.000595704	0.00153987			AH06	2440000	-2.19199	-0.488507
AH06	2460001	2480000	0.000140798	0.000124185	2.32e-05	0.000824819			AH06	2460000	-2.03546	-1.04733
AH06	2480001	2500000	0.000871153	0.000582447	8.02e-05	0.000785859			AH06	2480000	-0.0879251	-0.5312
AH06	2500001	2520000	0.00104155	0.000949699	0.00026198	0.00102025			AH06	2500000	-0.868587	0.301358
AH06	2520001	2540000	0.000406578	0.000408504	8.86e-05	0.000849377			AH06	2520000	-1.48106	-0.925123
AH06	2540001	2560000	0.000386633	0.00029456	0.000189693	0.000529913			AH06	2540000	-1.43862	-1.07843
AH06	2560001	2580000	0.000367221	0.000178564	0.000850563	0.000731388			AH06	2560000	-1.04258	-1.42541
AH06	2580001	2600000	0.00133367	0.000832629	0.000251358	0.000470339			AH06	2580000	-0.236913	-0.918272
AH06	2600001	2620000	0.000600264	0.000485766	0.000717023	0.00058798			AH06	2600000	-1.57446	-1.25552
AH06	2620001	2640000	0.000658625	0.000532433	0.0016146	0.00124613			AH06	2620000	-1.23928	0.0637093
AH06	2640001	2660000	0.00104023	0.000694745	0.00127916	0.00143129			AH06	2640000	-0.605589	-0.333605
AH06	2660001	2680000	0.00165603	0.00105416	0.00101005	0.000767955			AH06	2660000	-0.944295	-0.353624
AH06	2680001	2700000	0.000769907	0.000682962	0.00023857	0.00033614			AH06	2680000	-0.414125	0.431553
AH06	2700001	2720000	0.000872231	0.00110884	0.000361874	0.000354855			AH06	2700000	-0.372628	0.682652
AH06	2720001	2740000	0.0010533	0.000537781	0.000113379	0.000577701			AH06	2720000	-1.03138	-0.986662
AH06	2740001	2760000	0.00120713	0.000963479	0.000379141	0.000921529			AH06	2740000	-0.781091	-0.29534
AH06	2760001	2780000	0.00171697	0.00109237	0.000791919	0.000805817			AH06	2760000	-0.842966	-0.617955
AH06	2780001	2800000	0.00156855	0.000968024	0.00103181	0.000232685			AH06	2780000	-0.364231	-0.426973
AH06	2800001	2820000	0.000804347	0.000706319	0.000248227	5.08613e-05			AH06	2800000	-0.171571	0.123554
AH06	2820001	2840000	0.00223926	0.00113388	0.00249295	0.000583768			AH06	2820000	-0.114762	-0.584548
AH06	2840001	2860000	0.00196328	0.000881959	0.00162239	0.000737197			AH06	2840000	0.0856651	-0.499382
AH06	2860001	2880000	0.00177983	0.00056387	0.000754074	0.000365864			AH06	2860000	0.188541	-0.7387
AH06	2880001	2900000	0.000672022	0.000528834	0.00113022	0.000460403			AH06	2880000	-1.22852	-0.104937
AH06	2900001	2920000	0.000208452	0.000206406	#N/A	4.39003e-07			AH06	2900000	-0.634043	0.572862
AH06	2940001	2960000	0.000283865	0.000254475	0.000386648	0.000163763			AH06	2940000	-1.15777	-0.264744
AH06	2960001	2980000	0.000551536	0.000374912	0.00094526	0.000445743			AH06	2960000	-1.69675	-1.39233
AH06	2980001	3000000	7.29745e-05	5.61791e-05	3.91e-07	2.28315e-06			AH06	2980000	-1.10362	-0.936135
AH06	3000001	3020000	0.000291202	0.000765839	0.00104002	0.000459794			AH06	3000000	-2.12585	0.26799
AH06	3020001	3040000	0.000259554	0.000288286	0.000960116	0.000329225			AH06	3020000	-1.67597	-0.800066
AH06	3040001	3060000	0.00195067	0.0023817	0.00350988	0.00306316			AH06	3040000	-1.0913	0.431615
AH06	3060001	3080000	0.00165672	0.00197866	0.00367004	0.00355565			AH06	3060000	-0.947958	0.344103
AH06	3080001	3100000	0.00169963	0.00139784	0.00329138	0.00327799			AH06	3080000	-0.679371	-0.849094
AH06	3100001	3120000	0.00064369	0.0012078	0.000489395	0.000477656			AH06	3100000	-1.24359	0.45387
AH06	3120001	3140000	0.000606241	0.000880562	0.000738387	0.000888917			AH06	3120000	-1.48505	-0.534948
AH06	3140001	3160000	0.000866257	0.000869819	0.000795398	0.000917566			AH06	3140000	-0.704962	-0.0409368
AH06	3160001	3180000	0.000691371	0.00197892	0.00111725	0.00121268			AH06	3160000	-1.63357	0.455937
AH06	3180001	3200000	0.000327786	0.00140331	0.000613289	0.000652659			AH06	3180000	-2.21941	0.234467
AH06	3200001	3220000	0.000132047	0.000206763	0.000235773	0.000271555			AH06	3200000	-1.63313	-0.0268822
AH06	3220001	3240000	0.000889099	0.000651374	0.00164622	0.0018591			AH06	3220000	-0.798538	-1.26335
AH06	3240001	3260000	0.000708458	0.00182955	0.00128936	0.00167417			AH06	3240000	-1.56606	1.90984
AH06	3260001	3280000	0.000594319	0.00120871	0.00137722	0.00111641			AH06	3260000	-1.4025	-0.0380878
AH06	3280001	3300000	0.000399192	0.000461478	0.000823849	0.000954222			AH06	3280000	-1.33871	-0.0535602
AH06	3300001	3320000	0.000672818	0.000914709	0.000530299	0.00107071			AH06	3300000	-0.965909	0.0299101
AH06	3320001	3340000	0.00048803	0.000302942	0.000341563	0.000272236			AH06	3320000	-0.37872	-1.00109
AH06	3340001	3360000	0.000447027	0.000748349	0.000329705	0.000341828			AH06	3340000	-1.51447	-0.611518
AH06	3360001	3380000	0.000802234	0.000865002	0.000738786	0.000878968			AH06	3360000	-0.76764	-0.682617
AH06	3380001	3400000	0.0021124	0.00266345	0.00115056	0.00123938			AH06	3380000	-0.323005	1.39842
AH06	3400001	3420000	0.000829122	0.00080446	0.000773783	0.000920877			AH06	3400000	-0.707716	-0.492686
AH06	3420001	3440000	0.00137908	0.000744703	0.000475421	0.000686545			AH06	3420000	-0.458548	-0.996539
AH06	3440001	3460000	0.00226437	0.00232495	0.00114254	0.00130245			AH06	3440000	-0.101423	0.600887
AH06	3460001	3480000	0.00157387	0.00172735	0.001185	0.00140272			AH06	3460000	-0.842445	0.88351
AH06	3480001	3500000	0.000493607	0.000535009	4.77e-05	7.37985e-05			AH06	3480000	-0.748867	1.28375
AH06	3500001	3520000	0.00123187	0.00166037	0.000841562	0.000868952			AH06	3500000	-0.509876	0.0973466
AH06	3520001	3540000	0.000708878	0.00089351	0.0003995	0.000399574			AH06	3520000	-0.424359	0.71694
AH06	3540001	3560000	0.0011508	0.000832928	0.00104774	0.0011876			AH06	3540000	-0.896236	0.146859
AH06	3560001	3580000	0.000813474	0.000404526	0.000850495	0.000938228			AH06	3560000	-0.58584	-0.332934
AH06	3580001	3600000	0.00213893	0.0015381	0.00138866	0.00193164			AH06	3580000	-0.271283	0.117694
AH06	3600001	3620000	0.00115915	0.00100736	0.000875922	0.00100109			AH06	3600000	-0.530033	1.07157
AH06	3620001	3640000	0.00121389	0.00103608	0.00252988	0.00160666			AH06	3620000	-0.991598	-0.0935556
AH06	3640001	3660000	0.000454789	0.000198243	0.000341192	0.000329633			AH06	3640000	0.175621	-0.79436
AH06	3660001	3680000	0.001336	0.000978485	0.00168159	0.00167369			AH06	3660000	-0.795292	-0.417736
AH06	3680001	3700000	0.0012459	0.000498274	0.000372333	0.000844086			AH06	3680000	-0.503828	-0.863575
AH06	3720001	3740000	0.000692775	0.000267549	0.000529651	0.000619573			AH06	3720000	-0.637301	-0.751627
AH06	3740001	3760000	0.000779811	0.00024932	0.000203842	0.00114983			AH06	3740000	-0.604419	-0.704787
AH06	3760001	3780000	0.00131858	0.00041666	0.000455604	0.0021409			AH06	3760000	-0.78863	-1.2693
AH06	3780001	3800000	0.00129648	0.0006832	0.000439058	0.00125099			AH06	3780000	-0.538624	-0.705771
AH06	3800001	3820000	0.00148931	0.000668041	0.000707304	0.00192982			AH06	3800000	-0.393533	-0.442439
AH06	3820001	3840000	0.00163062	0.00066757	0.000473038	0.00224442			AH06	3820000	-0.643034	-1.55947
AH06	3840001	3860000	0.000382593	0.000292336	0.000270781	0.000400326			AH06	3840000	-0.834116	0.042815
AH06	3860001	3880000	0.000603991	0.000381441	0.000243515	0.000296651			AH06	3860000	-0.0159307	-0.659302
AH06	3880001	3900000	0.00115018	0.000475557	0.000694919	0.000531649			AH06	3880000	0.589782	-1.0087
AH06	3900001	3920000	0.00241308	0.0019041	0.00143354	0.00133372			AH06	3900000	1.58909	1.12591
AH06	3920001	3940000	0.000146414	6.27388e-06	4.59e-05	4.20987e-05			AH06	3920000	1.48478	-1.68161
AH06	3940001	3960000	0.00115307	0.00111982	0.000211639	0.000211767			AH06	3940000	1.34421	1.77851
AH06	3960001	3980000	0.00217538	0.000702363	0.000659109	0.00136725			AH06	3960000	0.575218	-1.82987
AH06	3980001	4000000	0.00181285	0.000707318	0.000681511	0.000940458			AH06	3980000	0.713903	-1.27413
AH06	4000001	4020000	0.0045416	0.00193431	0.000860422	0.00161349			AH06	4000000	0.962892	-1.42097
AH06	4020001	4040000	0.00276665	0.00161113	0.000294697	0.00110534			AH06	4020000	1.02613	-0.576444
AH06	4040001	4060000	0.00225762	0.000551804	0.000324351	0.000770008			AH06	4040000	2.51744	-1.82149
AH06	4060001	4080000	0.00433233	0.00132504	0.00287198	0.0033167			AH06	4060000	1.3288	-1.3961
AH06	4080001	4100000	0.00273634	0.00186372	0.00178017	0.000866738			AH06	4080000	2.16455	0.559845
AH06	4100001	4120000	0.00221825	0.0014	0.00184962	0.000955147			AH06	4100000	2.70396	1.13144
AH06	4120001	4140000	0.00171786	0.00113606	0.0020793	0.00149443			AH06	4120000	0.952192	0.168947
AH06	4140001	4160000	8.14257e-05	4.82459e-05	7.82e-05	5.88275e-05			AH06	4140000	1.08878	0.93563
AH06	4160001	4180000	2.94226e-05	0.000114387	2.85e-05	1.88108e-05			AH06	4160000	-0.197845	2.97257
AH06	4220001	4240000	0.000874066	0.00053723	4.81e-05	0.000592013			AH06	4220000	-0.561275	1.5602
AH06	4240001	4260000	0.000297895	0.000358074	1.39e-06	0.000342191			AH06	4240000	-0.95139	-0.600319
AH06	4260001	4280000	0.00238141	0.001639	0.00176162	0.00207647			AH06	4260000	-0.173606	-0.17319
AH06	4280001	4300000	0.00207713	0.00169694	0.00235376	0.00196844			AH06	4280000	-0.906521	-0.352513
AH06	4300001	4320000	0.0017957	0.00184586	0.00171443	0.00148498			AH06	4300000	-0.380131	1.33526
AH06	4320001	4340000	0.00191991	0.00274288	0.00151511	0.000833237			AH06	4320000	-0.830306	0.733923
AH06	4340001	4360000	0.0017408	0.0013775	0.000834045	0.000723492			AH06	4340000	-0.626509	0.504471
AH06	4360001	4380000	0.00055027	0.000465652	0.000684841	0.000724289			AH06	4360000	-1.12193	1.47801
AH06	4380001	4400000	0.00135896	0.00148024	0.00167723	0.00136578			AH06	4380000	-1.04351	0.121016
AH06	4400001	4420000	0.00127767	0.00154559	0.00124418	0.00116043			AH06	4400000	-0.769143	0.932461
AH06	4420001	4440000	0.000832037	0.0031169	0.001823	0.00176941			AH06	4420000	-1.87147	1.73195
AH06	4440001	4460000	0.000878597	0.00161358	0.00183666	0.00255012			AH06	4440000	-1.34292	1.37843
AH06	4460001	4480000	0.00109775	0.000866053	0.00138139	0.00192656			AH06	4460000	-1.01948	0.346375
AH06	4480001	4500000	0.00144437	0.000793426	0.00111442	0.00166391			AH06	4480000	-0.751296	-0.529019
AH06	4500001	4520000	0.00193424	0.000994991	0.0014821	0.00150656			AH06	4500000	0.377267	-0.482386
AH06	4520001	4540000	0.000599077	0.000667271	0.00104645	0.00102447			AH06	4520000	-0.752335	0.375636
AH06	4540001	4560000	0.000539787	0.000613754	0.00195609	0.00190328			AH06	4540000	-1.55579	-0.697452
AH06	4560001	4580000	0.00152912	0.000364182	0.00111978	0.000987246			AH06	4560000	0.757696	-1.83556
AH06	4580001	4600000	0.00139761	0.000713916	0.000656764	0.000603306			AH06	4580000	-0.0597155	-0.909851
AH06	4600001	4620000	0.00213349	0.000622834	0.00165019	0.0016299			AH06	4600000	1.0019	-1.39186
AH06	4620001	4640000	0.00182585	0.000614587	0.000964582	0.00110229			AH06	4620000	0.33363	-1.27051
AH06	4640001	4660000	0.0011258	0.00101703	0.001689	0.00231721			AH06	4640000	-1.02113	-0.492779
AH06	4660001	4680000	0.00104742	0.000818964	0.000913424	0.000867908			AH06	4660000	-0.411833	-0.0807744
AH06	4680001	4700000	0.000980032	0.000565641	0.00127554	0.000992265			AH06	4680000	-0.613712	-0.373981
AH06	4720001	4740000	0.000366816	0.000449367	0.00033493	9.26085e-05			AH06	4720000	-0.62883	0.636523
AH06	4740001	4760000	0.00218712	0.00160418	0.000491195	0.000563478			AH06	4740000	0.661276	1.03405
AH06	4760001	4780000	0.00138814	0.00152423	0.00016037	0.000184908			AH06	4760000	-0.635881	0.688773
AH06	4780001	4800000	0.000241844	0.000280873	0.000231825	0.000180587			AH06	4780000	-1.316	-0.480732
AH06	4800001	4820000	0.000490582	0.0011865	0.000239078	0.00026182			AH06	4800000	-1.40801	1.30179
AH06	4820001	4840000	0.000908982	0.000741517	0.000207438	0.000895922			AH06	4820000	-1.14534	-1.06843
AH06	4840001	4860000	0.00243087	0.00157809	0.000421268	0.00157906			AH06	4840000	0.454506	0.508204
AH06	4860001	4880000	0.00149704	0.00271903	0.000597968	0.001732			AH06	4860000	-1.36078	0.361507
AH06	4880001	4900000	0.00117396	0.000904645	0.000679674	0.00173815			AH06	4880000	-0.778613	-0.786525
AH06	4900001	4920000	0.00149502	0.00166182	0.0012097	0.00129147			AH06	4900000	-0.499026	0.28515
AH06	4920001	4940000	0.0019561	0.0013774	0.00074902	0.00116031			AH06	4920000	-0.0758758	-0.58598
AH06	4940001	4960000	0.000391487	0.000162783	9.48e-05	0.000286476			AH06	4940000	-0.794795	-1.35879
AH06	4960001	4980000	0.000978526	0.00086099	0.000298491	0.00074151			AH06	4960000	-1.23677	-0.383078
AH06	4980001	5000000	0.000641058	0.00102715	0.000419533	0.000602259			AH06	4980000	-1.85417	-0.632287
AH06	5000001	5020000	0.00181124	0.00130146	0.00247428	0.00263147			AH06	5000000	-0.806826	-0.892622
AH06	5020001	5040000	0.00280484	0.00163338	0.00132549	0.00134819			AH06	5020000	0.518138	-0.318381
AH06	5040001	5060000	0.000448322	0.000363756	0.00169711	0.0016787			AH06	5040000	-1.62766	-1.12599
AH06	5060001	5080000	0.000873789	0.00195053	0.00148746	0.00198057			AH06	5060000	-1.51087	0.8139
AH06	5080001	5100000	0.000525097	0.00143432	0.000621292	0.00124558			AH06	5080000	-1.77766	0.928016
AH06	5100001	5120000	0.000914102	0.00193889	0.000671985	0.000693864			AH06	5100000	-1.3076	0.470272
AH06	5120001	5140000	0.0012345	0.0030147	0.000483299	0.000543786			AH06	5120000	-1.4864	0.938554
AH06	5140001	5160000	0.000662546	0.00138141	0.000134058	0.000287542			AH06	5140000	-1.67142	1.34009
AH06	5160001	5180000	0.000261927	0.00176409	0.000276829	0.000174945			AH06	5160000	-2.29318	0.902593
AH06	5180001	5200000	0.00039462	0.0011877	0.000417699	0.000664419			AH06	5180000	-2.09127	0.174778
AH06	5200001	5220000	0.000789203	0.000648736	0.000530927	0.000635194			AH06	5200000	-1.05369	-1.41439
AH06	5220001	5240000	0.000450547	0.000657008	0.000145353	0.00020585			AH06	5220000	-1.17344	-0.743361
AH06	5240001	5260000	0.000839503	0.000774991	0.000244445	0.000293688			AH06	5240000	-1.18106	-1.00513
AH06	5260001	5280000	0.000598713	0.000798996	8.86e-05	0.000199919			AH06	5260000	-0.914886	-0.260544
AH06	5280001	5300000	0.000195926	0.000205064	0.000127145	0.000198557			AH06	5280000	-1.66622	-1.54195
AH06	5300001	5320000	0.00133716	0.00210131	0.000504945	0.00109332			AH06	5300000	-0.802802	0.288035
AH06	5320001	5340000	0.000561527	0.000923868	0.000551105	0.00117523			AH06	5320000	-1.4106	-0.605876
AH06	5340001	5360000	0.000996807	0.0017313	0.000509521	0.00132122			AH06	5340000	-1.3257	-0.490352
AH06	5360001	5380000	0.000462813	0.000771569	0.000299783	0.000629081			AH06	5360000	-1.8407	-0.567392
AH06	5380001	5400000	0.000205536	0.000853305	0.000169351	0.000291643			AH06	5380000	-2.2164	0.88627
AH06	5400001	5420000	0.000285361	0.000782181	0.000196091	0.000430724			AH06	5400000	-2.05556	0.556256
AH06	5420001	5440000	0.000376999	0.00148337	0.00028709	0.000710404			AH06	5420000	-2.04195	0.178586
AH06	5440001	5460000	0.000656484	0.0024956	0.000627327	0.00133498			AH06	5440000	-2.0743	1.10654
AH06	5460001	5480000	0.00140577	0.00449792	0.00144587	0.00157884			AH06	5460000	-1.65525	1.38958
AH06	5480001	5500000	0.00105759	0.00160878	0.000950918	0.00289905			AH06	5480000	-1.52524	0.24016
AH06	5500001	5520000	0.000891078	0.000681063	0.000310109	0.00110094			AH06	5500000	-0.261824	0.861113
AH06	5520001	5540000	0.000300628	0.000516343	0.000169542	0.000479071			AH06	5520000	-1.59538	-0.0117769
AH06	5540001	5560000	0.000964359	0.00156251	0.00051431	0.00145668			AH06	5540000	-1.43731	0.526975
AH06	5560001	5580000	0.00246376	0.00175298	0.000660288	0.00130738			AH06	5560000	1.15321	-0.431532
AH06	5580001	5600000	0.00102093	0.00135548	0.000696961	0.0014505			AH06	5580000	-1.27634	0.42249
AH06	5600001	5620000	0.00198755	0.00195527	0.00076099	0.0018535			AH06	5600000	-0.164058	1.02893
AH06	5620001	5640000	0.00227145	0.00254708	0.00121744	0.00243774			AH06	5620000	-0.137881	1.06616
AH06	5640001	5660000	0.0014961	0.00124052	0.00107789	0.00226439			AH06	5640000	-0.997919	-0.180774
AH06	5660001	5680000	0.000833305	0.000682729	0.000474444	0.00116855			AH06	5660000	-0.89602	-0.725765
AH06	5680001	5700000	0.00122379	0.000741435	0.000313227	0.000260307			AH06	5680000	0.135481	-0.942242
AH06	5700001	5720000	0.000309203	0.000302422	3.11e-05	3.14837e-05			AH06	5700000	-1.07621	-1.07708
AH06	5720001	5740000	0.00128758	0.00111509	0.000112019	5.07283e-05			AH06	5720000	-0.602014	-0.164523
AH06	5740001	5760000	0.00108224	0.00158943	0.000684042	0.000680651			AH06	5740000	-1.15	-0.50221
AH06	5760001	5780000	0.00206576	0.00177957	0.000909277	0.00248412			AH06	5760000	-1.03313	-0.204832
AH06	5780001	5800000	0.0014449	0.00144658	0.000296526	0.00126203			AH06	5780000	-1.32835	-0.22312
AH06	5800001	5820000	0.00150101	0.000960312	0.00054151	0.00120938			AH06	5800000	-0.381563	-1.18844
AH06	5820001	5840000	0.00141885	0.00169925	0.00175846	0.00288612			AH06	5820000	-1.37058	-0.228572
AH06	5840001	5860000	0.00103455	0.00131808	0.00217579	0.00417893			AH06	5840000	-1.79793	-0.408155
AH06	5860001	5880000	0.00103496	0.00116953	0.00134878	0.00234627			AH06	5860000	-1.29953	-0.662457
AH06	5880001	5900000	0.00058185	0.000645262	0.000743371	0.00137394			AH06	5880000	-1.10498	-0.80555
AH06	5900001	5920000	0.00159441	0.00195209	0.00124475	0.00237675			AH06	5900000	-1.43549	-0.483024
AH06	5920001	5940000	0.0016595	0.00152705	0.0017693	0.00214927			AH06	5920000	-0.832977	-0.227225
AH06	5940001	5960000	0.00302777	0.00133359	0.000841803	0.00183619			AH06	5940000	1.96015	-0.30104
AH06	5960001	5980000	0.00269075	0.00165012	0.000489476	0.00137594			AH06	5960000	0.00300296	0.428425
AH06	5980001	6000000	0.00253202	0.00136508	0.000704933	0.00134383			AH06	5980000	0.742098	0.155053
AH06	6000001	6020000	0.0016516	0.00144456	0.000879134	0.00106043			AH06	6000000	-0.332471	-0.304327
AH06	6020001	6040000	0.00216193	0.00128588	0.00101904	0.000890174			AH06	6020000	1.94104	-0.0838821
AH06	6040001	6060000	0.00238769	0.0014307	0.00252076	0.00230017			AH06	6040000	0.0626691	-0.710618
AH06	6060001	6080000	0.00125813	0.00087988	0.000171167	0.000194353			AH06	6060000	0.121444	-0.172031
AH06	6080001	6100000	0.00358835	0.00263365	0.000800114	0.00041918			AH06	6080000	1.20787	0.473801
AH06	6100001	6120000	0.00407325	0.00333112	0.00149161	0.000731923			AH06	6100000	2.07233	0.701904
AH06	6120001	6140000	0.00284989	0.00429597	0.00269223	0.00175522			AH06	6120000	-0.544918	0.93209
AH06	6140001	6160000	0.000324713	0.000412215	0.000335594	0.000434961			AH06	6140000	-1.75743	-1.37394
AH06	6160001	6180000	0.000574262	0.00152961	0.00205214	0.00158423			AH06	6160000	-2.33049	-0.362602
AH06	6180001	6200000	0.00200525	0.00172107	0.00213621	0.00106181			AH06	6180000	-0.142509	-0.285571
AH06	6200001	6220000	0.00139239	0.00108666	0.0018966	0.00115186			AH06	6200000	-0.754225	-0.574626
AH06	6220001	6240000	0.00244575	0.00202633	0.00240941	0.00230051			AH06	6220000	-0.495538	0.413713
AH06	6240001	6260000	0.00156958	0.00139547	0.00136331	0.00119905			AH06	6240000	0.741402	0.742579
AH06	6260001	6280000	0.00330952	0.00262346	0.00192842	0.0027422			AH06	6260000	0.750716	0.329224
AH06	6280001	6300000	0.00289597	0.00231548	0.00214729	0.00221535			AH06	6280000	1.48629	0.221773
AH06	6300001	6320000	0.0026094	0.00398977	0.0017924	0.00402171			AH06	6300000	0.667641	0.378739
AH06	6320001	6340000	0.00122884	0.00191012	0.000869599	0.00186444			AH06	6320000	-0.104662	0.510101
AH06	6340001	6360000	0.000996166	0.00113376	0.000920899	0.00058397			AH06	6340000	-0.519789	0.616453
AH06	6360001	6380000	0.0015753	0.000862844	0.000472261	0.000802313			AH06	6360000	0.763337	-0.18704
AH06	6380001	6400000	0.0042363	0.0022497	0.000442858	0.00130956			AH06	6380000	0.317433	-1.10745
AH06	6400001	6420000	0.0021766	0.00115382	0.000527928	0.000838978			AH06	6400000	-0.0822794	-0.910294
AH06	6420001	6440000	0.00455018	0.00181024	0.00318479	0.00346306			AH06	6420000	0.750503	-1.03647
AH06	6440001	6460000	0.00207184	0.00134134	0.00090901	0.00231045			AH06	6440000	-0.0249964	-0.772221
AH06	6460001	6480000	0.00171793	0.00132635	0.000319271	0.000569276			AH06	6460000	-0.0118208	0.418759
AH06	6480001	6500000	0.0025259	0.00067128	0.000389167	0.000978597			AH06	6480000	0.35917	-2.06101
AH06	6500001	6520000	0.00219187	0.00100279	0.000919848	0.00179909			AH06	6500000	-0.0238872	-1.51665
AH06	6520001	6540000	0.000974638	0.000275755	9.96e-05	0.000378271			AH06	6520000	-0.160882	-2.18773
AH06	6540001	6560000	0.00092157	0.000635901	0.000864326	0.00115634			AH06	6540000	-0.763957	-1.59299
AH06	6560001	6580000	0.00223494	0.000523125	0.000908866	0.00108003			AH06	6560000	1.67895	-2.07687
AH06	6580001	6600000	0.00024252	8.07982e-05	9.03e-05	0.000111049			AH06	6580000	1.08514	-1.50407
AH06	6600001	6620000	0.00176057	0.000391727	0.000695236	0.000928867			AH06	6600000	1.38502	-1.99283
AH06	6620001	6640000	0.000285618	0.000103538	7.39e-06	3.10707e-05			AH06	6620000	0.828199	-1.61556
AH06	6640001	6660000	0.00106721	0.000534846	0.000280997	0.000293934			AH06	6640000	-0.12052	-1.67458
AH06	6660001	6680000	0.00163796	0.00103855	0.00134713	0.00193659			AH06	6660000	-0.942108	-1.75062
AH06	6680001	6700000	0.00147635	0.000932964	0.00179207	0.00225832			AH06	6680000	-1.31589	-1.99808
AH06	6700001	6720000	0.00186118	0.00119643	0.0015722	0.00189364			AH06	6700000	-0.00921398	-1.37848
AH06	6720001	6740000	0.00113048	0.00121956	0.000527367	0.000777139			AH06	6720000	-0.66531	-0.930944
AH06	6740001	6760000	0.00146549	0.00167298	0.000851773	0.0010765			AH06	6740000	0.363093	1.09939
AH06	6760001	6780000	0.0015975	0.0026004	0.000735089	0.00115824			AH06	6760000	-0.17167	0.550534
AH06	6780001	6800000	0.00113596	0.00229018	0.00113298	0.00180306			AH06	6780000	-1.17872	1.13289
AH06	6800001	6820000	0.00129145	0.00236882	0.00111998	0.0028941			AH06	6800000	-1.54194	0.322058
AH06	6820001	6840000	0.000796643	0.00155738	0.000468532	0.00086007			AH06	6820000	-1.40844	1.99938
AH06	6840001	6860000	0.00144028	0.0019524	0.000782749	0.00145067			AH06	6840000	-0.820573	1.19862
AH06	6860001	6880000	0.00203896	0.00294262	0.00063563	0.00146652			AH06	6860000	-0.311312	1.52537
AH06	6880001	6900000	0.00131366	0.00140522	0.000424844	0.000902867			AH06	6880000	0.251616	0.956932
AH06	6900001	6920000	0.00168144	0.00221346	0.000782672	0.00126916			AH06	6900000	-0.0196572	1.85695
AH06	6920001	6940000	0.000703065	0.000868396	0.000525627	0.000845042			AH06	6920000	-0.811046	1.38405
AH06	6940001	6960000	6.25822e-05	6.39929e-05	#N/A	1.84378e-06			AH06	6940000	0.0212486	1.18994
AH06	6960001	6980000	0.00449142	0.000793507	0.000856307	0.00146026			AH06	6960000	0.793526	1.76502
AH06	6980001	7000000	0.00144538	0.00069272	0.000865504	0.00144707			AH06	6980000	0.822717	1.05966
AH06	7000001	7020000	5.79763e-05	7.49049e-05	4.57e-05	7.73558e-05			AH06	7000000	-0.703485	0.0789726
AH06	7020001	7040000	0.00186938	0.00173105	0.000690609	0.00153369			AH06	7020000	0.373597	1.39604
AH06	7040001	7060000	0.00175209	0.00159932	0.000480868	0.00122011			AH06	7040000	0.132599	0.707505
AH06	7060001	7080000	0.000518405	0.00024394	9.39e-05	0.000188707			AH06	7060000	0.471169	0.654288
AH06	7080001	7100000	0.00419626	0.00339106	0.000582076	0.00198089			AH06	7080000	0.723073	1.1364
AH06	7100001	7120000	0.000362666	0.000426771	0.000406361	0.000296647			AH06	7100000	2.60016	2.93156
AH06	7120001	7140000	0.00196377	0.00193552	0.000538815	0.000656162			AH06	7120000	2.66584	2.30535
AH06	7140001	7160000	0.000585343	0.000658012	1.71e-05	6.71078e-05			AH06	7140000	1.97355	1.97902
AH06	7160001	7180000	3.50109e-05	5.21667e-05	#N/A	#N/A			AH06	7160000	1.85913	0.953478
AH06	7180001	7200000	0.000147463	2.55323e-05	#N/A	#N/A			AH06	7180000	2.80881	-0.605946
AH06	7200001	7220000	9.20436e-05	9.75086e-05	4.98e-05	0.000134047			AH06	7200000	-1.40355	-0.96459
AH06	7220001	7240000	0.000416942	0.000295893	0.000294513	0.000635665			AH06	7220000	-1.30681	-1.16453
AH06	7240001	7260000	0.000270063	0.000445725	0.000780997	0.00074757			AH06	7240000	-2.13273	-1.72295
AH06	7260001	7280000	0.000860114	0.000699516	0.00187666	0.00233318			AH06	7260000	-1.36497	-1.70058
AH06	7280001	7300000	0.000268092	0.000167293	0.000507228	0.000572535			AH06	7280000	-0.629629	-0.849756
AH06	7300001	7320000	0.000732086	0.000125342	0.000312723	0.000419729			AH06	7300000	0.521309	-2.2393
AH06	7320001	7340000	0.00110692	0.000983444	0.000418907	0.000814117			AH06	7320000	-1.64634	-1.60236
AH06	7340001	7360000	0.00181207	0.00152998	0.00117309	0.0015257			AH06	7340000	-1.72239	-1.76532
AH06	7360001	7380000	0.00237865	0.00208011	0.00136781	0.00218029			AH06	7360000	-1.5163	-1.54636
AH06	7380001	7400000	0.000664443	0.000451316	0.000168197	0.000258022			AH06	7380000	-1.35155	-1.37087
AH06	7400001	7420000	0.00093703	0.000606886	0.000358715	0.000535146			AH06	7400000	-1.31186	-1.80643
AH06	7420001	7440000	0.00116387	0.000462584	0.00110612	0.001106			AH06	7420000	-0.0495464	-1.66589
AH06	7440001	7460000	0.00252613	0.00105079	0.00122928	0.00164004			AH06	7440000	0.783497	-1.2178
AH06	7460001	7480000	0.00254981	0.000758786	0.00130878	0.00229753			AH06	7460000	1.17661	-1.59082
AH06	7480001	7500000	0.000755872	0.000265864	0.000523593	0.000664544			AH06	7480000	1.57918	-1.02757
AH06	7500001	7520000	0.00666748	0.00254365	0.00182559	0.00376799			AH06	7500000	2.11	-0.499348
AH06	7520001	7540000	0.00207925	0.00110428	0.000381865	0.000973508			AH06	7520000	1.16858	-0.184714
AH06	7540001	7560000	0.00191595	0.00217275	0.0012446	0.00195692			AH06	7540000	-0.564228	0.743786
AH06	7560001	7580000	0.0017787	0.00106544	0.000634397	0.00159677			AH06	7560000	-0.885526	-0.540774
AH06	7580001	7600000	0.0012361	0.000438188	0.000584753	0.0014639			AH06	7580000	-0.60321	-2.10235
AH06	7600001	7620000	0.00115076	0.000573116	0.000578042	0.00161258			AH06	7600000	-1.20922	-1.69981
AH06	7620001	7640000	0.00121226	0.000546804	0.000724057	0.00248565			AH06	7620000	-1.55819	-1.92369
AH06	7640001	7660000	0.00153952	0.00108848	0.000823756	0.0024154			AH06	7640000	-1.32114	-0.222888
AH06	7660001	7680000	0.0023206	0.00103542	0.000550204	0.000752375			AH06	7660000	1.06953	-0.842606
AH06	7680001	7700000	0.000716306	0.00051751	0.000535789	0.000799303			AH06	7680000	-0.814622	-1.03151
AH06	7700001	7720000	0.000520826	0.000229088	0.000415657	0.00053324			AH06	7700000	-0.720269	-1.9291
AH06	7720001	7740000	0.00158327	0.00100294	0.00122292	0.00174682			AH06	7720000	-1.08158	-1.78505
AH06	7740001	7760000	0.000982313	0.000475036	0.000651417	0.00079278			AH06	7740000	-1.09274	-1.02605
AH06	7760001	7780000	0.00257901	0.00108275	0.00062439	0.00134589			AH06	7760000	0.111801	-1.3665
AH06	7780001	7800000	0.00156629	0.000800335	0.000677915	0.00100112			AH06	7780000	-0.759546	-0.588474
AH06	7800001	7820000	0.000881357	0.00114888	0.00361856	0.00397317			AH06	7800000	-2.00489	-0.98263
AH06	7820001	7840000	0.000867353	0.00199073	0.00239448	0.00252549			AH06	7820000	-1.87898	-0.0261104
AH06	7840001	7860000	0.0015525	0.000596002	0.000683589	0.000452521			AH06	7840000	0.892565	-1.35295
AH06	7860001	7880000	0.00116244	0.000721854	0.000183396	6.06023e-05			AH06	7860000	-0.0440539	0.44885
AH06	7880001	7900000	0.00168595	0.000879436	0.000473966	0.0002542			AH06	7880000	0.825343	-0.761463
AH06	7900001	7920000	0.00254686	0.00110142	0.00137517	0.000769156			AH06	7900000	0.880121	-0.783163
AH06	7920001	7940000	0.00192234	0.00148467	0.00242447	0.00119302			AH06	7920000	-0.302775	-0.275993
AH06	7940001	7960000	0.00205502	0.00101074	0.00111062	0.00057783			AH06	7940000	1.17152	-0.49015
AH06	7960001	7980000	0.0023919	0.00194115	0.000557753	0.000342627			AH06	7960000	0.441154	0.0882608
AH06	7980001	8000000	0.00173477	0.00100996	0.00137881	0.000769875			AH06	7980000	-0.548097	-1.14711
AH06	8000001	8020000	0.000749653	0.000379234	0.000857743	0.000897797			AH06	8000000	-1.30781	-1.13522
AH06	8020001	8040000	0.00179345	0.000483236	0.000607441	0.000767812			AH06	8020000	-0.145893	-1.939
AH06	8040001	8060000	0.0044327	0.00101643	0.00351049	0.00220078			AH06	8040000	2.8673	-1.83485
AH06	8060001	8080000	0.00346658	0.00104528	0.00297411	0.00201515			AH06	8060000	1.7103	-1.48206
AH06	8080001	8100000	0.00169596	0.000559517	0.000975763	0.000628804			AH06	8080000	0.209309	-1.64191
AH06	8100001	8120000	0.0014104	0.000512952	0.000496958	0.000388435			AH06	8100000	-0.217741	-0.93915
AH06	8120001	8140000	0.00181563	0.00186766	0.00147781	0.00120931			AH06	8120000	-0.00608252	1.28672
AH06	8140001	8160000	0.00240786	0.00245645	0.000430205	0.000354904			AH06	8140000	-0.251094	1.46029
AH06	8160001	8180000	0.00106412	0.000939927	0.000365539	0.000229765			AH06	8160000	-0.10375	0.751086
AH06	8180001	8200000	0.00173212	0.000445196	0.000810611	0.000700871			AH06	8180000	-0.752204	-1.39772
AH06	8200001	8220000	0.000862902	0.000227774	0.000271667	0.000198607			AH06	8200000	-0.784177	-1.0985
AH06	8220001	8240000	0.00297264	0.000920054	0.00110371	0.000771157			AH06	8220000	-0.504132	-0.669257
AH06	8240001	8260000	0.00135481	0.000843512	0.000864861	0.00067905			AH06	8240000	-1.04384	-0.936349
AH06	8260001	8280000	0.00072414	0.000341538	0.00147442	0.000709389			AH06	8260000	-1.24361	-1.15418
AH06	8280001	8300000	0.00161534	0.000944299	0.00318234	0.00127118			AH06	8280000	-1.25357	-0.0801082
AH06	8300001	8320000	0.00127397	0.00119132	0.00023421	0.00039769			AH06	8300000	-0.501406	1.317
AH06	8320001	8340000	0.000870007	0.000850277	0.000491136	0.000494617			AH06	8320000	0.283388	0.971276
AH06	8340001	8360000	0.000970667	0.000378489	0.00125915	0.00126727			AH06	8340000	0.3953	0.0792682
AH06	8360001	8380000	0.00107852	0.00070166	0.0017498	0.00162608			AH06	8360000	-1.00032	-0.341724
AH06	8380001	8400000	0.0014359	0.000798897	0.00275181	0.00214486			AH06	8380000	-0.872242	-0.991046
AH06	8400001	8420000	0.00273748	0.00102143	0.00384854	0.00153267			AH06	8400000	0.13239	-0.62558
AH06	8420001	8440000	0.00278897	0.00172493	0.00392717	0.00225589			AH06	8420000	0.497257	0.170607
AH06	8440001	8460000	0.00127334	0.000769921	0.00186753	0.000906494			AH06	8440000	-0.250861	0.604402
AH06	8460001	8480000	0.000878734	0.000576292	0.000656051	0.000356169			AH06	8460000	0.664262	0.620429
AH06	8480001	8500000	0.00116207	0.00129086	0.0013975	0.000790866			AH06	8480000	-0.440703	1.07018
AH06	8500001	8520000	0.00177735	0.00103392	0.00115542	0.000916074			AH06	8500000	-0.0647741	-0.23177
AH06	8520001	8540000	0.00100137	0.000581993	0.00119964	0.000666066			AH06	8520000	-1.27136	-0.537686
AH06	8540001	8560000	0.00143703	0.00165733	0.00161802	0.00153621			AH06	8540000	-0.328132	1.00125
AH06	8560001	8580000	0.00232802	0.00192192	0.0031718	0.00226271			AH06	8560000	-0.0960868	0.561882
AH06	8580001	8600000	0.00236214	0.000581339	0.000982158	0.000953319			AH06	8580000	-0.0691103	-1.58064
AH06	8600001	8620000	0.00108244	0.00040749	0.000912251	0.00106331			AH06	8600000	-0.954061	-1.67378
AH06	8620001	8640000	0.000824824	0.00163478	0.00158175	0.00187527			AH06	8620000	-1.72947	0.191848
AH06	8640001	8660000	0.000706397	0.000992095	0.000241303	0.000609623			AH06	8640000	-1.04174	0.328453
AH06	8660001	8680000	0.00224062	0.00100801	0.00139855	0.00189882			AH06	8660000	0.181739	-1.18684
AH06	8680001	8700000	0.00130022	0.00136451	0.00112884	0.00163867			AH06	8680000	-0.354746	0.303804
AH06	8700001	8720000	0.00247832	0.00224633	0.00105079	0.00168735			AH06	8700000	1.01115	0.986923
AH06	8720001	8740000	0.00234801	0.00185252	0.00070294	0.00110968			AH06	8720000	0.572096	0.728148
AH06	8740001	8760000	0.00103171	0.000258666	0.000221282	0.000253365			AH06	8740000	0.0370605	-2.10108
AH06	8760001	8780000	0.00051463	0.000155557	9.36e-05	0.000224567			AH06	8760000	-0.383376	-1.90802
AH06	8780001	8800000	0.00228142	0.00206863	0.000871776	0.00115876			AH06	8780000	0.0251062	0.121703
AH06	8800001	8820000	0.000844143	0.0013837	0.000447528	0.000529216			AH06	8800000	-0.221108	2.754
AH06	8820001	8840000	0.00152034	0.00250656	0.000624591	0.000814765			AH06	8820000	-0.241817	2.58425
AH06	8840001	8860000	0.00214025	0.00329525	0.00102645	0.00120782			AH06	8840000	-0.104885	2.08538
AH06	8860001	8880000	0.000943178	0.00182397	0.000860137	0.00104308			AH06	8860000	-0.481458	2.30256
AH06	8880001	8900000	0.00143209	0.00183292	0.000427523	0.00149277			AH06	8880000	-0.496206	0.983419
AH06	8900001	8920000	0.00520987	0.00154554	0.000523023	0.00386966			AH06	8900000	1.21769	-1.01627
AH06	8920001	8940000	0.00088747	0.000385917	9.02e-05	0.000521693			AH06	8920000	0.98771	-0.673281
AH06	8940001	8960000	0.00259654	0.000919897	0.000478386	0.00165139			AH06	8940000	0.807136	-1.06221
AH06	8960001	8980000	0.00270289	0.00113762	0.00214516	0.00368347			AH06	8960000	0.814036	-0.777729
AH06	8980001	9000000	0.00394951	0.00123334	0.00299357	0.00485657			AH06	8980000	1.56783	-1.42076
AH06	9000001	9020000	0.00324443	0.00120561	0.00242646	0.00439993			AH06	9000000	1.15129	-0.9495
AH06	9020001	9040000	0.00235225	0.00142804	0.00216982	0.00303653			AH06	9020000	0.834165	-0.275726
AH06	9040001	9060000	0.00185595	0.00291348	0.000920183	0.00305506			AH06	9040000	-0.894842	0.891846
AH06	9060001	9080000	0.00107355	0.00119276	0.000499721	0.00244823			AH06	9060000	-0.832113	0.335611
AH06	9080001	9100000	0.000539472	0.000397349	0.000202166	0.000873151			AH06	9080000	-0.877474	-0.421875
AH06	9100001	9120000	0.0011763	0.000850765	0.00102838	0.0014715			AH06	9100000	-0.569067	-0.887976
AH06	9120001	9140000	0.00402316	0.00105868	0.00205731	0.00269974			AH06	9120000	1.32489	-1.7878
AH06	9140001	9160000	0.00311671	0.000762624	0.00152782	0.00187234			AH06	9140000	1.82255	-1.73617
AH06	9160001	9180000	0.00289652	0.000911336	0.00135373	0.00166604			AH06	9160000	1.91799	-1.13198
AH06	9180001	9200000	0.00119418	0.000754193	0.00102162	0.00111302			AH06	9180000	0.662702	-0.110683
AH06	9200001	9220000	0.00131111	0.00196502	0.0021792	0.00186786			AH06	9200000	-1.06613	-0.0712278
AH06	9220001	9240000	0.00142424	0.000610979	0.00103183	0.000929961			AH06	9220000	0.133179	-0.687136
AH06	9240001	9260000	0.000997363	0.000584594	0.000570385	0.000489751			AH06	9240000	-0.439633	-0.982632
AH06	9260001	9280000	0.000400442	0.000217487	0.0001532	0.00013182			AH06	9260000	-0.544319	-0.737189
AH06	9280001	9300000	0.000835757	0.000623206	0.000790975	0.000707496			AH06	9280000	-0.55204	-0.434555
AH06	9300001	9320000	0.0014655	0.00107449	0.00188108	0.00182478			AH06	9300000	-0.245989	-0.456566
AH06	9320001	9340000	0.00121144	0.00169859	0.00093522	0.000752614			AH06	9320000	-0.678572	0.434021
AH06	9340001	9360000	0.00232318	0.00231503	0.00046259	0.000470791			AH06	9340000	0.272772	0.297221
AH06	9360001	9380000	0.00335889	0.0036833	0.00075898	0.000694257			AH06	9360000	-0.197443	0.538659
AH06	9380001	9400000	0.00295657	0.00309053	0.0004375	0.00047314			AH06	9380000	0.126365	0.508408
AH06	9400001	9420000	0.0020523	0.00199649	0.00041524	0.000402744			AH06	9400000	-0.0186801	0.185746
AH06	9420001	9440000	0.00104343	0.00112717	0.000208369	0.000223996			AH06	9420000	0.0173592	0.192693
AH06	9440001	9460000	0.000634193	0.000511048	0.000113075	0.000115008			AH06	9440000	-0.0381627	-0.413675
AH06	9460001	9480000	0.000871511	0.000800882	0.000426963	0.000403047			AH06	9460000	-0.0101916	-0.0617332
AH06	9480001	9500000	0.000581158	0.000610082	0.00109285	0.00113452			AH06	9480000	-1.36527	-1.2246
AH06	9500001	9520000	0.00087553	0.000664277	0.0010067	0.0015136			AH06	9500000	-1.20238	-1.51274
AH06	9520001	9540000	0.000947709	0.000676181	0.000715554	0.00136726			AH06	9520000	-0.913479	-1.13931
AH06	9540001	9560000	0.00164448	0.000911398	0.00117906	0.00305637			AH06	9540000	-0.327278	-0.0454689
AH06	9560001	9580000	0.00216773	0.000880796	0.00162195	0.00372587			AH06	9560000	0.115726	-0.63226
AH06	9580001	9600000	0.0015452	0.000827127	0.00167987	0.00272205			AH06	9580000	-0.168856	-0.320257
AH06	9600001	9620000	0.00199131	0.00140171	0.00171397	0.00316908			AH06	9600000	-0.411568	-0.279305
AH06	9620001	9640000	0.00164043	0.00109937	0.00137198	0.00237395			AH06	9620000	0.248319	-0.410849
AH06	9640001	9660000	0.000741831	0.000391746	0.000260128	0.000480507			AH06	9640000	0.426845	-0.77658
AH06	9660001	9680000	0.000730541	0.00051264	0.000376329	0.000933024			AH06	9660000	-0.472834	-0.300965
AH06	9680001	9700000	0.00254085	0.00184879	0.00180267	0.00297219			AH06	9680000	0.378751	-0.41483
AH06	9700001	9720000	0.00103463	0.00115008	0.000743101	0.000872608			AH06	9700000	0.352114	1.2766
AH06	9720001	9740000	0.00311654	0.00132839	0.00131095	0.00254778			AH06	9720000	1.1501	-0.888777
AH06	9740001	9760000	0.00143164	0.000956235	0.000534456	0.00112734			AH06	9740000	1.61029	-0.0812679
AH06	9760001	9780000	0.00121193	0.00119502	0.000604697	0.00151461			AH06	9760000	-0.384307	-0.237188
AH06	9780001	9800000	0.000793039	0.000672945	0.000782754	0.00141388			AH06	9780000	-1.23071	-0.902854
AH06	9800001	9820000	0.000985946	0.000247824	0.000731021	0.000973755			AH06	9800000	-0.552761	-1.69548
AH06	9820001	9840000	0.00111231	0.000442552	0.000693811	0.0015345			AH06	9820000	-1.01057	-1.23187
AH06	9840001	9860000	0.00069632	0.000405931	0.000378301	0.0014882			AH06	9840000	-0.960248	-0.646225
AH06	9860001	9880000	0.000878184	0.000410084	0.000322266	0.00212548			AH06	9860000	-1.17754	-1.07301
AH06	9880001	9900000	0.00131485	0.000723676	0.000645471	0.00312448			AH06	9880000	-1.09465	-0.736363
AH06	9900001	9920000	0.00216187	0.00122874	0.000877696	0.00143202			AH06	9900000	-0.47037	-0.0541699
AH06	9920001	9940000	0.00173041	0.00089773	0.000363075	0.00163406			AH06	9920000	-1.09854	-0.265041
AH06	9940001	9960000	0.00155222	0.00140262	0.000780433	0.00187117			AH06	9940000	-0.845718	0.295567
AH06	9960001	9980000	0.00142914	0.00117518	0.00102738	0.00189865			AH06	9960000	-0.906	0.171993
AH06	9980001	10000000	0.000859107	0.00118867	0.00104368	0.00176197			AH06	9980000	-1.04627	0.0466105
AH06	10000001	10020000	0.00180473	0.00159667	0.0016664	0.00280634			AH06	10000000	-0.315674	0.234822
AH06	10020001	10040000	0.000779542	0.0011734	0.000872873	0.00201936			AH06	10020000	-0.960003	0.721507
AH06	10040001	10060000	0.000183902	0.000318411	0.000270395	0.00038179			AH06	10040000	-1.82712	0.095302
AH06	10060001	10080000	0.000792933	0.00226905	0.00112653	0.00135771			AH06	10060000	-1.03164	2.17288
AH06	10080001	10100000	0.00048068	0.00131074	0.000329682	0.000371573			AH06	10080000	-0.882669	1.60705
AH06	10100001	10120000	0.000549886	0.00188203	0.00105722	0.00116737			AH06	10100000	-1.58335	2.02667
AH06	10120001	10140000	0.000545407	0.00163926	0.000406309	0.000416296			AH06	10120000	-1.48553	1.47796
AH06	10140001	10160000	0.00013155	0.000181923	1.39e-06	1.33891e-06			AH06	10140000	-0.256001	1.5241
AH06	10160001	10180000	0.00276936	0.0016927	8.3e-05	5.60144e-05			AH06	10160000	0.755611	0.205338
AH06	10180001	10200000	0.00138359	0.00123251	0.000198759	0.000115972			AH06	10180000	0.185094	0.5335
AH06	10200001	10220000	0.000613894	0.000618667	5.27e-05	9.8357e-05			AH06	10200000	1.12977	1.93264
AH06	10220001	10240000	0.00374414	0.00155699	0.000419133	0.000566216			AH06	10220000	1.10387	0.952651
AH06	10240001	10260000	0.00269715	0.000857021	0.00025121	0.000221209			AH06	10240000	1.41792	0.552432
AH06	10300001	10320000	6.4929e-05	3.31485e-06	#N/A	#N/A			AH06	10300000	0.112596	3.00745
AH06	10320001	10340000	0.00066944	0.00117557	0.000743834	0.00114321			AH06	10320000	-1.46145	0.392959
AH06	10340001	10360000	0.00174275	0.0027128	0.000271905	0.00094425			AH06	10340000	0.0762411	1.95876
AH06	10360001	10380000	0.000687211	0.000639682	0.000223109	0.00113878			AH06	10360000	-1.07018	0.0865469
AH06	10380001	10400000	0.000637395	0.00116199	8.71e-05	0.0012105			AH06	10380000	-1.65611	0.120653
AH06	10400001	10420000	0.00038425	0.00066115	0.000415484	0.00125732			AH06	10400000	-2.0189	0.881219
AH06	10420001	10440000	0.000505115	0.000858982	0.000147093	0.00150419			AH06	10420000	-2.17779	0.922572
AH06	10440001	10460000	0.000331366	0.000607422	4.69e-05	0.00121421			AH06	10440000	-2.20198	0.513461
AH06	10460001	10480000	0.000553102	0.000878932	0.000419588	0.00154852			AH06	10460000	-1.77649	0.625074
AH06	10480001	10500000	0.000549966	0.00106599	0.000144896	0.00118776			AH06	10480000	-1.48838	0.543472
AH06	10500001	10520000	0.00119477	0.000672876	7.2e-05	0.000851235			AH06	10500000	0.384659	-1.12465
AH06	10520001	10540000	0.00199171	0.0012251	0.000325058	0.00088725			AH06	10520000	1.22967	-0.139693
AH06	10540001	10560000	0.00330464	0.00114921	0.000113369	0.00111176			AH06	10540000	1.15043	-1.42149
AH06	10560001	10580000	0.00307923	0.00141455	0.000380584	0.00151274			AH06	10560000	0.69188	-1.27145
AH06	10580001	10600000	0.000699811	0.000929666	0.000156919	0.000750262			AH06	10580000	-1.62123	-0.494929
AH06	10600001	10620000	1.77288e-05	5.70407e-06	#N/A	#N/A			AH06	10600000	1.39971	0.896445
AH06	10640001	10660000	1.82712e-05	2.52161e-05	#N/A	#N/A			AH06	10640000	-0.708147	-0.81154
AH06	10680001	10700000	0.0009996	0.000320866	0.000353845	0.000678261			AH06	10680000	0.584493	-1.66241
AH06	10700001	10720000	0.00213435	0.000410835	0.000708658	0.000719412			AH06	10700000	2.22625	-2.118
AH06	10720001	10740000	0.00408081	0.000799969	0.00167462	0.00146592			AH06	10720000	2.27	-2.15733
AH06	10740001	10760000	0.00286899	0.000711201	0.000641066	0.000578808			AH06	10740000	1.82	-2.08718
AH06	10760001	10780000	0.00344957	0.00059259	0.00115661	0.00119379			AH06	10760000	2.6469	-1.98199
AH06	10780001	10800000	0.000765203	0.000349971	0.000314996	0.000328221			AH06	10780000	0.485468	-1.23435
AH06	10800001	10820000	0.00268032	0.000827024	0.000499984	0.0007324			AH06	10800000	0.54959	-1.34438
AH06	10820001	10840000	0.00124456	0.000485825	0.000283499	0.000161613			AH06	10820000	0.108251	-0.808715
AH06	10840001	10860000	0.0050996	0.00217813	0.00105114	0.00109861			AH06	10840000	2.21265	-0.955048
AH06	10860001	10880000	0.00115962	0.000663652	0.000991574	0.00110331			AH06	10860000	0.278449	-1.27539
AH06	10880001	10900000	0.000675938	0.00100343	0.000768697	0.000949458			AH06	10880000	-1.353	-0.87751
AH06	10900001	10920000	0.00210119	0.000972444	0.000293916	0.000335717			AH06	10900000	0.966381	0.901172
AH06	10920001	10940000	0.00134482	0.00118338	0.000378088	0.000480088			AH06	10920000	-0.687069	0.0963332
AH06	10940001	10960000	0.00136845	0.000699728	0.000789389	0.000998886			AH06	10940000	0.480099	-0.601294
AH06	10960001	10980000	0.00129893	0.00111861	0.000396426	0.000618034			AH06	10960000	1.35184	0.80823
AH06	10980001	11000000	0.00328126	0.00209212	0.000852088	0.00136775			AH06	10980000	3.00129	1.4519
AH06	11000001	11020000	0.00155124	0.000766252	0.000801045	0.00130774			AH06	11000000	1.34012	0.44785
AH06	11020001	11040000	0.000787666	0.000729678	0.000244901	0.00121213			AH06	11020000	-0.0941564	-0.44523
AH06	11040001	11060000	0.000973686	0.00177131	0.000142425	0.00105948			AH06	11040000	-1.00177	0.87484
AH06	11060001	11080000	0.00196075	0.00303923	0.000151767	0.00157626			AH06	11060000	-0.583704	0.819902
AH06	11080001	11100000	0.00128162	0.0029395	0.00020925	0.00174358			AH06	11080000	-1.10967	1.09487
AH06	11100001	11120000	4.32858e-05	0.000203558	3.89e-05	8.65148e-05			AH06	11100000	-1.45705	1.19444
AH06	11120001	11140000	0.0022772	0.00164987	0.000569884	0.00271913			AH06	11120000	-0.219343	-1.22808
AH06	11140001	11160000	0.0011631	0.0017861	0.000586989	0.00250097			AH06	11140000	-0.592688	0.807637
AH06	11160001	11180000	0.00134864	0.00221193	0.00127485	0.00276516			AH06	11160000	-0.863143	0.661227
AH06	11180001	11200000	0.00216405	0.00176166	0.00131359	0.00224596			AH06	11180000	0.748729	0.326135
AH06	11200001	11220000	0.000790538	0.00152823	0.00100617	0.00138287			AH06	11200000	-1.31418	0.713666
AH06	11220001	11240000	0.000867386	0.00162279	0.00252435	0.00281452			AH06	11220000	-1.8275	-0.117097
AH06	11240001	11260000	0.000716151	0.00118023	0.00186115	0.0017008			AH06	11240000	-1.65367	0.489352
AH06	11260001	11280000	0.000261998	0.000767293	0.00129179	0.000991232			AH06	11260000	-2.01335	0.634655
AH06	11280001	11300000	0.000587273	0.00063734	0.00147347	0.00169269			AH06	11280000	-2.20786	-0.81346
AH06	11300001	11320000	0.000678475	0.000436499	0.00246746	0.00272378			AH06	11300000	-2.15232	-1.59095
AH06	11320001	11340000	0.000685917	0.0017426	0.00127902	0.00146808			AH06	11320000	-1.76053	0.232871
AH06	11340001	11360000	0.000646148	0.00126019	0.000809309	0.0009911			AH06	11340000	-0.711598	0.33206
AH06	11360001	11380000	0.000819498	0.00085017	0.000909894	0.000976795			AH06	11360000	-0.244091	-0.197568
AH06	11380001	11400000	0.0020727	0.0013606	0.00162563	0.00207479			AH06	11380000	0.430056	-0.146443
AH06	11400001	11420000	0.00261819	0.00102111	0.000840909	0.000984934			AH06	11400000	1.38024	-1.31844
AH06	11420001	11440000	0.00395983	0.000992843	0.0014224	0.00156409			AH06	11420000	2.81062	-1.35043
AH06	11440001	11460000	0.00328673	0.00106427	0.00102418	0.00191214			AH06	11440000	2.83899	-0.836412
AH06	11460001	11480000	0.00113969	0.000552446	0.000676179	0.000857169			AH06	11460000	1.10448	-0.844354
AH06	11480001	11500000	0.00123552	0.000549128	0.000969504	0.00141308			AH06	11480000	0.139226	-1.12929
AH06	11500001	11520000	0.00140113	0.00161834	0.001066	0.00141918			AH06	11500000	-0.137799	1.04962
AH06	11520001	11540000	0.00145916	0.000559731	0.000743908	0.000875061			AH06	11520000	0.636663	-1.22694
AH06	11540001	11560000	0.0012944	0.000414626	0.00116479	0.00154305			AH06	11540000	-0.301613	-1.91551
AH06	11560001	11580000	0.00200424	0.00124184	0.00178969	0.00322183			AH06	11560000	-0.294768	-1.27487
AH06	11580001	11600000	0.0013064	0.00065405	0.000777157	0.00153132			AH06	11580000	0.445462	-0.108869
AH06	11600001	11620000	0.00232792	0.00133105	0.00115929	0.00213499			AH06	11600000	0.582511	-0.896819
AH06	11620001	11640000	0.00222709	0.00197977	0.00119985	0.00186764			AH06	11620000	0.662757	-0.0285883
AH06	11640001	11660000	0.00230446	0.00179143	0.00205857	0.00382274			AH06	11640000	0.61953	0.631327
AH06	11660001	11680000	0.00395549	0.00351264	0.00211272	0.0034596			AH06	11660000	1.22997	1.36279
AH06	11680001	11700000	0.00533963	0.00536924	0.00229368	0.00396411			AH06	11680000	0.929062	1.70031
AH06	11700001	11720000	0.00212005	0.00187218	0.00145982	0.00194545			AH06	11700000	0.910869	0.729727
AH06	11720001	11740000	0.00242535	0.00178156	0.00162293	0.00267965			AH06	11720000	1.99105	1.8148
AH06	11760001	11780000	0.00124887	0.00116189	0.000466004	0.00184279			AH06	11760000	0.350315	0.695934
AH06	11780001	11800000	0.00201753	0.00209716	0.000735002	0.00218817			AH06	11780000	0.491933	1.1717
AH06	11800001	11820000	0.00296917	0.00457031	0.00191066	0.0013785			AH06	11800000	0.261544	2.26812
AH06	11820001	11840000	0.00290474	0.00429537	0.00167631	0.00170351			AH06	11820000	0.0800092	1.72549
AH06	11840001	11860000	0.00101967	0.000880356	0.000409592	0.00230059			AH06	11840000	-1.1252	0.0971876
AH06	11860001	11880000	0.000444348	0.000276851	0.000234409	0.00145072			AH06	11860000	-0.988753	-0.140735
AH06	11880001	11900000	0.00205483	0.00103793	0.000700838	0.00390228			AH06	11880000	-0.662756	-0.596913
AH06	11900001	11920000	0.00154941	0.000807028	0.000768997	0.00511566			AH06	11900000	-1.10108	-0.848505
AH06	11920001	11940000	0.00195832	0.0010094	0.000276788	0.00204838			AH06	11920000	0.392954	-0.899524
AH06	11940001	11960000	0.00234955	0.00073764	0.000526974	0.00349822			AH06	11940000	-0.0130147	-1.80469
AH06	11960001	11980000	0.00142964	0.000594063	0.00023789	0.00145365			AH06	11960000	0.0989219	-1.28714
AH06	11980001	12000000	0.00284122	0.000889466	0.000449939	0.00349172			AH06	11980000	0.293265	-1.85045
AH06	12000001	12020000	0.00196609	0.000824999	0.000255705	0.00167288			AH06	12000000	0.39632	-0.401811
AH06	12020001	12040000	0.00196406	0.000680601	0.0005539	0.00314874			AH06	12020000	-0.267465	-1.66454
AH06	12040001	12060000	0.00173457	0.000461322	0.00111624	0.002011			AH06	12040000	0.56012	-1.82855
AH06	12060001	12080000	0.00242127	0.000799333	0.000169961	0.00152316			AH06	12060000	0.530019	-1.14304
AH06	12080001	12100000	0.00105767	0.000902605	0.000648776	0.00426167			AH06	12080000	-1.68158	-1.51814
AH06	12100001	12120000	0.00133566	0.00136336	0.000813435	0.00501117			AH06	12100000	-1.69862	-1.02308
AH06	12120001	12140000	0.00109142	0.000960297	0.000496013	0.00426489			AH06	12120000	-1.74804	-1.30001
AH06	12140001	12160000	0.000887076	0.00104115	0.000659618	0.00215266			AH06	12140000	-1.70971	-1.13264
AH06	12160001	12180000	0.000871765	0.000937754	0.000408054	0.000797561			AH06	12160000	-1.52649	-0.868014
AH06	12180001	12200000	0.000730367	0.000742083	0.000365376	0.00107372			AH06	12180000	-1.71053	-0.694608
AH06	12200001	12220000	0.00100375	0.000830637	0.000570072	0.00123533			AH06	12200000	-1.48315	-1.53575
AH06	12220001	12240000	0.000802705	0.000880861	0.000173911	0.000308686			AH06	12220000	-1.58246	-1.21855
AH06	12260001	12280000	0.000619249	0.000603245	0.000232568	0.000414462			AH06	12260000	-1.52431	-1.31732
AH06	12280001	12300000	0.000639124	0.000398543	0.000292801	0.00042184			AH06	12280000	-1.38964	-1.24929
AH06	12300001	12320000	0.000282972	0.00033654	5.56e-05	9.17918e-05			AH06	12300000	-1.18135	-0.761896
AH06	12320001	12340000	0.000542864	0.000327063	0.000187848	0.000456729			AH06	12320000	-1.01075	-1.34186
AH06	12340001	12360000	0.00166756	0.000824911	0.000340237	0.00076559			AH06	12340000	-0.412635	-1.40687
AH06	12360001	12380000	0.000329273	0.000295807	2.93e-05	3.56138e-05			AH06	12360000	-1.29415	-0.468491
AH06	12380001	12400000	0.000736843	0.00098995	0.000155955	0.000321229			AH06	12380000	-1.5878	-0.855556
AH06	12400001	12420000	0.00154098	0.00140012	0.000416524	0.000498851			AH06	12400000	-1.5151	-1.26031
AH06	12420001	12440000	0.000998825	0.000983003	0.000437293	0.000843469			AH06	12420000	-1.55857	-1.30771
AH06	12440001	12460000	0.000353794	0.000584006	0.000268798	0.000782519			AH06	12440000	-1.86491	-0.251719
AH06	12460001	12480000	0.00085136	0.000891173	0.000632338	0.000964486			AH06	12460000	-1.49855	-1.02471
AH06	12480001	12500000	0.00149888	0.00127628	0.000288407	0.000727656			AH06	12480000	-0.536511	-0.0702788
AH06	12500001	12520000	0.00138571	0.000583052	0.000154111	0.000390471			AH06	12500000	-0.31245	-1.46328
AH06	12520001	12540000	0.00140715	0.000609673	0.000234212	0.000700856			AH06	12520000	-0.231166	-1.43758
AH06	12540001	12560000	0.00090969	0.000300351	0.000244609	0.000400313			AH06	12540000	-0.512491	-1.47108
AH06	12560001	12580000	0.00327322	0.000563035	0.000568206	0.00115406			AH06	12560000	0.872439	-1.31692
AH06	12580001	12600000	0.00444636	0.00114236	0.000555204	0.00104327			AH06	12580000	1.51283	-0.434234
AH06	12600001	12620000	0.00469688	0.00078674	0.000252706	0.000620336			AH06	12600000	2.10639	-0.930136
AH06	12620001	12640000	0.00194405	0.000417562	0.000171011	0.000450671			AH06	12620000	1.29579	-1.46372
AH06	12640001	12660000	0.00269354	0.000433193	0.000437102	0.000934386			AH06	12640000	1.00762	-0.96363
AH06	12660001	12680000	0.00125142	0.000236582	0.000151721	0.000385864			AH06	12660000	1.03062	-1.10461
AH06	12680001	12700000	0.00227258	0.000473243	0.000399627	0.000882088			AH06	12680000	1.29205	-0.936573
AH06	12700001	12720000	0.0059918	0.000961492	0.0005286	0.0012377			AH06	12700000	2.89146	-0.715142
AH06	12720001	12740000	0.00418697	0.000431806	0.000432962	0.00100833			AH06	12720000	2.42996	-1.80268
AH06	12740001	12760000	0.000934689	0.000171559	8.51e-05	0.000162783			AH06	12740000	4.1237	0.355977
AH06	12760001	12780000	0.00359773	0.000732304	0.000634906	0.000834077			AH06	12760000	1.68114	-0.881823
AH06	12780001	12800000	0.000802603	0.000340392	0.000100139	0.000161357			AH06	12780000	2.07696	1.417
AH06	12800001	12820000	0.00206855	0.000722298	0.000475167	0.00063573			AH06	12800000	1.28815	-0.281842
AH06	12820001	12840000	0.00116811	0.00103972	0.00111158	0.00153138			AH06	12820000	-0.701172	0.44387
AH06	12840001	12860000	0.00131988	0.00137555	0.00164923	0.00214246			AH06	12840000	-0.714281	0.789361
AH06	12860001	12880000	0.000693514	0.000630836	0.000454764	0.000739564			AH06	12860000	-0.184199	0.803455
AH06	12880001	12900000	0.000622373	0.000652095	0.000634842	0.000741414			AH06	12880000	-0.10221	0.913016
AH06	12900001	12920000	0.00108633	0.000301319	0.000785162	0.00111125			AH06	12900000	1.24244	-1.48366
AH06	12920001	12940000	0.00367062	0.00143374	0.00223439	0.00289951			AH06	12920000	1.63175	-0.64671
AH06	12940001	12960000	0.00538449	0.00222445	0.00369988	0.00459976			AH06	12940000	1.58509	-0.729953
AH06	12960001	12980000	0.00306396	0.00113759	0.00176344	0.00211586			AH06	12960000	2.33157	-0.804095
AH06	12980001	13000000	0.00117354	0.000415063	0.000637628	0.000769168			AH06	12980000	1.92408	-0.861749
AH06	13000001	13020000	0.00222946	0.000966647	0.00158477	0.00188985			AH06	13000000	1.233	-0.838512
AH06	13020001	13040000	0.00349001	0.00112585	0.00199496	0.00242866			AH06	13020000	1.45173	-1.14505
AH06	13040001	13060000	0.00322908	0.00233312	0.00200029	0.00244232			AH06	13040000	1.6782	0.69401
AH06	13060001	13080000	0.00378313	0.000932433	0.00159026	0.00252936			AH06	13060000	1.33671	-1.45276
AH06	13080001	13100000	0.00336481	0.000699839	0.00141717	0.00238405			AH06	13080000	1.43213	-1.93466
AH06	13100001	13120000	0.00253128	0.000907013	0.000758249	0.00116151			AH06	13100000	2.15606	0.387603
AH06	13120001	13140000	0.00396371	0.00108599	0.00218185	0.00394885			AH06	13120000	1.61015	0.112084
AH06	13140001	13160000	0.00184508	0.000751783	0.00083851	0.00115576			AH06	13140000	1.41053	-0.0289747
AH06	13160001	13180000	0.00327175	0.00146522	0.000801173	0.000955261			AH06	13160000	2.94576	0.760554
AH06	13180001	13200000	0.00426359	0.00240073	0.00243014	0.00313083			AH06	13180000	1.12418	-0.275354
AH06	13200001	13220000	0.00500478	0.0022551	0.00284321	0.00323776			AH06	13200000	1.13663	-1.36201
AH06	13220001	13240000	0.00294411	0.00177853	0.00148456	0.00159451			AH06	13220000	0.472433	-0.772001
AH06	13240001	13260000	0.00258959	0.00136563	0.00111739	0.00125712			AH06	13240000	1.02165	-1.13887
AH06	13260001	13280000	0.00491282	0.00258022	0.00238443	0.00256053			AH06	13260000	0.705571	-1.27888
AH06	13280001	13300000	0.00246279	0.00141397	0.00127717	0.00207352			AH06	13280000	0.195798	-1.2214
AH06	13300001	13320000	0.000412505	0.000539705	0.000712684	0.000969103			AH06	13300000	-2.2651	-0.143318
AH06	13320001	13340000	0.000500181	0.000764878	0.000469633	0.000655949			AH06	13320000	-2.14587	-0.98003
AH06	13340001	13360000	0.000760433	0.00046475	0.000333993	0.000944511			AH06	13340000	-1.82914	0.455468
AH06	13360001	13380000	0.000948028	2.18063e-05	0.000449786	0.00116074			AH06	13360000	-1.83039	3.90368
AH06	13380001	13400000	0.000707449	7.93441e-06	0.000785442	0.000860597			AH06	13380000	-1.64063	3.30205
AH06	13400001	13420000	0.000373456	3.2455e-06	0.000766734	0.00097539			AH06	13400000	-1.99202	3.63654
AH06	13420001	13440000	0.000390062	0.000504513	0.000605303	0.000682098			AH06	13420000	-2.13618	0.64442
AH06	13440001	13460000	0.000427633	0.000542855	0.000397759	0.000397233			AH06	13440000	-1.89571	0.0442285
AH06	13460001	13480000	0.000572422	0.00168567	0.00133544	0.0011434			AH06	13460000	-2.22035	-0.726681
AH06	13480001	13500000	0.000650617	0.00106563	0.00115658	0.00118535			AH06	13480000	-1.73338	0.515222
AH06	13500001	13520000	0.00106811	0.00198332	0.00510181	0.00272745			AH06	13500000	-1.76694	-0.227588
AH06	13520001	13540000	0.000629711	0.000869585	0.0014321	0.00136221			AH06	13520000	-1.90001	0.186944
AH06	13540001	13560000	0.000595605	0.000742862	0.00187731	0.00136177			AH06	13540000	-1.89412	-0.483473
AH06	13560001	13580000	0.000991739	0.00173701	0.0029796	0.00134786			AH06	13560000	-1.72456	-0.202305
AH06	13580001	13600000	0.00054509	0.00151395	0.00234645	0.00115289			AH06	13580000	-2.01887	0.036803
AH06	13600001	13620000	0.000516997	0.000744894	0.00105682	0.000533538			AH06	13600000	-1.60364	0.111446
AH06	13620001	13640000	0.000424196	0.000928744	0.000970495	0.000512061			AH06	13620000	-1.86604	-0.926151
AH06	13640001	13660000	0.000671858	0.00139631	0.00241466	0.000832428			AH06	13640000	-1.8409	-0.701111
AH06	13660001	13680000	0.000721465	0.000930859	0.000512904	0.000412382			AH06	13660000	-1.50435	0.354836
AH06	13680001	13700000	0.000795332	0.00135056	0.00264035	0.00111097			AH06	13680000	-1.91645	-0.865825
AH06	13700001	13720000	0.000296267	0.000729881	0.000837318	0.000286464			AH06	13700000	-2.07807	-0.708043
AH06	13720001	13740000	0.000378062	0.00107228	0.000660289	0.00171375			AH06	13720000	-2.10693	-0.47006
AH06	13740001	13760000	0.000665528	0.000616818	0.00069062	0.00185736			AH06	13740000	-1.33864	1.15971
AH06	13760001	13780000	0.000182206	0.000122557	2.86e-05	0.000412521			AH06	13760000	-1.54261	0.13501
AH06	13780001	13800000	0.000839548	0.00133123	0.000192344	0.00152972			AH06	13780000	-1.25292	0.144164
AH06	13800001	13820000	0.000720953	0.00115137	0.0004854	0.00314425			AH06	13800000	-1.74271	-0.833148
AH06	13820001	13840000	0.000504688	0.00184077	0.000258407	0.0021751			AH06	13820000	-2.18607	-0.470367
AH06	13840001	13860000	0.000799165	0.00199687	0.000323649	0.00295412			AH06	13840000	-1.87073	-0.206361
AH06	13860001	13880000	0.00128773	0.00350365	1.15e-06	0.000201471			AH06	13860000	-1.76649	0.00902323
AH06	13880001	13900000	5.84214e-05	0.000202043	#N/A	7.88039e-06			AH06	13880000	-1.96982	0.0768691
AH06	13900001	13920000	0.000784303	0.00240449	0.000436463	0.00486878			AH06	13900000	-2.0452	-0.406845
AH06	13920001	13940000	0.00049762	0.00100169	0.000574973	0.00248193			AH06	13920000	-1.74414	-0.235608
AH06	13940001	13960000	0.000943497	0.00171563	0.000265954	0.00326109			AH06	13940000	-1.60681	-0.613992
AH06	13960001	13980000	0.000728346	0.00204543	0.000484605	0.00322626			AH06	13960000	-1.92076	-0.064744
AH06	13980001	14000000	0.000592939	0.00130406	0.000345248	0.00228456			AH06	13980000	-1.91711	-0.25393
AH06	14000001	14020000	0.000384802	0.000856505	0.00020893	0.00185311			AH06	14000000	-1.98285	-0.781509
AH06	14020001	14040000	0.000636432	0.00153569	0.000773353	0.00201214			AH06	14020000	-2.12086	-0.657292
AH06	14040001	14060000	0.000465007	0.00118924	0.000716484	0.0017702			AH06	14040000	-2.13096	-0.649725
AH06	14060001	14080000	0.000457143	0.000492349	0.000373416	0.00121249			AH06	14060000	-1.7641	-0.605248
AH06	14080001	14100000	0.000709985	0.000868934	0.000951071	0.00155672			AH06	14080000	-1.56449	-0.15697
AH06	14100001	14120000	0.0010629	0.0013716	0.00227192	0.00340704			AH06	14100000	-1.89344	-1.4108
AH06	14120001	14140000	0.000731713	0.000370839	0.000584265	0.000891609			AH06	14120000	-1.55401	0.491693
AH06	14180001	14200000	0.000138313	0.000201172	2.14e-05	3.32189e-05			AH06	14180000	-0.276157	1.05943
AH06	14200001	14220000	0.00112037	0.00187422	0.000253679	0.000250489			AH06	14200000	-0.664261	1.32537
AH06	14220001	14240000	0.00022818	0.000233818	0.000560536	0.00080665			AH06	14220000	-1.71991	-1.22092
AH06	14240001	14260000	0.000491333	0.000541044	0.000851297	0.00121726			AH06	14240000	-1.61413	-0.80257
AH06	14260001	14280000	0.000351632	0.00103604	0.000898897	0.00142478			AH06	14260000	-1.95865	-0.569644
AH06	14280001	14300000	7.17003e-05	8.27145e-05	5.19e-05	4.46352e-05			AH06	14280000	-0.64367	0.506973
AH06	14300001	14320000	0.000919069	0.00221221	0.00205043	0.0034362			AH06	14300000	-1.6654	1.14367
AH06	14320001	14340000	0.00112733	0.00142151	0.00197538	0.00312675			AH06	14320000	-1.16458	0.152039
AH06	14340001	14360000	0.00160846	0.00198636	0.0023375	0.00378154			AH06	14340000	-0.90155	0.398389
AH06	14360001	14380000	0.00167137	0.00238044	0.00284332	0.00459149			AH06	14360000	-1.01449	0.705498
AH06	14380001	14400000	0.00154181	0.00279372	0.00282069	0.00461225			AH06	14380000	-1.09428	1.21808
AH06	14400001	14420000	0.00156398	0.00242345	0.00251589	0.0039024			AH06	14400000	-1.33109	0.528418
AH06	14420001	14440000	0.000895704	0.00106113	0.000971822	0.00154009			AH06	14420000	-0.66141	0.775855
AH06	14440001	14460000	0.00118367	0.00246289	0.00212926	0.00342111			AH06	14440000	-1.55014	0.725639
AH06	14460001	14480000	0.000960905	0.00179185	0.00228755	0.00351634			AH06	14460000	-1.62025	0.628632
AH06	14480001	14500000	0.000461833	0.000877782	0.000852794	0.00116963			AH06	14480000	-1.59817	0.621475
AH06	14500001	14520000	0.00104238	0.00142483	0.00104261	0.000853811			AH06	14500000	-0.925968	0.879475
AH06	14520001	14540000	0.000548673	0.000817985	0.00024318	0.000322732			AH06	14520000	-1.32405	0.64222
AH06	14540001	14560000	0.000966465	0.00179499	0.000196717	0.000326336			AH06	14540000	-1.41862	0.873924
AH06	14560001	14580000	0.000685809	0.00143746	0.000172443	0.000230371			AH06	14560000	-1.43	1.03842
AH06	14580001	14600000	0.00107528	0.00187851	0.000179233	0.000208091			AH06	14580000	-1.27046	1.30511
AH06	14600001	14620000	0.00109647	0.00289616	0.000374417	0.000585933			AH06	14600000	-1.84841	0.954754
AH06	14620001	14640000	0.000946354	0.00149682	0.00117878	0.00115659			AH06	14620000	-1.6292	0.525826
AH06	14640001	14660000	0.000760949	0.00153113	0.000440647	0.000506823			AH06	14640000	-1.25935	1.1087
AH06	14660001	14680000	0.000646426	0.00139986	8.77e-05	8.95782e-05			AH06	14660000	-1.362	1.5015
AH06	14680001	14700000	0.000899736	0.00191029	0.000288563	0.000369927			AH06	14680000	-1.35132	0.955958
AH06	14700001	14720000	0.00105478	0.00143227	0.000297091	0.000266372			AH06	14700000	-1.01558	1.04537
AH06	14720001	14740000	0.000937979	0.00154338	0.000408977	0.000450565			AH06	14720000	-1.46953	0.364475
AH06	14740001	14760000	0.000233318	0.000725173	0.000103992	9.24337e-05			AH06	14740000	-2.03714	0.109356
AH06	14760001	14780000	0.000821934	0.00129591	0.000337229	0.000247253			AH06	14760000	-1.89642	0.745156
AH06	14780001	14800000	0.000578128	0.000497082	0.000231005	0.000186484			AH06	14780000	-1.68521	-0.201695
AH06	14800001	14820000	0.0008341	0.00122318	0.000638545	0.000527942			AH06	14800000	-1.88316	-0.935018
AH06	14820001	14840000	0.000839759	0.000580691	0.000504561	0.000443259			AH06	14820000	-1.43847	-1.0003
AH06	14840001	14860000	0.00106378	0.00094682	0.000580712	0.000477022			AH06	14840000	-1.50933	-0.499691
AH06	14860001	14880000	0.00121993	0.000861272	0.000637176	0.000438139			AH06	14860000	-1.64549	-1.14676
AH06	14880001	14900000	0.0010336	0.00108525	0.0010132	0.000672759			AH06	14880000	-1.60574	-0.879673
AH06	14900001	14920000	0.00169181	0.00183146	0.00107904	0.000721214			AH06	14900000	-1.55555	-1.54172
AH06	14920001	14940000	0.0010043	0.00121786	0.00124823	0.000768393			AH06	14920000	-1.22345	-0.544311
AH06	14940001	14960000	0.00115097	0.000947752	0.00129451	0.000713289			AH06	14940000	-1.41005	-1.33422
AH06	14960001	14980000	0.00116452	0.00124439	0.000976308	0.000804998			AH06	14960000	-1.61454	-1.46083
AH06	14980001	15000000	0.00109136	0.000760303	0.00101997	0.000494329			AH06	14980000	-1.48104	-1.69875
AH06	15000001	15020000	0.00104149	0.000958087	0.00129925	0.000828421			AH06	15000000	-1.53576	-1.66541
AH06	15020001	15040000	0.000517941	0.0005586	0.000612632	0.000677334			AH06	15020000	-1.80253	-1.39464
AH06	15040001	15060000	0.000841349	0.000887105	0.00084444	0.000985883			AH06	15040000	-1.85191	-1.55752
AH06	15060001	15080000	0.00049877	0.000999797	0.000972722	0.0010194			AH06	15060000	-2.09014	-0.742594
AH06	15080001	15100000	0.000162149	0.000418546	0.000143338	0.000157187			AH06	15080000	-2.30174	-0.705429
AH06	15100001	15120000	0.000115509	0.000336391	0.000118366	0.000282631			AH06	15100000	-2.33383	-1.22754
AH06	15120001	15140000	0.000269495	0.000520522	5.56e-05	0.000332987			AH06	15120000	-2.27877	-0.125524
AH06	15140001	15160000	3.14403e-05	1.81134e-06	#N/A	#N/A			AH06	15140000	-1.23039	-0.190414
AH06	15160001	15180000	0.000199749	0.00066173	0.000254078	0.000860637			AH06	15160000	-2.45614	-1.29911
AH06	15180001	15200000	0.000394118	0.000451018	4.47e-05	0.000611671			AH06	15180000	-2.09377	-0.849016
AH06	15200001	15220000	0.000261865	0.000610519	0.000214335	0.000694392			AH06	15200000	-2.31354	-1.25398
AH06	15220001	15240000	0.00010408	0.000278396	9.83e-05	0.000334948			AH06	15220000	-2.31987	-0.217795
AH06	15240001	15260000	0.000384294	0.0023124	0.000488352	0.000843028			AH06	15240000	-2.45125	-0.405154
AH06	15260001	15280000	0.00058314	0.00289902	0.000397688	0.000607416			AH06	15260000	-2.42783	-0.569213
AH06	15280001	15300000	0.000369819	0.0017778	9.19e-05	0.000601767			AH06	15280000	-2.45509	-0.863019
AH06	15300001	15320000	0.000304053	0.00164297	0.000144436	0.00166508			AH06	15300000	-2.42897	-0.200743
AH06	15320001	15340000	0.000300626	0.0017232	4.08e-05	0.00151297			AH06	15320000	-2.52871	-0.522487
AH06	15340001	15360000	0.000337052	0.00107723	0.000371313	0.000421327			AH06	15340000	-2.09939	-0.483636
AH06	15360001	15380000	0.000337999	0.00142173	1.91e-05	0.000215916			AH06	15360000	-2.11332	-0.262567
AH06	15380001	15400000	0.000200157	0.000891695	0.000286715	0.000216303			AH06	15380000	-2.27611	0.161237
AH06	15400001	15420000	0.000823251	0.00261961	0.000204568	0.000255487			AH06	15400000	-1.96464	0.0303765
AH06	15420001	15440000	0.000884331	0.00249643	0.000368364	0.000371944			AH06	15420000	-1.96876	0.13226
AH06	15440001	15460000	0.000428874	0.00158997	0.000113146	0.000104011			AH06	15440000	-2.10018	-0.0568331
AH06	15460001	15480000	0.000828422	0.00285948	0.000418742	0.000323625			AH06	15460000	-2.09048	-0.586839
AH06	15480001	15500000	0.000442682	0.00101097	6.33e-05	4.24812e-05			AH06	15480000	-1.73689	0.650644
AH06	15500001	15520000	0.000844882	0.00304404	0.000695823	0.000674513			AH06	15500000	-2.16572	0.423841
AH06	15520001	15540000	0.000954758	0.00369766	0.000110731	8.37441e-05			AH06	15520000	-2.06277	-0.231515
AH06	15540001	15560000	0.000548989	0.00164405	2.93e-07	4.61022e-07			AH06	15540000	-1.9305	0.009259
AH06	15560001	15580000	0.000799408	0.000716502	8.61e-06	7.19972e-06			AH06	15560000	-0.928373	0.787723
AH06	15580001	15600000	0.00117586	0.00288617	0.000979366	0.000962452			AH06	15580000	-1.96496	0.316652
AH06	15600001	15620000	0.000500196	0.00146262	0.000219938	0.000197695			AH06	15600000	-2.14139	0.746511
AH06	15620001	15640000	0.000622766	0.0018463	0.000315721	0.000330419			AH06	15620000	-2.10167	-0.367389
AH06	15640001	15660000	0.000535566	0.00146709	0.000172988	0.000128247			AH06	15640000	-2.05022	-0.412812
AH06	15660001	15680000	0.000438305	0.00103742	0.000176054	0.000130584			AH06	15660000	-1.84124	-0.634663
AH06	15680001	15700000	5.01636e-05	0.000124327	8.44e-05	4.80758e-05			AH06	15680000	-1.92301	1.48175
AH06	15700001	15720000	0.000622703	0.00156817	0.000204884	0.000141341			AH06	15700000	-1.93394	-0.916281
AH06	15720001	15740000	0.000623767	0.00192057	8.83e-05	6.61123e-05			AH06	15720000	-2.0846	-0.744584
AH06	15740001	15760000	0.000471991	0.000711807	9.65e-05	0.000111666			AH06	15740000	-1.59945	0.706214
AH06	15760001	15780000	0.000986887	0.00235342	0.000301058	0.000230558			AH06	15760000	-1.74023	-0.182481
AH06	15780001	15800000	0.000986782	0.0023836	0.000274558	0.00031299			AH06	15780000	-1.80251	-0.32528
AH06	15800001	15820000	0.000456248	0.00118719	0.000121363	0.000104915			AH06	15800000	-1.71498	-0.738201
AH06	15820001	15840000	0.000277489	0.000712211	0.000258444	0.000220629			AH06	15820000	-1.73298	0.166337
AH06	15840001	15860000	0.000928467	0.00121287	0.000487073	0.000214266			AH06	15840000	-0.678816	0.443924
AH06	15860001	15880000	0.000204239	0.000524061	0.000503039	0.000131712			AH06	15860000	-1.55549	-0.0600713
AH06	15880001	15900000	0.000601695	0.0013499	0.000743091	0.000163639			AH06	15880000	-1.89694	-0.210039
AH06	15900001	15920000	0.00047995	0.00117955	0.000666693	0.000248545			AH06	15900000	-1.77761	0.239236
AH06	15920001	15940000	0.000800898	0.00182678	0.00104247	0.000436478			AH06	15920000	-1.71952	0.856428
AH06	15940001	15960000	0.00140101	0.00334103	0.00195184	0.000573497			AH06	15940000	-1.74938	0.0113545
AH06	15960001	15980000	0.00103057	0.00277836	0.00134517	0.000745999			AH06	15960000	-1.94483	0.24905
AH06	15980001	16000000	0.00116109	0.00248284	0.000152189	0.000357985			AH06	15980000	-1.36456	0.586213
AH06	16000001	16020000	0.000289212	0.000675306	2.22e-05	5.94945e-05			AH06	16000000	-1.45077	1.33368
AH06	16020001	16040000	0.000863388	0.00160068	0.000241939	0.000195769			AH06	16020000	-1.31302	0.721561
AH06	16040001	16060000	0.000747506	0.00114994	0.000421558	0.000163428			AH06	16040000	-1.34811	-0.270481
AH06	16060001	16080000	0.000751378	0.000858547	0.000260692	0.000115451			AH06	16060000	-1.23313	0.626836
AH06	16080001	16100000	0.00148371	0.00211137	0.000512788	0.000377146			AH06	16080000	-1.20738	-0.442944
AH06	16100001	16120000	0.000779794	0.00156315	0.0011452	0.000765726			AH06	16100000	-1.822	0.0482448
AH06	16120001	16140000	0.000372409	0.000656788	0.000517539	0.0003842			AH06	16120000	-1.67682	0.0165009
AH06	16160001	16180000	0.00011073	0.000201821	3.71e-05	7.08318e-05			AH06	16160000	-1.42899	0.382629
AH06	16200001	16220000	0.000435209	0.000842955	0.000701515	0.000501214			AH06	16200000	-1.55449	0.202345
AH06	16220001	16240000	0.000673916	0.0010692	0.000596702	0.000488351			AH06	16220000	-1.25532	-0.143638
AH06	16240001	16260000	0.000894904	0.0016726	0.00036157	0.000540398			AH06	16240000	-1.40795	0.199997
AH06	16260001	16280000	0.00109481	0.00161631	0.000442381	0.000578535			AH06	16260000	-1.38739	-0.359131
AH06	16280001	16300000	0.000428129	0.00046701	0.000263559	0.000404865			AH06	16280000	-1.99116	0.30811
AH06	16300001	16320000	0.000286656	6.71051e-05	2.19e-05	2.33328e-05			AH06	16300000	-1.92449	2.55782
AH06	16320001	16340000	0.000241897	7.91395e-05	#N/A	#N/A			AH06	16320000	-2.01615	1.58536
AH06	16340001	16360000	0.000419224	1.59172e-05	0.000556439	0.000731421			AH06	16340000	-2.34584	1.36564
AH06	16360001	16380000	0.000428057	1.28435e-05	0.000296402	0.00042449			AH06	16360000	-2.2109	1.40273
AH06	16380001	16400000	0.000275892	3.09172e-05	0.000290423	0.0005052			AH06	16380000	-2.13112	1.98277
AH06	16400001	16420000	0.000394846	0.000144701	0.000385213	0.000612949			AH06	16400000	-2.21801	1.40103
AH06	16420001	16440000	0.000794335	0.00121883	0.000254762	0.000283919			AH06	16420000	-1.55321	0.491401
AH06	16440001	16460000	0.000830926	0.00140239	0.000491153	0.000611736			AH06	16440000	-1.68348	-0.517033
AH06	16460001	16480000	0.0014647	0.00159057	0.000480204	0.000524143			AH06	16460000	-1.3319	-0.364166
AH06	16480001	16500000	0.00112791	0.00174099	0.000361285	0.000529672			AH06	16480000	-1.45137	-0.223848
AH06	16500001	16520000	0.000253802	0.000518639	0.000162093	0.000162808			AH06	16500000	-1.66886	-0.29064
AH06	16520001	16540000	0.00065569	0.00128835	0.000416948	0.000447062			AH06	16520000	-1.60948	-0.171627
AH06	16540001	16560000	0.0010052	0.00174423	0.000358424	0.000486515			AH06	16540000	-1.53009	-0.237514
AH06	16560001	16580000	0.000857669	0.00153855	0.000286561	0.000482403			AH06	16560000	-1.63542	-0.448314
AH06	16580001	16600000	0.000862766	0.00114543	0.000199376	0.000304144			AH06	16580000	-1.82277	-1.1383
AH06	16600001	16620000	0.000255318	0.000322478	9.49e-05	0.000120981			AH06	16600000	-0.906875	0.274547
AH06	16620001	16640000	0.000906157	0.00218496	0.000283987	0.00044431			AH06	16620000	-1.18801	2.0905
AH06	16640001	16660000	0.000931633	0.00109699	0.000354504	0.000448987			AH06	16640000	-1.29773	-0.656776
AH06	16660001	16680000	0.00061754	0.00217271	0.000509767	0.00057982			AH06	16660000	-1.77131	1.20363
AH06	16680001	16700000	0.000470441	0.00172358	0.000341258	0.000196628			AH06	16680000	-1.7786	1.99723
AH06	16700001	16720000	0.000427155	0.00165936	0.00146381	0.000794776			AH06	16700000	-2.08244	1.1204
AH06	16720001	16740000	0.000255718	0.00155856	0.000674051	0.000462753			AH06	16720000	-2.22089	1.46913
AH06	16740001	16760000	0.0003709	0.0015509	0.000625298	0.000350577			AH06	16740000	-2.22375	1.88683
AH06	16760001	16780000	0.000614279	0.00392732	0.00189804	0.00100046			AH06	16760000	-2.34358	1.62091
AH06	16780001	16800000	0.000521217	0.00323048	0.00196781	0.00120699			AH06	16780000	-2.25072	2.33719
AH06	16800001	16820000	0.000242193	0.00170215	0.0011388	0.000741973			AH06	16800000	-2.35993	1.20502
AH06	16820001	16840000	0.000424832	0.00254447	0.000212239	0.000247299			AH06	16820000	-2.3486	1.56529
AH06	16840001	16860000	0.000413815	0.00190058	0.000245975	0.000310248			AH06	16840000	-2.1544	2.39642
AH06	16860001	16880000	0.00062067	0.00447868	0.000425581	0.000441924			AH06	16860000	-2.34486	2.26725
AH06	16900001	16920000	0.00079896	0.00434942	0.000412456	0.000646831			AH06	16900000	-2.17957	1.94487
AH06	16920001	16940000	0.000700789	0.00357524	0.000422741	0.000479356			AH06	16920000	-2.06435	1.61581
AH06	16940001	16960000	0.000650583	0.00187857	0.000545142	0.000520447			AH06	16940000	-1.66133	1.30594
AH06	16960001	16980000	0.000456317	0.00225715	0.000619376	0.000625347			AH06	16960000	-2.01075	1.34252
AH06	16980001	17000000	0.000499182	0.00199249	0.000508114	0.000679142			AH06	16980000	-1.77186	1.20547
AH06	17000001	17020000	0.000630628	0.00168055	0.000395307	0.00045838			AH06	17000000	-1.63693	0.817879
AH06	17020001	17040000	0.000439762	0.000861808	0.000159416	0.000165416			AH06	17020000	-1.68274	-0.281614
AH06	17040001	17060000	0.000604367	0.00124629	0.000233265	0.000464922			AH06	17040000	-1.88626	0.12884
AH06	17060001	17080000	0.00031843	0.000620576	0.000379589	0.000389586			AH06	17060000	-1.57023	0.440997
AH06	17080001	17100000	0.00028831	0.00075742	0.000190775	0.000293448			AH06	17080000	-1.87712	0.266725
AH06	17100001	17120000	4.47824e-05	4.01424e-05	#N/A	1.87009e-05			AH06	17100000	-1.12575	0.227171
AH06	17120001	17140000	0.000327165	0.000479207	0.000123737	0.000153983			AH06	17120000	-0.81722	-0.0168477
AH06	17140001	17160000	0.000275448	0.000497928	0.000216598	0.000368481			AH06	17140000	-1.88433	0.0457492
AH06	17160001	17180000	0.000925105	0.00166049	0.000258735	0.000434381			AH06	17160000	-1.52619	-0.308553
AH06	17180001	17200000	0.000742536	0.00131276	0.000483336	0.000581467			AH06	17180000	-1.7423	0.190111
AH06	17200001	17220000	0.000287221	0.00016494	4.43e-05	4.50759e-05			AH06	17200000	-1.13628	1.31563
AH06	17220001	17240000	0.000406004	0.00103698	0.000291715	0.000378894			AH06	17220000	-2.12887	0.5003
AH06	17240001	17260000	0.000498403	0.000837516	0.000210941	0.000203733			AH06	17240000	-1.77542	-0.912636
AH06	17260001	17280000	0.000735358	0.00120508	0.000303675	0.000300082			AH06	17260000	-1.74729	0.394421
AH06	17280001	17300000	0.00064921	0.00146169	0.000781638	0.000698338			AH06	17280000	-1.9879	0.406436
AH06	17300001	17320000	0.000128331	0.000355818	1.2e-05	2.97206e-05			AH06	17300000	-1.7312	0.160746
AH06	17320001	17340000	0.000883836	0.00156182	0.000149369	0.000140301			AH06	17320000	-1.78469	-0.628656
AH06	17340001	17360000	0.000807579	0.00147079	0.000361541	0.000178604			AH06	17340000	-1.89123	-0.802983
AH06	17360001	17380000	0.00101201	0.00214678	0.000245016	0.000240191			AH06	17360000	-1.7165	-0.0127326
AH06	17380001	17400000	0.000272405	0.000629478	8.26e-05	7.25396e-05			AH06	17380000	-1.80387	-0.224851
AH06	17400001	17420000	0.000787348	0.00165223	0.000468013	0.000414776			AH06	17400000	-1.42285	0.0923756
AH06	17420001	17440000	0.000483617	0.00113536	0.000246328	0.000227733			AH06	17420000	-1.83035	0.291279
AH06	17440001	17460000	0.000762055	0.0020162	0.000378262	0.00029651			AH06	17440000	-1.69647	0.964277
AH06	17460001	17480000	0.000834404	0.00120264	0.00037997	0.000344584			AH06	17460000	-1.32062	0.437133
AH06	17480001	17500000	0.000712847	0.00137838	0.000128315	6.9704e-05			AH06	17480000	-1.35001	0.591683
AH06	17500001	17520000	0.00176642	0.00228636	0.000279957	0.000744551			AH06	17500000	-1.15552	-0.251255
AH06	17520001	17540000	0.00120262	0.0016762	0.00023361	0.000627283			AH06	17520000	-1.07919	0.520566
AH06	17540001	17560000	0.00126209	0.00148746	0.000552777	0.000838606			AH06	17540000	-1.23967	-0.21297
AH06	17560001	17580000	0.00134416	0.00176462	0.000272529	0.000686955			AH06	17560000	-1.26998	0.0471009
AH06	17580001	17600000	0.000167214	0.000461067	5.49e-05	9.86636e-05			AH06	17580000	-1.28359	1.1131
AH06	17600001	17620000	0.000984838	0.00119065	0.000270573	0.000330496			AH06	17600000	-0.865872	0.0114502
AH06	17620001	17640000	0.00078689	0.00105965	0.000437273	0.000568551			AH06	17620000	-1.42719	0.0485993
AH06	17640001	17660000	0.00161267	0.00153914	0.000142643	0.000905196			AH06	17640000	-0.852155	-0.596644
AH06	17660001	17680000	0.00113346	0.001428	0.00040003	0.00109589			AH06	17660000	-1.02809	0.0379899
AH06	17680001	17700000	0.000602235	0.000605471	0.000128319	0.000521507			AH06	17680000	-1.24286	-0.691474
AH06	17700001	17720000	0.000860448	0.000966194	0.000305953	0.000678083			AH06	17700000	-1.21081	-0.349846
AH06	17720001	17740000	0.00199299	0.00216032	0.000253456	0.00107239			AH06	17720000	-1.13122	-0.521122
AH06	17740001	17760000	0.00145443	0.00139868	0.000145004	0.000616127			AH06	17740000	-1.12797	-0.562901
AH06	17760001	17780000	0.000461921	0.00072439	0.000185575	0.000181109			AH06	17760000	-1.33996	0.792641
AH06	17780001	17800000	0.00205383	0.00243658	0.00040606	0.000854309			AH06	17780000	-0.390708	0.61968
AH06	17800001	17820000	0.00197122	0.00145399	0.000287125	0.000788216			AH06	17800000	-0.318703	-0.660073
AH06	17820001	17840000	0.00084579	0.00097907	0.000192293	0.000569237			AH06	17820000	-1.05072	-0.0394387
AH06	17840001	17860000	0.000337924	0.000358275	0.000135606	0.000332974			AH06	17840000	-1.0259	1.34151
AH06	17860001	17880000	0.00108002	0.000991944	0.000350953	0.000963892			AH06	17860000	-0.707376	-0.224082
AH06	17880001	17900000	0.00186535	0.00161557	0.00030426	0.00154203			AH06	17880000	-0.706117	-0.476593
AH06	17900001	17920000	0.00113659	0.00111359	0.000698675	0.00156856			AH06	17900000	-1.22589	-0.355353
AH06	17920001	17940000	0.00155305	0.00185317	0.00076722	0.00204988			AH06	17920000	-1.30119	0.561398
AH06	17940001	17960000	0.00114001	0.00152262	0.000564965	0.00131019			AH06	17940000	-1.48068	0.124331
AH06	17980001	18000000	0.000572102	0.000783855	4.22e-05	0.000111162			AH06	17980000	-0.893793	0.114685
AH06	18000001	18020000	0.000847094	0.00109016	0.000295905	0.000602046			AH06	18000000	-0.807533	0.265936
AH06	18020001	18040000	0.000907451	0.00105319	0.000702427	0.00131442			AH06	18020000	-1.17168	0.1555
AH06	18040001	18060000	0.00086475	0.000848589	0.000580865	0.00110642			AH06	18040000	-1.18547	-0.143674
AH06	18060001	18080000	0.00120255	0.00153654	0.000631301	0.00138899			AH06	18060000	-1.4232	-0.124956
AH06	18080001	18100000	0.000585075	0.00102478	0.000166574	0.000691888			AH06	18080000	-1.59487	0.994888
AH06	18100001	18120000	0.00104573	0.00185805	0.000394224	0.00120175			AH06	18100000	-1.19961	0.795768
AH06	18120001	18140000	0.000793523	0.00116721	0.000308534	0.000915958			AH06	18120000	-1.22692	0.110232
AH06	18140001	18160000	0.00152001	0.00217278	0.000822686	0.00192166			AH06	18140000	-1.19287	0.940047
AH06	18160001	18180000	0.00121839	0.00175332	0.000481072	0.00115012			AH06	18160000	-1.1178	0.248578
AH06	18180001	18200000	0.000386583	0.000447554	0.000106154	0.000168818			AH06	18180000	-1.05275	-0.0685837
AH06	18200001	18220000	0.000450464	0.00081697	0.000407027	0.00057781			AH06	18200000	-1.5458	0.204996
AH06	18220001	18240000	0.00131982	0.00194718	0.000579816	0.00138144			AH06	18220000	-1.50171	0.308359
AH06	18240001	18260000	0.000525119	0.000930462	0.000261472	0.000523582			AH06	18240000	-1.37073	1.18518
AH06	18260001	18280000	0.000981039	0.00152881	0.000348788	0.000692356			AH06	18260000	-1.10833	0.884129
AH06	18280001	18300000	0.00100462	0.00134682	0.000686675	0.000987723			AH06	18280000	-1.27627	0.303691
AH06	18300001	18320000	0.000866696	0.000436353	0.000181963	0.000321581			AH06	18300000	0.194516	1.15309
AH06	18320001	18340000	0.00127038	0.00163309	0.000557908	0.00146685			AH06	18320000	-1.28133	-0.247997
AH06	18340001	18360000	0.000477318	0.000642314	0.000293043	0.000581042			AH06	18340000	-1.58144	0.577018
AH06	18360001	18380000	0.000756322	0.00108296	0.000799293	0.000724239			AH06	18360000	-1.48323	0.290979
AH06	18380001	18400000	0.000534474	0.000832972	0.00035075	0.00035662			AH06	18380000	-1.73267	0.394443
AH06	18400001	18420000	0.000818654	0.00134474	0.000164179	0.000254556			AH06	18400000	-1.22954	0.832022
AH06	18420001	18440000	0.000998819	0.00142938	0.000382106	0.000474225			AH06	18420000	-1.35257	0.298171
AH06	18440001	18460000	0.000575184	0.000910794	0.00034397	0.000424379			AH06	18440000	-1.60114	0.153257
AH06	18460001	18480000	0.00143748	0.00130528	0.00041378	0.00064115			AH06	18460000	-1.19221	-0.103738
AH06	18480001	18500000	0.00072834	0.000961445	0.000240719	0.000415064			AH06	18480000	-1.21717	0.0757001
AH06	18500001	18520000	0.000492328	0.000443923	0.000463711	0.000535758			AH06	18500000	-1.62029	-0.575933
AH06	18520001	18540000	0.000625595	0.000816762	0.000392674	0.000489544			AH06	18520000	-1.71126	-0.0838243
AH06	18540001	18560000	0.000984321	0.00116822	0.000244706	0.000250141			AH06	18540000	-1.04523	1.11971
AH06	18560001	18580000	0.000656276	0.000814863	0.000442336	0.000487209			AH06	18560000	-1.28585	0.292962
AH06	18580001	18600000	0.000936113	0.0010299	0.000832143	0.00100929			AH06	18580000	-1.5457	-0.741811
AH06	18600001	18620000	0.00109444	0.000843685	0.000678776	0.000914062			AH06	18600000	-1.32117	-0.518738
AH06	18620001	18640000	0.00077991	0.00194284	0.000454668	0.000411403			AH06	18620000	-1.48474	1.21082
AH06	18640001	18660000	9.53319e-05	0.000181264	5.74e-05	8.41844e-05			AH06	18640000	-1.23419	0.484003
AH06	18680001	18700000	0.000326394	0.000507826	0.000330248	0.000398538			AH06	18680000	-1.6013	0.97793
AH06	18700001	18720000	0.000562314	0.000850761	1.28e-05	1.83954e-05			AH06	18700000	-0.987365	1.4565
AH06	18740001	18760000	0.000209887	0.000273716	0.000766023	0.000758467			AH06	18720000	-1.47762	0.78498
AH06	18760001	18780000	0.00054184	0.000758154	0.000450311	0.000624936			AH06	18740000	-1.84342	-0.366606
AH06	18780001	18800000	0.000907731	0.0013167	0.000642382	0.000914508			AH06	18760000	-1.6319	0.163473
AH06	18800001	18820000	0.000780424	0.00162222	0.000352417	0.00053068			AH06	18780000	-1.53794	0.204867
AH06	18820001	18840000	0.00092577	0.00148085	0.000500577	0.000664825			AH06	18800000	-1.67469	0.795596
AH06	18840001	18860000	0.00052487	0.000820473	#N/A	1.7561e-07			AH06	18820000	-1.46235	0.304909
AH06	18860001	18880000	0.000985512	0.0014184	3.33e-06	1.0101e-05			AH06	18840000	-0.951367	1.16677
AH06	18880001	18900000	0.00104995	0.00190254	2.85e-05	2.40212e-05			AH06	18860000	-1.07231	0.750741
AH06	18900001	18920000	0.000924559	0.0016439	2.17e-06	7.44576e-06			AH06	18880000	-1.22576	1.19777
AH06	18920001	18940000	0.000733624	0.00159776	2.36e-05	1.95619e-05			AH06	18900000	-1.07893	1.15163
AH06	18940001	18960000	0.000398792	0.0010548	0.000258216	0.00030578			AH06	18920000	-1.23354	1.18003
AH06	18960001	18980000	0.000829007	0.00163271	0.000350126	0.000498534			AH06	18940000	-1.70702	0.980435
AH06	18980001	19000000	0.00100513	0.00190338	0.000179668	0.000230944			AH06	18960000	-1.43997	0.872169
AH06	19000001	19020000	0.00107335	0.00167801	1.02e-06	2.34966e-05			AH06	18980000	-1.66583	0.692408
AH06	19020001	19040000	0.000752817	0.00138745	3.54e-06	1.96157e-05			AH06	19000000	-1.31961	0.216744
AH06	19040001	19060000	0.000504724	0.000573114	7.83e-08	6.67808e-06			AH06	19020000	-1.29848	0.413955
AH06	19060001	19080000	0.000985936	0.0016284	1.72e-06	2.01255e-05			AH06	19040000	-1.1532	0.10953
AH06	19080001	19100000	0.00121857	0.00224688	9.15e-05	0.000230958			AH06	19060000	-1.52086	0.944197
AH06	19100001	19120000	0.00131823	0.00199902	6.99e-06	2.13348e-05			AH06	19080000	-1.0508	1.35894
AH06	19120001	19140000	0.00121193	0.00159564	9.27e-05	0.00019837			AH06	19100000	-0.945913	1.09711
AH06	19140001	19160000	0.000755029	0.000754018	#N/A	9.02806e-06			AH06	19120000	-0.969016	0.99316
AH06	19160001	19180000	0.000438039	0.000668715	3.91e-07	4.98462e-06			AH06	19140000	-1.45827	0.430628
AH06	19180001	19200000	0.00121693	0.00179626	2.29e-06	1.52337e-05			AH06	19160000	-1.09471	0.694703
AH06	19200001	19220000	0.00139152	0.00251129	2.7e-06	2.64444e-05			AH06	19180000	-1.20653	1.21269
AH06	19220001	19240000	0.000943801	0.0018976	8.18e-06	4.42879e-05			AH06	19200000	-1.19608	1.27964
AH06	19240001	19260000	0.00125139	0.00209782	2.84e-06	1.39361e-05			AH06	19220000	-1.43742	1.0506
AH06	19260001	19280000	0.00144459	0.00227871	1.63e-05	5.93347e-05			AH06	19240000	-1.24471	0.983718
AH06	19280001	19300000	0.000527075	0.00107618	0.000131776	0.000141085			AH06	19260000	-0.954699	1.19538
AH06	19300001	19320000	0.000564413	0.00131018	0.000557658	0.00060974			AH06	19280000	-1.40501	1.61707
AH06	19320001	19340000	0.00129782	0.00196069	0.000506374	0.000688844			AH06	19300000	-1.80419	0.703341
AH06	19340001	19360000	0.00141074	0.00142053	0.000657484	0.00090801			AH06	19320000	-1.38322	0.699218
AH06	19360001	19380000	0.000992633	0.0015788	0.000312298	0.000357779			AH06	19340000	-0.897933	0.648912
AH06	19380001	19400000	0.00118511	0.00213786	0.000730899	0.000756481			AH06	19360000	-1.10116	0.563712
AH06	19400001	19420000	0.00108778	0.00195418	0.000548882	0.000804441			AH06	19380000	-1.50595	0.394637
AH06	19420001	19440000	0.000899933	0.00164989	0.000664587	0.000859742			AH06	19400000	-1.62911	0.822568
AH06	19440001	19460000	0.00109864	0.00228137	0.000560648	0.000808427			AH06	19420000	-1.45186	0.465845
AH06	19460001	19480000	0.000571842	0.0010646	0.000381293	0.000482885			AH06	19440000	-1.52232	0.880269
AH06	19480001	19500000	0.00121722	0.00191846	0.000595318	0.00154799			AH06	19460000	-1.66396	1.14945
AH06	19500001	19520000	0.0011629	0.00140197	0.000839107	0.00236303			AH06	19480000	-1.14841	0.415999
AH06	19520001	19540000	0.00175553	0.00192164	0.000928185	0.00318602			AH06	19500000	-1.46763	-0.612539
AH06	19540001	19560000	0.00119897	0.00125648	0.000530464	0.00163586			AH06	19520000	-1.35638	-0.603357
AH06	19560001	19580000	0.00120268	0.00123438	0.000648839	0.00165964			AH06	19540000	-1.34804	0.154426
AH06	19580001	19600000	0.000384566	0.000401018	3.03e-05	0.000143851			AH06	19560000	-1.35023	-0.665807
AH06	19600001	19620000	0.00111504	0.000922212	4.15e-05	8.20494e-05			AH06	19580000	-0.675038	0.427051
AH06	19620001	19640000	0.00101003	0.00119673	0.000176852	0.00059482			AH06	19600000	-1.15544	-0.152104
AH06	19640001	19660000	0.00135939	0.00172868	0.000396419	0.00151637			AH06	19620000	-1.07217	-0.0667654
AH06	19660001	19680000	0.00134616	0.00188717	0.000649716	0.00223803			AH06	19640000	-1.30462	-0.244104
AH06	19680001	19700000	0.000979613	0.0011944	0.000779578	0.00232507			AH06	19660000	-1.63717	-0.152993
AH06	19700001	19720000	0.00033144	0.000533852	0.000333428	0.000666521			AH06	19680000	-1.56656	-0.621283
AH06	19720001	19740000	0.00062137	0.000690687	0.000330158	0.000788898			AH06	19700000	-1.54366	0.130814
AH06	19740001	19760000	0.00108652	0.00110368	0.000458918	0.00142803			AH06	19720000	-1.32148	-0.54673
AH06	19760001	19780000	0.000770716	0.000637842	0.000248638	0.000823435			AH06	19740000	-1.31691	-0.157129
AH06	19780001	19800000	0.00109927	0.00119555	0.000253574	0.000946162			AH06	19760000	-1.30614	-0.570258
AH06	19800001	19820000	0.000969569	0.00171158	0.000426139	0.00158635			AH06	19780000	-1.16922	-0.295695
AH06	19820001	19840000	0.00129146	0.00172089	0.000963084	0.00296149			AH06	19800000	-1.71202	0.0813607
AH06	19840001	19860000	0.00061611	0.000572628	0.00037356	0.00107727			AH06	19820000	-1.62219	-0.174318
AH06	19860001	19880000	0.000865147	0.00161434	0.000290491	0.00101069			AH06	19840000	-1.38512	-0.297585
AH06	19880001	19900000	0.00138221	0.00145991	0.000305533	0.00124152			AH06	19860000	-1.41187	0.745535
AH06	19900001	19920000	0.00148959	0.0010823	1.17e-06	9.58481e-06			AH06	19880000	-1.44209	-0.0304669
AH06	19920001	19940000	0.0018914	0.00134272	2.01e-05	7.16289e-05			AH06	19900000	-1.06752	0.0877401
AH06	19940001	19960000	0.00106786	0.00144827	2.24e-05	3.89225e-05			AH06	19920000	-0.748752	-0.134959
AH06	19960001	19980000	0.000593864	0.000855824	8.52e-05	0.000244572			AH06	19940000	-1.13722	0.618146
AH06	19980001	20000000	0.000580286	0.000642297	0.000424129	0.00125896			AH06	19960000	-1.4302	0.626875
AH06	20000001	20020000	0.000300206	0.000254344	0.00021586	0.000821855			AH06	19980000	-1.66967	-0.554601
AH06	20040001	20060000	0.000532786	0.00067359	0.000527028	0.00129942			AH06	20000000	-1.80259	-0.927978
AH06	20060001	20080000	0.00110297	0.00143194	0.00103218	0.00214385			AH06	20040000	-1.67831	-0.70794
AH06	20080001	20100000	0.000865156	0.00105767	0.000884007	0.00214939			AH06	20060000	-1.3036	-0.276249
AH06	20100001	20120000	0.000305072	0.000544459	0.000289613	0.000749285			AH06	20080000	-1.75518	-0.508826
AH06	20120001	20140000	0.000471416	0.00111608	8.33e-05	0.000272585			AH06	20100000	-1.92602	-0.519297
AH06	20140001	20160000	0.000533739	0.00114459	0.00206955	0.00273907			AH06	20120000	-1.67905	0.256483
AH06	20160001	20180000	0.000453043	0.000940267	0.0037588	0.00367436			AH06	20140000	-2.15924	-0.393802
AH06	20180001	20200000	0.000621474	0.00148769	0.00301141	0.00299223			AH06	20160000	-2.34666	-0.921532
AH06	20200001	20220000	0.000402772	0.000847543	0.00186574	0.00182334			AH06	20180000	-2.08159	-0.261167
AH06	20220001	20240000	0.000553564	0.000905525	0.000501024	0.000594285			AH06	20200000	-2.08218	-0.537875
AH06	20240001	20260000	0.000644021	0.00127088	0.00101027	0.0012043			AH06	20220000	-2.00261	-0.489999
AH06	20260001	20280000	0.000299372	0.00041581	0.000330854	0.000619343			AH06	20240000	-1.82741	0.211356
AH06	20280001	20300000	0.000549753	0.00118042	0.000381518	0.00112421			AH06	20260000	-1.93562	-0.970206
AH06	20300001	20320000	0.000705861	0.00148206	0.000241822	0.000549363			AH06	20280000	-2.0314	-0.620032
AH06	20320001	20340000	0.000419966	0.000670403	0.000176599	0.000854048			AH06	20300000	-1.51988	0.432835
AH06	20340001	20360000	0.000528223	0.000715163	0.000447149	0.00105898			AH06	20320000	-1.98955	-0.80177
AH06	20360001	20380000	0.000399065	0.000598904	0.000592326	0.00138477			AH06	20340000	-1.96195	-1.18279
AH06	20380001	20400000	0.000393339	0.000790504	0.000350251	0.000887264			AH06	20360000	-2.19844	-1.0559
AH06	20400001	20420000	0.00025701	0.000417437	0.000533408	0.000542097			AH06	20380000	-2.01924	-0.201086
AH06	20420001	20440000	0.000187584	0.000503809	0.000445577	0.00137284			AH06	20400000	-1.86198	-0.272018
AH06	20440001	20460000	0.000906623	0.00174735	0.000711306	0.00102231			AH06	20420000	-2.28022	-0.118236
AH06	20460001	20480000	0.000459568	0.00172422	0.000491042	0.00185948			AH06	20440000	-1.69453	0.885022
AH06	20480001	20500000	0.000399046	0.00108241	0.000688836	0.00254756			AH06	20460000	-2.23832	0.383651
AH06	20500001	20520000	0.000470921	0.00174908	0.000376245	0.00283893			AH06	20480000	-2.22124	0.381781
AH06	20520001	20540000	0.000536669	0.00150282	0.000925845	0.00198772			AH06	20500000	-2.35768	0.654982
AH06	20540001	20560000	0.000424462	0.00139973	0.000159298	0.000186865			AH06	20520000	-1.93075	0.840343
AH06	20560001	20580000	0.000518261	0.00139206	7.05e-07	3.73209e-07			AH06	20540000	-2.08152	0.52565
AH06	20580001	20600000	0.000327456	0.000607721	4.83e-06	1.71263e-05			AH06	20560000	-1.89906	0.427335
AH06	20600001	20620000	0.000409202	0.00133277	1.12e-06	3.51238e-07			AH06	20580000	-1.92701	1.77823
AH06	20620001	20640000	0.000792418	0.00201044	3.52e-06	1.18438e-05			AH06	20600000	-2.10482	0.261945
AH06	20640001	20660000	0.000567774	0.00214883	4.17e-06	9.11637e-06			AH06	20620000	-1.66218	0.960331
AH06	20660001	20680000	0.000847137	0.00148467	0.000244644	0.000261562			AH06	20640000	-2.02039	0.71537
AH06	20680001	20700000	0.000504861	0.00124929	0.000259483	0.000258787			AH06	20660000	-1.18151	0.500631
AH06	20700001	20720000	0.000352921	0.00126839	9.72e-05	0.000165282			AH06	20680000	-2.13269	0.157019
AH06	20720001	20740000	0.000597523	0.00180303	0.000926095	0.00118057			AH06	20700000	-1.95526	0.833322
AH06	20740001	20760000	0.000717021	0.0025445	0.000580105	0.000753207			AH06	20720000	-2.22782	-0.31343
AH06	20760001	20780000	0.000675343	0.00247024	0.000348376	0.000508698			AH06	20740000	-2.20493	0.272017
AH06	20780001	20800000	0.000725971	0.00234968	0.00124794	0.0013569			AH06	20760000	-1.93917	1.00351
AH06	20800001	20820000	0.000560789	0.00213194	0.000496489	0.00067253			AH06	20780000	-2.14557	0.495579
AH06	20820001	20840000	0.000792417	0.00217281	0.000772861	0.000851028			AH06	20800000	-1.99907	0.77831
AH06	20840001	20860000	0.00034691	0.00138841	0.000469523	0.000509239			AH06	20820000	-2.16107	0.370252
AH06	20860001	20880000	0.000591287	0.00118596	0.00251861	0.00328213			AH06	20840000	-2.29593	0.934883
AH06	20880001	20900000	0.00031364	0.00141616	0.00289036	0.00406789			AH06	20860000	-1.76482	-0.119643
AH06	20900001	20920000	0.000389791	0.00144694	0.00378428	0.00526995			AH06	20880000	-2.27793	0.327319
AH06	20920001	20940000	0.000923	0.00246465	0.00188584	0.00255454			AH06	20900000	-2.37549	0.128082
AH06	20940001	20960000	0.00061734	0.00256606	0.00183633	0.00263099			AH06	20920000	-1.8327	0.324725
AH06	20960001	20980000	0.0005881	0.00202662	0.00341489	0.00516992			AH06	20940000	-2.07293	0.735874
AH06	20980001	21000000	0.00036439	0.00119085	0.00273313	0.00324917			AH06	20960000	-2.1818	0.286966
AH06	21000001	21020000	0.000310644	0.000758853	0.00114501	0.00140558			AH06	20980000	-2.28417	-0.27176
AH06	21020001	21040000	0.000456811	0.00155972	0.00211709	0.0025163			AH06	21000000	-2.05752	-0.241599
AH06	21040001	21060000	0.000656085	0.00168316	0.00140731	0.00174365			AH06	21020000	-2.40782	-0.111438
AH06	21060001	21080000	0.000381734	0.00135863	0.00105263	0.00128079			AH06	21040000	-1.98171	0.388586
AH06	21080001	21100000	0.000539098	0.00168388	0.000725353	0.000716984			AH06	21060000	-2.26684	0.150803
AH06	21100001	21120000	0.000612579	0.00165102	0.0010612	0.00155133			AH06	21080000	-1.85937	0.780765
AH06	21120001	21140000	0.000605785	0.00198709	0.000815364	0.0013968			AH06	21100000	-2.10817	0.358922
AH06	21140001	21160000	0.000492298	0.00154025	0.000889382	0.00135725			AH06	21120000	-2.12718	0.925971
AH06	21160001	21180000	0.000527714	0.00166253	0.00105035	0.00153453			AH06	21140000	-2.14295	0.513582
AH06	21180001	21200000	0.000598733	0.00107996	0.000947514	0.00139913			AH06	21160000	-2.19039	0.193922
AH06	21200001	21220000	0.00037734	0.00136058	0.000692034	0.00100797			AH06	21180000	-2.11342	0.596147
AH06	21220001	21240000	0.000397315	0.00120119	0.000763601	0.000891613			AH06	21200000	-2.24501	0.568875
AH06	21240001	21260000	0.000529432	0.00147956	0.000954738	0.00102409			AH06	21220000	-2.17396	0.13428
AH06	21260001	21280000	0.000552508	0.00158612	0.000696767	0.000898114			AH06	21240000	-1.89038	0.662913
AH06	21280001	21300000	0.000591703	0.00123176	0.000613945	0.00074502			AH06	21260000	-2.11046	-0.179988
AH06	21300001	21320000	0.000566949	0.00153345	0.000564023	0.000706744			AH06	21280000	-2.10984	0.492582
AH06	21320001	21340000	0.000628655	0.00241994	0.000925205	0.000999299			AH06	21300000	-1.99759	0.100514
AH06	21340001	21360000	0.00062925	0.00192039	0.00064497	0.000756414			AH06	21320000	-2.08668	0.515132
AH06	21360001	21380000	0.000531731	0.00157579	0.000505497	0.000587639			AH06	21340000	-1.99268	0.262583
AH06	21380001	21400000	0.000492451	0.00169915	0.00017288	0.000125786			AH06	21360000	-2.04965	0.547938
AH06	21400001	21420000	0.000600185	0.0021744	0.00464199	0.00435309			AH06	21380000	-1.75382	0.953639
AH06	21420001	21440000	0.000854802	0.0019708	0.00076479	0.000867144			AH06	21400000	-2.27287	0.572639
AH06	21440001	21460000	0.000522184	0.00148214	0.000647642	0.000735975			AH06	21420000	-1.66595	0.406245
AH06	21460001	21480000	0.000559552	0.00110844	0.000770306	0.000764299			AH06	21440000	-1.96227	0.164662
AH06	21480001	21500000	0.000255484	0.000963319	0.000328654	0.000370133			AH06	21460000	-1.83148	-0.402751
AH06	21500001	21520000	0.000303804	0.000845608	0.000676069	0.000918545			AH06	21480000	-2.18622	-0.128984
AH06	21520001	21540000	0.000880708	0.00245581	0.000435883	0.000966518			AH06	21500000	-1.9231	0.805085
AH06	21540001	21560000	0.000464113	0.00151423	0.000233329	0.00045042			AH06	21520000	-1.6781	0.805882
AH06	21560001	21580000	0.000782307	0.00199283	0.000518681	0.000843529			AH06	21540000	-1.89695	0.689609
AH06	21580001	21600000	0.000752528	0.00172606	0.000499476	0.000705748			AH06	21560000	-1.92393	0.710868
AH06	21600001	21620000	0.000599728	0.00152602	0.00017977	0.000433142			AH06	21580000	-1.84721	1.59097
AH06	21620001	21640000	0.000543671	0.00164638	0.000381575	0.000766318			AH06	21600000	-1.70923	0.953945
AH06	21640001	21660000	0.000563503	0.0011865	0.000330633	0.000453011			AH06	21620000	-2.06338	0.295997
AH06	21660001	21680000	0.00047474	0.00093927	0.000365385	0.000411479			AH06	21640000	-1.45354	1.18837
AH06	21680001	21700000	0.00066454	0.000959552	0.000365602	0.000408295			AH06	21660000	-1.94067	0.517472
AH06	21700001	21720000	0.000277797	0.000609237	0.000186589	0.000248091			AH06	21680000	-1.20705	0.514199
AH06	21720001	21740000	0.000720777	0.00249153	0.00053032	0.000706818			AH06	21700000	-1.52765	0.382214
AH06	21740001	21760000	0.000969812	0.00293515	0.000435728	0.00061464			AH06	21720000	-1.9847	1.11775
AH06	21760001	21780000	0.000145354	0.000827496	8.94e-05	0.000103034			AH06	21740000	-1.72713	1.09574
AH06	21780001	21800000	0.000636169	0.00175827	0.000222441	0.00033095			AH06	21760000	-2.20685	1.2989
AH06	21800001	21820000	0.000471699	0.00117704	0.000974581	0.000767406			AH06	21780000	-1.72273	0.687704
AH06	21820001	21840000	0.000308485	0.000776102	0.000831471	0.000510111			AH06	21800000	-1.92567	0.333644
AH06	21840001	21860000	0.000454698	0.00111973	0.0017473	0.00106672			AH06	21820000	-1.7158	0.8897
AH06	21860001	21880000	0.000191307	0.000305034	0.000213759	0.000283214			AH06	21840000	-2.13296	-0.214994
AH06	21880001	21900000	0.000476698	0.0014554	0.000113733	0.000120152			AH06	21860000	-1.42374	0.420364
AH06	21900001	21920000	0.000495414	0.0011499	7.84e-05	0.000116578			AH06	21880000	-2.07669	0.723149
AH06	21920001	21940000	0.00202834	0.00196819	0.00020199	0.0004534			AH06	21900000	-1.35082	1.77332
AH06	21940001	21960000	0.00274442	0.00242031	0.000259606	0.000686439			AH06	21920000	0.0280824	0.850145
AH06	21960001	21980000	0.00172566	0.00233386	0.000708621	0.000802364			AH06	21940000	0.714018	0.905176
AH06	21980001	22000000	0.00189903	0.00339377	0.000298656	0.000805029			AH06	21960000	-0.892104	1.12394
AH06	22000001	22020000	0.00216166	0.00319328	0.000321923	0.000680777			AH06	21980000	-0.756502	1.24935
AH06	22020001	22040000	0.00186462	0.00219123	0.000210563	0.00056925			AH06	22000000	-0.6274	1.04917
AH06	22040001	22060000	0.00202724	0.0026471	0.000135805	0.000226111			AH06	22020000	-0.610407	1.24399
AH06	22060001	22080000	0.00158024	0.00227647	0.000183419	0.000443153			AH06	22040000	-0.289178	1.06745
AH06	22080001	22100000	0.000856493	0.00118393	0.000416352	0.000571594			AH06	22060000	-0.184709	1.30366
AH06	22100001	22120000	0.0008505	0.00070548	4.89e-05	7.24343e-05			AH06	22080000	-0.701844	0.678143
AH06	22140001	22160000	0.000449126	0.000262453	4.35e-05	0.00016426			AH06	22100000	0.275348	0.766178
AH06	22160001	22180000	0.00175906	0.000969956	0.00021831	0.000482071			AH06	22140000	0.220628	-0.344814
AH06	22180001	22200000	0.00289502	0.00136438	0.00133565	0.00144824			AH06	22160000	1.05521	-0.680277
AH06	22200001	22220000	0.00214315	0.00150479	0.00114078	0.00115343			AH06	22180000	1.89606	-0.639479
AH06	22220001	22240000	0.00110506	0.00132	0.000797793	0.000877675			AH06	22200000	0.945762	-0.186351
AH06	22240001	22260000	0.00327445	0.00213068	0.00282741	0.00306994			AH06	22220000	0.28579	1.05557
AH06	22260001	22280000	0.000898934	0.000994022	0.00144686	0.00159349			AH06	22240000	0.359278	0.071084
AH06	22280001	22300000	0.00110526	0.00123315	2.96e-05	3.93272e-05			AH06	22260000	-1.11496	-0.209965
AH06	22300001	22320000	0.00129414	0.00184696	0.00144367	0.00160202			AH06	22280000	-0.631713	0.69118
AH06	22320001	22340000	0.000698306	0.000691617	0.000475266	0.000519092			AH06	22300000	-1.09972	0.884469
AH06	22340001	22360000	0.000887457	0.000869489	0.000461508	0.000439914			AH06	22320000	-1.52319	-0.748159
AH06	22360001	22380000	0.000259816	0.000255418	0.000254203	0.000233178			AH06	22340000	-0.728116	-0.563938
AH06	22380001	22400000	0.000633553	0.000554759	0.000322274	0.000345672			AH06	22360000	-0.921956	-0.769708
AH06	22420001	22440000	0.000599472	0.000589493	0.000337437	0.000477729			AH06	22380000	-1.37837	-0.904262
AH06	22440001	22460000	0.000456531	0.000559172	0.000619183	0.000662506			AH06	22420000	-1.04062	0.396035
AH06	22460001	22480000	0.0013162	0.00121962	0.000518101	0.000710676			AH06	22440000	-1.51027	-0.191618
AH06	22480001	22500000	0.00120139	0.00113508	0.000767097	0.000874427			AH06	22460000	-0.955376	-0.687595
AH06	22500001	22520000	0.000763067	0.00061253	0.00018825	0.000196326			AH06	22480000	-0.640486	0.0562249
AH06	22520001	22540000	0.0024691	0.00137421	0.0016669	0.00132686			AH06	22500000	-0.829627	-0.29998
AH06	22540001	22560000	0.00167806	0.00122905	0.00143012	0.00107082			AH06	22520000	-0.0560545	-0.140733
AH06	22560001	22580000	0.00136121	0.000911332	0.00137372	0.00096912			AH06	22540000	0.132496	-0.525268
AH06	22580001	22600000	0.00166435	0.000959626	0.00093802	0.000605436			AH06	22560000	-0.747789	-0.68444
AH06	22600001	22620000	0.000857379	0.000927203	0.000790074	0.00058473			AH06	22580000	0.141685	-0.844664
AH06	22620001	22640000	0.00122095	0.000365589	0.000532672	0.000400476			AH06	22600000	-1.35506	-0.454176
AH06	22640001	22660000	0.000439721	0.000548463	0.000484171	0.000336765			AH06	22620000	0.72293	0.682872
AH06	22660001	22680000	0.000655423	0.000667844	0.000249686	0.000198461			AH06	22640000	-1.31844	-0.646484
AH06	22680001	22700000	0.000982222	0.000594546	0.000105376	0.000445523			AH06	22660000	-0.998987	-1.11716
AH06	22700001	22720000	0.00167109	0.00127746	0.000388833	0.000929901			AH06	22680000	-0.219929	-1.05548
AH06	22720001	22740000	0.00141747	0.000732319	0.000445731	0.000811629			AH06	22700000	0.0404887	-0.370689
AH06	22740001	22760000	0.00085175	0.000555757	0.000139378	0.000379861			AH06	22720000	-0.282001	-1.24574
AH06	22760001	22780000	0.000987701	0.000604417	0.000184639	0.000741958			AH06	22740000	-0.0556719	-0.623154
AH06	22780001	22800000	0.000810378	0.000460498	0.000109337	0.000513783			AH06	22760000	-0.46906	-1.25974
AH06	22800001	22820000	0.00109021	0.000638186	0.000390891	0.000486367			AH06	22780000	-0.234743	-1.1015
AH06	22820001	22840000	0.00120269	0.00073723	0.00036899	0.000358228			AH06	22800000	-0.136467	-1.36929
AH06	22840001	22860000	0.000714547	0.000365619	0.000219001	0.00026642			AH06	22820000	0.252137	-0.284248
AH06	22860001	22880000	0.0013336	0.000453622	0.000442913	0.000534844			AH06	22840000	0.352696	-0.951297
AH06	22880001	22900000	0.00120152	0.000676658	0.000295706	0.000415508			AH06	22860000	0.22773	-0.0418245
AH06	22900001	22920000	0.00188932	0.00128893	0.000416967	0.000540777			AH06	22880000	-0.0525699	-0.922225
AH06	22920001	22940000	0.00147824	0.000950332	0.000306252	0.000366093			AH06	22900000	0.992662	-0.417274
AH06	22940001	22960000	0.000730333	0.000359436	0.000423497	0.000470512			AH06	22920000	-0.170686	-0.749069
AH06	22960001	22980000	2.61859e-05	4.22948e-05	3.54e-06	2.00639e-05			AH06	22940000	-0.141496	-1.21505
AH06	22980001	23000000	0.00018829	0.000192497	#N/A	#N/A			AH06	22960000	-0.649624	-0.281354
AH06	23000001	23020000	0.00137798	0.000763676	#N/A	1.7561e-07			AH06	22980000	4.54959	3.21731
AH06	23020001	23040000	0.00193593	0.00128972	3.91e-07	1.33969e-06			AH06	23000000	1.30485	-0.519419
AH06	23040001	23060000	0.00201208	0.00132053	3.05e-06	1.44921e-06			AH06	23020000	-0.305154	-0.475259
AH06	23060001	23080000	0.00269131	0.0016263	#N/A	1.48963e-05			AH06	23040000	0.6713	-0.726766
AH06	23080001	23100000	0.00156274	0.00115431	2.26e-05	4.73167e-05			AH06	23060000	0.75561	-0.394496
AH06	23100001	23120000	0.0022507	0.00158159	3.74e-05	3.87715e-05			AH06	23080000	1.0398	-0.493392
AH06	23140001	23160000	0.000110956	2.47446e-06	4.7e-07	3.42448e-06			AH06	23100000	1.04242	-0.281715
AH06	23160001	23180000	0.00121073	5.44992e-05	9.39e-06	1.48379e-05			AH06	23140000	3.58586	1.63689
AH06	23200001	23220000	0.000876436	1.09285e-05	1.16e-05	8.34107e-06			AH06	23160000	2.3429	2.35404
AH06	23220001	23240000	0.000517946	4.95584e-06	3.91e-05	2.74001e-05			AH06	23200000	0.843245	3.59416
AH06	23240001	23260000	0.000186847	5.97669e-07	#N/A	#N/A			AH06	23220000	-0.0194523	3.66505
AH06	23260001	23280000	0.000100403	1.29801e-05	#N/A	#N/A			AH06	23240000	1.68871	3.19764
AH06	23280001	23300000	0.000449921	0.000259101	2.7e-05	6.1367e-05			AH06	23260000	1.59221	1.72585
AH06	23300001	23320000	0.000107202	3.70076e-05	#N/A	3.17402e-05			AH06	23280000	1.54479	0.752949
AH06	23320001	23340000	0.00232553	0.00155189	0.001037	0.00116667			AH06	23300000	1.09843	-0.723033
AH06	23340001	23360000	0.00225166	0.00150755	0.000242438	0.000443452			AH06	23320000	1.63821	0.288139
AH06	23360001	23380000	0.000946621	0.000660882	0.000619538	0.000653437			AH06	23340000	-0.271804	-0.978484
AH06	23380001	23400000	0.00215508	0.00152482	0.00177086	0.00191529			AH06	23360000	-0.473	-0.843881
AH06	23400001	23420000	0.0013599	0.00106911	0.00117509	0.00119803			AH06	23380000	-0.00580116	-0.620224
AH06	23420001	23440000	0.00078006	0.0005274	0.00052449	0.000501315			AH06	23400000	-0.745968	-1.16223
AH06	23440001	23460000	0.00147493	0.000960688	0.000990333	0.00121413			AH06	23420000	-0.137777	-0.98177
AH06	23460001	23480000	0.00027738	0.000161582	0.000273179	0.000291936			AH06	23440000	-0.743992	-1.13627
AH06	23520001	23540000	0.00150628	0.00116077	0.00128827	0.00147614			AH06	23460000	-0.859568	-1.70024
AH06	23540001	23560000	0.00114227	0.000695867	0.00089409	0.000946717			AH06	23520000	-0.786566	-1.02476
AH06	23560001	23580000	0.00179036	0.000775577	0.00127759	0.000993304			AH06	23540000	-0.342984	-1.21488
AH06	23580001	23600000	0.00109476	0.000641133	0.000420049	0.000458759			AH06	23560000	0.0547629	-1.20146
AH06	23600001	23620000	0.00129175	0.000943026	0.000961926	0.00111969			AH06	23580000	0.664435	-0.883341
AH06	23620001	23640000	0.00142839	0.000674634	0.00053493	0.00067269			AH06	23600000	0.198289	-0.928352
AH06	23640001	23660000	0.00112374	0.000647387	0.000698252	0.000652529			AH06	23620000	0.766108	-1.34827
AH06	23660001	23680000	0.00173478	0.00105912	0.000987796	0.00116901			AH06	23640000	0.0686026	-1.07814
AH06	23680001	23700000	0.00155584	0.00186203	0.00144916	0.00153091			AH06	23660000	-0.085265	-0.962786
AH06	23700001	23720000	0.00168154	0.00141826	0.00105461	0.00125271			AH06	23680000	-0.0780151	0.393999
AH06	23720001	23740000	0.00122689	0.00101179	8.23e-05	0.000401918			AH06	23700000	-0.379146	-0.693006
AH06	23740001	23760000	0.00172192	0.000784361	2.91e-05	0.00013877			AH06	23720000	-0.224045	-0.688661
AH06	23760001	23780000	0.00230686	0.00154336	7.29e-05	0.000398174			AH06	23740000	1.26448	-1.01177
AH06	23780001	23800000	0.00253978	0.00125176	0.000176817	0.000482161			AH06	23760000	-0.146876	-0.703305
AH06	23800001	23820000	0.00267528	0.00150285	8.06e-05	0.000528434			AH06	23780000	-0.08052	-0.882026
AH06	23820001	23840000	0.00218869	0.00148428	0.00132515	0.00150861			AH06	23800000	0.0730308	-0.826622
AH06	23840001	23860000	0.00172746	0.00115518	0.00107295	0.00125255			AH06	23820000	0.0343284	-0.980664
AH06	23860001	23880000	0.00192029	0.00131149	0.000940109	0.000901589			AH06	23840000	-0.326386	-0.912083
AH06	23880001	23900000	0.00197509	0.001168	0.000160676	0.000156538			AH06	23860000	0.35429	-0.857762
AH06	23900001	23920000	0.00212363	0.00117067	0.000739801	0.00086823			AH06	23880000	0.944812	-0.592418
AH06	23920001	23940000	0.00291254	0.00201671	0.00190528	0.00214268			AH06	23900000	0.388381	-1.24522
AH06	23940001	23960000	0.00169353	0.00112305	0.000902989	0.000937862			AH06	23920000	0.167879	-0.956518
AH06	23960001	23980000	0.00077898	0.00129559	0.000611659	0.00061796			AH06	23940000	0.418224	0.0220144
AH06	23980001	24000000	0.000244518	0.000645057	3.61e-05	2.91045e-05			AH06	23960000	-0.35942	-0.0858982
AH06	24000001	24020000	0.000124152	0.000307783	#N/A	#N/A			AH06	23980000	-1.15972	-1.05902
AH06	24020001	24040000	0.00066939	0.00124755	3.53e-05	3.28804e-05			AH06	24000000	-0.873698	-0.971891
AH06	24040001	24060000	0.00120484	0.000802409	0.00104456	0.000907032			AH06	24020000	0.0811949	-0.777465
AH06	24060001	24080000	0.00155292	0.00168998	0.00196547	0.00197572			AH06	24040000	-0.670753	-1.22595
AH06	24080001	24100000	0.00145093	0.00111309	0.00110365	0.00137049			AH06	24060000	-0.714046	-0.162797
AH06	24100001	24120000	0.000923356	0.000813858	0.000658194	0.00057133			AH06	24080000	-0.536808	-0.803649
AH06	24120001	24140000	0.000266318	0.00013194	0.000393418	0.000395182			AH06	24100000	-0.638524	-0.448679
AH06	24220001	24240000	7.24224e-05	7.41412e-05	5.48e-07	2.85381e-07			AH06	24120000	-1.09364	-1.0995
AH06	24260001	24280000	0.000154295	7.8143e-05	3.83e-05	5.18614e-05			AH06	24220000	3.36981	2.81257
AH06	24280001	24300000	0.00144109	0.00108262	0.000496804	0.00057932			AH06	24260000	1.26085	-0.685301
AH06	24300001	24320000	0.000168444	0.000233977	3.05e-06	1.13718e-05			AH06	24280000	1.53932	1.05721
AH06	24320001	24340000	0.000314483	0.000209235	2.56e-05	5.57273e-05			AH06	24300000	0.0285306	0.582254
AH06	24340001	24360000	0.000442186	0.000357237	1.71e-05	3.65955e-05			AH06	24320000	1.01946	0.49747
AH06	24360001	24380000	0.000598616	0.000410719	2.49e-05	1.88372e-05			AH06	24340000	1.28562	-0.107112
AH06	24420001	24440000	4.91263e-05	5.89672e-05	#N/A	#N/A			AH06	24360000	0.692688	-0.738778
AH06	24440001	24460000	0.000247632	5.85719e-05	#N/A	#N/A			AH06	24420000	0.803273	0.366677
AH06	24460001	24480000	0.000203181	0.000127313	5.08e-05	3.93591e-05			AH06	24440000	1.50744	-1.14947
AH06	24480001	24500000	0.00093742	0.000547914	0.00019942	0.000243047			AH06	24460000	-0.359368	1.41369
AH06	24500001	24520000	0.000206287	9.7641e-05	#N/A	#N/A			AH06	24480000	1.83894	0.155266
AH06	24520001	24540000	0.000257147	0.000255748	7.82e-05	0.000124584			AH06	24500000	0.866478	-0.289771
AH06	24540001	24560000	9.36653e-05	2.74762e-05	3.56e-05	4.2059e-05			AH06	24520000	0.434652	0.483341
AH06	24560001	24580000	0.000204829	0.00030713	9.99e-05	0.000129396			AH06	24540000	0.14646	-0.90285
AH06	24600001	24620000	0.000106131	2.6934e-05	#N/A	#N/A			AH06	24560000	0.244652	1.01304
AH06	24620001	24640000	0.000149857	0.000149215	7.76e-05	7.73586e-05			AH06	24580000	2.02809	1.7387
AH06	24660001	24680000	1.333e-05	2.49256e-06	#N/A	#N/A			AH06	24600000	1.25146	-1.03356
AH06	24680001	24700000	0.000359698	0.000119269	#N/A	7.90245e-07			AH06	24620000	-0.15403	0.912755
AH06	24700001	24720000	0.000545248	0.000115777	#N/A	3.75339e-06			AH06	24660000	2.18201	-0.759556
AH06	24720001	24740000	0.000122878	8.79636e-05	#N/A	1.7561e-07			AH06	24680000	1.93834	0.157088
AH06	24740001	24760000	0.000251636	0.000123752	2.03e-06	3.16093e-06			AH06	24700000	1.0551	-0.381713
AH06	24780001	24800000	0.00120214	0.000535704	3.4e-05	7.76393e-05			AH06	24720000	0.85547	0.152287
AH06	24800001	24820000	0.000670577	0.00042393	0.000109293	0.000142122			AH06	24740000	2.54959	0.0664083
AH06	24820001	24840000	0.000377428	0.000356814	4.31e-05	3.87253e-05			AH06	24760000	0.123337	-0.99988
AH06	24860001	24880000	0.000133053	3.10539e-05	1.17e-06	2.4805e-06			AH06	24780000	1.7003	0.341155
AH06	24880001	24900000	8.30161e-05	0.000209775	1.98e-05	4.35611e-05			AH06	24800000	1.13597	-0.16676
AH06	24900001	24920000	0.000171988	9.63628e-05	#N/A	1.75626e-06			AH06	24820000	0.967374	1.12993
AH06	24940001	24960000	0.000609779	0.000429167	5.02e-05	7.98773e-05			AH06	24860000	-0.102577	1.96846
AH06	24980001	25000000	0.000433655	0.000311173	#N/A	0.000118228			AH06	24880000	-0.493293	1.35069
AH06	25000001	25020000	0.000123013	4.69821e-05	#N/A	1.49276e-06			AH06	24900000	0.798934	0.533745
AH06	25020001	25040000	0.00135942	0.000605948	6.58e-05	5.55371e-05			AH06	24940000	0.698711	-0.0081214
AH06	25040001	25060000	0.000519843	0.000278322	0.000177027	0.000168157			AH06	24980000	2.18562	0.155093
AH06	25100001	25120000	9.75553e-05	3.7657e-05	5.24e-06	8.78029e-06			AH06	25000000	0.581482	-1.07043
AH06	25120001	25140000	0.000261544	7.86541e-05	0.000119575	0.000119558			AH06	25020000	1.65179	-0.831165
AH06	25160001	25180000	2.18603e-05	3.09853e-05	#N/A	#N/A			AH06	25040000	1.68864	-0.514879
AH06	25220001	25240000	9.54386e-05	2.92684e-05	3.29e-06	6.69503e-06			AH06	25060000	2.13911	-0.99664
AH06	25240001	25260000	0.000515694	0.000290998	0.000413194	0.000284486			AH06	25100000	0.465885	0.369756
AH06	25300001	25320000	8.96657e-05	8.25607e-05	#N/A	8.78007e-08			AH06	25120000	0.725731	-0.838063
AH06	25360001	25380000	8.45314e-05	7.19015e-05	#N/A	1.68594e-05			AH06	25160000	0.606009	0.860244
AH06	25400001	25420000	7.13516e-05	2.2056e-05	#N/A	#N/A			AH06	25220000	1.68652	-1.04256
AH06	25440001	25460000	0.000188572	5.27784e-05	6.77e-06	6.8053e-06			AH06	25240000	-0.508411	-0.795855
AH06	25580001	25600000	7.95173e-05	9.22569e-06	#N/A	6.91416e-06			AH06	25300000	1.75247	0.00264021
AH06	25600001	25620000	0.00132306	0.000855387	0.00106547	0.00100218			AH06	25360000	-0.148768	0.190607
AH06	25620001	25640000	0.0019878	0.0015336	0.00124283	0.0010889			AH06	25400000	0.122691	0.507981
AH06	25640001	25660000	0.00198132	0.00096385	0.000867466	0.000809522			AH06	25440000	1.02065	-1.05131
AH06	25660001	25680000	0.00106973	0.000927877	0.00187623	0.00178049			AH06	25580000	1.42683	0.759561
AH06	25680001	25700000	0.00103675	0.000765522	0.00117902	0.00103514			AH06	25600000	-0.292975	-0.568196
AH06	25700001	25720000	0.00123156	0.00113263	0.00105924	0.000992137			AH06	25620000	0.821484	-0.279597
AH06	25720001	25740000	0.00201758	0.00105721	0.00118066	0.00116889			AH06	25640000	0.715243	-0.477625
AH06	25740001	25760000	0.00115362	0.00053539	0.000341316	0.000286079			AH06	25660000	-1.12316	-0.975681
AH06	25760001	25780000	0.00183739	0.00122843	0.00151651	0.00128199			AH06	25680000	-1.14784	-1.09982
AH06	25780001	25800000	0.00128746	0.000840973	0.000460613	0.000496541			AH06	25700000	-0.600076	-0.628958
AH06	25800001	25820000	7.50176e-05	2.47415e-06	#N/A	1.47059e-06			AH06	25720000	-0.215483	-1.34293
AH06	25820001	25840000	0.00112093	0.000775341	0.000478453	0.000696122			AH06	25740000	0.678972	-1.28741
AH06	25840001	25860000	0.00100993	0.000549132	0.000780688	0.000869416			AH06	25760000	-0.176381	-0.828405
AH06	25860001	25880000	0.000418519	0.00033744	0.000428883	0.000467306			AH06	25780000	0.178684	-0.601913
AH06	25880001	25900000	0.0010666	0.000482443	0.0010369	0.000965659			AH06	25800000	0.397641	0.769147
AH06	25900001	25920000	0.00100543	0.000794709	0.00109375	0.00117691			AH06	25820000	-0.866127	-0.813029
AH06	25920001	25940000	0.0014904	0.000616126	0.000721533	0.000669709			AH06	25840000	-0.265212	-0.746368
AH06	25940001	25960000	0.0012688	0.000770517	0.000948866	0.00103259			AH06	25860000	-0.69074	0.000128617
AH06	25960001	25980000	0.00191105	0.00109556	0.000545015	0.000607173			AH06	25880000	-0.706468	-1.29246
AH06	25980001	26000000	0.00159412	0.00119737	0.000565363	0.000766029			AH06	25900000	-1.1915	-1.29265
AH06	26000001	26020000	0.00243212	0.00125923	0.000540577	0.000619682			AH06	25920000	0.419831	-0.963713
AH06	26020001	26040000	0.00169005	0.00118088	3.13e-05	7.05483e-05			AH06	25940000	-0.776842	-1.41058
AH06	26040001	26060000	0.00248677	0.00186694	4.49e-05	7.81262e-05			AH06	25960000	0.659966	-0.940696
AH06	26060001	26080000	0.00181219	0.00131534	0.000132464	0.000203587			AH06	25980000	-0.15537	-0.807755
AH06	26080001	26100000	0.0021925	0.00160585	5.51e-05	6.57193e-05			AH06	26000000	0.84756	-1.11578
AH06	26100001	26120000	0.00190574	0.00102741	2.83e-05	3.41691e-05			AH06	26020000	0.638788	-0.278033
AH06	26120001	26140000	0.00208592	0.00122847	2.95e-05	2.6993e-05			AH06	26040000	0.180096	-0.631697
AH06	26140001	26160000	0.00166845	0.00114652	9.55e-06	9.68993e-06			AH06	26060000	-0.360472	-0.876453
AH06	26160001	26180000	0.00202773	0.00097054	2.77e-05	2.87669e-05			AH06	26080000	-0.316176	-0.669452
AH06	26180001	26200000	0.00103721	0.000611182	2.14e-05	6.3461e-05			AH06	26100000	-0.0904868	0.499208
AH06	26200001	26220000	0.00233937	0.00143169	0.000843072	0.00103966			AH06	26120000	-0.386699	-1.22845
AH06	26220001	26240000	0.00156286	0.000804937	0.000842535	0.000929176			AH06	26140000	0.898647	-0.194575
AH06	26240001	26260000	0.00212346	0.00126901	0.000500095	0.000520327			AH06	26160000	0.585759	-1.04562
AH06	26260001	26280000	0.00140436	0.00082172	0.000362935	0.000356024			AH06	26180000	0.541604	-1.10118
AH06	26280001	26300000	0.00199232	0.00126803	0.00112011	0.00112405			AH06	26200000	-0.13644	-0.777029
AH06	26300001	26320000	0.00141943	0.000748817	0.000733801	0.000544356			AH06	26220000	-0.909837	-1.41768
AH06	26320001	26340000	0.00352171	0.00240519	0.00109908	0.000933486			AH06	26240000	0.466073	-0.680946
AH06	26340001	26360000	0.00227651	0.00137939	0.000978872	0.000855337			AH06	26260000	1.478	0.0252567
AH06	26360001	26380000	0.00177575	0.00122336	0.000720526	0.000571468			AH06	26280000	-0.421662	-0.849033
AH06	26380001	26400000	0.00144738	0.000785803	0.000611654	0.000637126			AH06	26300000	-0.393721	-0.63889
AH06	26400001	26420000	0.00110121	0.000496559	0.000119395	0.000114641			AH06	26320000	0.76846	-0.199302
AH06	26420001	26440000	0.00148192	0.00105892	0.000231885	0.000215695			AH06	26340000	-0.480293	-1.20791
AH06	26440001	26460000	0.0017236	0.00102053	0.000556008	0.00045757			AH06	26360000	-0.0812248	-0.841824
AH06	26460001	26480000	0.00117639	0.000634516	0.0005005	0.000502601			AH06	26380000	-0.181406	-1.1167
AH06	26480001	26500000	0.00210465	0.0014061	0.000877272	0.00088835			AH06	26400000	1.22022	-0.556065
AH06	26500001	26520000	0.0016929	0.00100404	0.000976759	0.0008699			AH06	26420000	0.506334	-0.149826
AH06	26520001	26540000	0.00156829	0.000695	0.000592891	0.000499412			AH06	26440000	0.95929	-0.311781
AH06	26540001	26560000	0.00197671	0.00137362	0.000639049	0.000475522			AH06	26460000	-0.378455	-0.864064
AH06	26560001	26580000	0.00237244	0.00157342	0.00140767	0.00133013			AH06	26480000	0.206011	-0.334006
AH06	26580001	26600000	0.000910871	0.000719051	0.000776799	0.000725323			AH06	26500000	-0.260373	-1.06228
AH06	26600001	26620000	0.00148011	0.00107212	0.000713279	0.000592057			AH06	26520000	-0.210744	-1.14108
AH06	26620001	26640000	0.00237267	0.0014174	0.000890694	0.00082992			AH06	26540000	0.502651	-0.691518
AH06	26640001	26660000	0.00174256	0.00114915	0.00121491	0.00111979			AH06	26560000	-0.562147	-1.10313
AH06	26660001	26680000	0.00151916	0.00092868	0.000333559	0.000296669			AH06	26580000	-0.777993	-0.890051
AH06	26680001	26700000	0.00155243	0.00125843	0.00108153	0.000825302			AH06	26600000	-0.427467	-0.914552
AH06	26700001	26720000	0.000594043	0.000287843	0.000350563	0.000271257			AH06	26620000	0.466972	-0.977583
AH06	26720001	26740000	0.00126057	0.000317189	0.00130995	0.0012439			AH06	26640000	-0.5755	-1.29733
AH06	26740001	26760000	0.000365136	0.000283223	6.88e-05	7.58916e-05			AH06	26660000	-0.340478	-1.34592
AH06	26760001	26780000	0.000490202	0.000296202	0.000144014	0.000128261			AH06	26680000	-0.326989	-1.00527
AH06	26780001	26800000	0.00182009	0.00131605	0.0012491	0.000932147			AH06	26700000	0.420816	-1.35782
AH06	26800001	26820000	0.00175818	0.00123694	0.00112368	0.000949013			AH06	26720000	3.84458	-1.71811
AH06	26820001	26840000	0.00119247	0.00071598	0.000963521	0.000796878			AH06	26740000	1.43599	-0.630009
AH06	26840001	26860000	0.000551702	0.000447861	0.000289671	0.000262828			AH06	26760000	0.0501291	-1.07064
AH06	26860001	26880000	0.00182715	0.000872955	0.00112989	0.000964021			AH06	26780000	-0.644327	-1.27111
AH06	26880001	26900000	0.000991562	0.000677542	0.00097753	0.000931074			AH06	26800000	-0.634599	-1.14175
AH06	26900001	26920000	0.000990138	0.000385834	0.000379366	0.000320018			AH06	26820000	-0.584191	-1.08767
AH06	26920001	26940000	0.000598258	0.000641807	0.000127376	0.000122729			AH06	26840000	-0.129518	-0.182228
AH06	26940001	26960000	0.00159373	0.00128588	0.000963237	0.000705402			AH06	26860000	-0.103798	-0.86472
AH06	26960001	26980000	0.000997337	0.000618205	0.000598553	0.000519577			AH06	26880000	-0.89654	-1.25484
AH06	26980001	27000000	0.00279725	0.00165519	0.00180714	0.00152193			AH06	26900000	0.401389	-1.39579
AH06	27000001	27020000	0.00182847	0.00141268	0.00109955	0.000894894			AH06	26920000	0.163614	0.0523421
AH06	27020001	27040000	0.00169234	0.00155232	0.000827771	0.000665818			AH06	26940000	-0.477617	-0.963656
AH06	27040001	27060000	0.00172878	0.00112673	0.00119604	0.000957747			AH06	26960000	-0.549334	-0.774402
AH06	27060001	27080000	0.000942959	0.00101607	0.00133941	0.00102566			AH06	26980000	-0.473016	-1.36971
AH06	27080001	27100000	0.000227684	0.000150014	8.09e-05	5.45994e-05			AH06	27000000	-0.275043	-0.727332
AH06	27100001	27120000	0.00190632	0.00150628	0.00140359	0.0011295			AH06	27020000	-0.0643532	-0.310974
AH06	27120001	27140000	0.000833246	0.000324711	#N/A	4.39003e-07			AH06	27040000	-0.498163	-0.881895
AH06	27140001	27160000	0.000159683	0.000347399	#N/A	#N/A			AH06	27060000	-0.746514	-0.445163
AH06	27160001	27180000	0.00060267	0.000243437	0.000102384	0.000131819			AH06	27080000	0.550389	-0.671782
AH06	27180001	27200000	0.00208634	0.00145736	0.00137981	0.00121009			AH06	27100000	-0.666444	-1.11961
AH06	27200001	27220000	0.00205119	0.00116265	0.000947931	0.000803711			AH06	27120000	2.4933	-1.40954
AH06	27220001	27240000	0.00222183	0.00262499	0.000109372	9.16543e-05			AH06	27140000	-0.675017	2.98152
AH06	27240001	27260000	0.00177741	0.00401466	0.000107832	0.00010005			AH06	27160000	1.95224	-1.35956
AH06	27260001	27280000	0.00146114	0.000841395	1.48e-05	1.24885e-05			AH06	27180000	-0.109824	-0.897067
AH06	27280001	27300000	0.00210545	0.00102701	3.61e-05	2.48926e-05			AH06	27200000	-0.11529	-0.933965
AH06	27300001	27320000	0.00120435	0.000884798	0.000262459	0.00023544			AH06	27220000	-0.265703	-0.00192977
AH06	27320001	27340000	0.00134093	0.000937541	0.00102177	0.000710893			AH06	27240000	-0.767923	1.03992
AH06	27340001	27360000	0.000865125	0.000618382	0.000514716	0.000414719			AH06	27260000	0.407885	-0.937864
AH06	27360001	27380000	0.000460853	0.000325928	0.000257235	0.000206257			AH06	27280000	0.0175954	-0.92256
AH06	27380001	27400000	0.000877659	0.000638111	0.000461216	0.000322841			AH06	27300000	-0.632715	-1.0489
AH06	27400001	27420000	0.00121271	0.00108886	0.000554309	0.000678312			AH06	27320000	0.014322	-0.512941
AH06	27420001	27440000	0.00137267	0.000866463	0.000190051	0.000293555			AH06	27340000	-0.520297	-0.891131
AH06	27440001	27460000	0.000656377	0.000454997	2.66e-05	6.49154e-05			AH06	27360000	-0.480856	-0.50714
AH06	27460001	27480000	0.00205524	0.0013868	0.0003668	0.000568674			AH06	27380000	-0.669861	-0.837588
AH06	27480001	27500000	0.000482145	0.000480852	2.62e-05	4.99397e-05			AH06	27400000	-0.624507	-0.822623
AH06	27500001	27520000	0.0015598	0.000914997	0.000181441	0.000305347			AH06	27420000	0.365038	-0.783279
AH06	27520001	27540000	0.00114033	0.000600746	0.00044973	0.000464873			AH06	27440000	0.59462	-0.102693
AH06	27540001	27560000	0.00167895	0.000899129	0.000453706	0.000710691			AH06	27460000	-0.750619	-1.39048
AH06	27560001	27580000	0.00128144	0.000961813	0.000412104	0.000487048			AH06	27480000	-0.549091	-0.846817
AH06	27580001	27600000	0.00130535	0.000930592	0.000282602	0.000474718			AH06	27500000	0.168468	-0.85976
AH06	27600001	27620000	0.0011855	0.000798003	0.000402665	0.000387894			AH06	27520000	-0.418333	-1.78345
AH06	27620001	27640000	0.00159607	0.00068858	0.000326268	0.000309497			AH06	27540000	-0.085934	-1.19769
AH06	27640001	27660000	0.00134292	0.00137796	0.000348125	0.000556435			AH06	27560000	-0.0605852	0.0113829
AH06	27660001	27680000	0.00118873	0.000525103	0.000148569	0.000244309			AH06	27580000	-0.358145	-0.543817
AH06	27680001	27700000	0.0012148	0.000781536	0.00119382	0.00122831			AH06	27600000	-0.355923	-0.285435
AH06	27700001	27720000	0.00063808	0.000519207	0.000313351	0.000268972			AH06	27620000	-0.0868176	0.196525
AH06	27720001	27740000	0.000642264	0.000326525	0.000185288	0.000214049			AH06	27640000	-1.04717	-1.186
AH06	27740001	27760000	0.00145858	0.00117894	0.000409834	0.000541144			AH06	27660000	0.220903	-0.359172
AH06	27760001	27780000	0.00114514	0.00116677	0.000433814	0.000574507			AH06	27680000	-0.322135	-1.13747
AH06	27780001	27800000	0.000227878	0.000259519	6.04e-05	7.96239e-05			AH06	27700000	-0.628327	-1.04789
AH06	27800001	27820000	0.00030114	9.58862e-05	3.25e-05	4.42982e-05			AH06	27720000	-0.453041	-0.467437
AH06	27820001	27840000	0.000436439	0.000132537	9.16e-05	8.30653e-05			AH06	27740000	-0.675055	-1.47237
AH06	27840001	27860000	0.00118722	0.00100834	0.000362959	0.000499217			AH06	27760000	-0.651318	-1.02253
AH06	27860001	27880000	0.00188439	0.00157955	0.000670206	0.000803339			AH06	27780000	-1.13226	0.0696876
AH06	27880001	27900000	0.0016454	0.00117211	0.000391341	0.000515239			AH06	27800000	-0.322862	-0.141918
AH06	27900001	27920000	0.000821289	0.000494886	0.000353793	0.000478306			AH06	27820000	0.438505	0.63217
AH06	27920001	27940000	0.000993507	0.00100221	0.000703512	0.000747742			AH06	27840000	-0.741867	-1.35224
AH06	27940001	27960000	0.0013403	0.000539316	0.000923405	0.00105775			AH06	27860000	-0.954456	-1.38088
AH06	27960001	27980000	0.00207291	0.0015409	0.000473987	0.00067078			AH06	27880000	-0.511674	-1.12835
AH06	27980001	28000000	0.00156254	0.0010239	0.000203212	0.000257799			AH06	27900000	-0.0132769	0.0737064
AH06	28000001	28020000	0.00115243	0.000567784	0.000173042	0.000242163			AH06	27920000	-0.856686	-0.484761
AH06	28020001	28040000	0.00152756	0.00148462	0.00044426	0.000543994			AH06	27940000	-1.18198	0.889143
AH06	28040001	28060000	0.00200581	0.00128893	0.000715461	0.000831737			AH06	27960000	-0.608912	-1.04915
AH06	28060001	28080000	0.000784206	0.000749491	0.000294072	0.000420845			AH06	27980000	-0.235047	-1.10634
AH06	28080001	28100000	0.00158424	0.0013566	0.00101638	0.00124865			AH06	28000000	0.0807424	-0.213791
AH06	28100001	28120000	0.00159481	0.00133855	0.00106348	0.00142159			AH06	28020000	-0.972885	-1.24895
AH06	28120001	28140000	0.00177425	0.00137303	0.000983586	0.00145797			AH06	28040000	-0.415918	-0.589427
AH06	28140001	28160000	0.00147231	0.00286514	0.00120354	0.00176156			AH06	28060000	-0.764911	-0.730963
AH06	28160001	28180000	0.000996598	0.00159256	0.00103418	0.0015299			AH06	28080000	-1.07235	-1.35786
AH06	28180001	28200000	0.0012128	0.0016456	0.000987823	0.00110668			AH06	28100000	-0.891554	-0.813414
AH06	28200001	28220000	0.00220217	0.00319017	0.00298307	0.00263778			AH06	28120000	-0.582935	-1.25104
AH06	28220001	28240000	0.000233502	0.000473509	0.000344391	0.000292349			AH06	28140000	-1.33626	-0.0175216
AH06	28240001	28260000	0.000453001	0.00143704	0.000817392	0.000831446			AH06	28160000	-1.61634	-0.81754
AH06	28260001	28280000	0.000913722	0.00136179	0.00121939	0.00100495			AH06	28180000	-0.299442	-0.660959
AH06	28280001	28300000	0.000873772	0.000579024	0.000302386	0.000544351			AH06	28200000	0.757213	0.83583
AH06	28300001	28320000	0.00135771	0.00111613	0.000799492	0.00100763			AH06	28220000	-1.70622	-1.22693
AH06	28320001	28340000	0.00218342	0.00124042	0.000582644	0.000679909			AH06	28240000	-1.45275	-0.494928
AH06	28340001	28360000	0.00249681	0.000847833	0.000732562	0.00101453			AH06	28260000	-1.73257	-1.18487
AH06	28360001	28380000	0.00146582	0.00155912	0.000578443	0.00070453			AH06	28280000	-0.457646	-0.342678
AH06	28380001	28400000	0.00191373	0.00144169	0.00153487	0.00155111			AH06	28300000	-0.506417	-0.819963
AH06	28400001	28420000	0.000810655	0.000542764	0.000305167	0.000337292			AH06	28320000	-0.106628	-1.18895
AH06	28420001	28440000	0.000235779	0.000232549	0.0001556	0.000137316			AH06	28340000	-0.253578	-0.546676
AH06	28440001	28460000	0.00125747	0.00136388	0.00121323	0.00109894			AH06	28360000	-0.300169	0.015631
AH06	28460001	28480000	0.00141282	0.000816018	0.000594171	0.000690844			AH06	28380000	0.481344	0.0398031
AH06	28480001	28500000	0.00145832	0.000919377	0.000407744	0.000460233			AH06	28400000	-1.00369	-1.12861
AH06	28500001	28520000	0.00151902	0.00124293	0.000282458	0.000372017			AH06	28420000	-0.538498	-0.862976
AH06	28520001	28540000	0.000832357	0.000505623	0.000576999	0.000531483			AH06	28440000	-0.681828	-0.0520487
AH06	28540001	28560000	0.000812729	0.000530807	0.000525531	0.000668423			AH06	28460000	-0.780918	-1.31166
AH06	28560001	28580000	0.00125917	0.000793395	0.000598302	0.000627659			AH06	28480000	-0.170318	-1.16188
AH06	28580001	28600000	0.00149737	0.000837956	0.000526677	0.000579165			AH06	28500000	-0.703025	-1.08061
AH06	28600001	28620000	0.00168768	0.000847575	0.000183158	0.000296843			AH06	28520000	-0.799967	-1.72252
AH06	28620001	28640000	0.00137162	0.000946226	0.000309344	0.000318132			AH06	28540000	-1.12546	-1.60766
AH06	28640001	28660000	0.00169316	0.00138016	0.000517482	0.000485499			AH06	28560000	-0.988146	-1.66725
AH06	28660001	28680000	0.00300769	0.000705207	0.000362998	0.000317625			AH06	28580000	0.12147	-0.811746
AH06	28680001	28700000	0.00271416	0.000963096	4.57e-05	2.72947e-05			AH06	28600000	-0.354935	-1.38433
AH06	28700001	28720000	0.00467561	0.0015194	7.24e-07	3.97812e-06			AH06	28620000	-0.444792	-1.04155
AH06	28720001	28740000	0.00372606	0.00112515	3.13e-07	4.39091e-07			AH06	28640000	-0.29882	-0.782636
AH06	28740001	28760000	0.00305169	0.000992622	1.88e-06	1.95463e-06			AH06	28660000	1.05998	-2.11223
AH06	28760001	28780000	0.00317896	0.00134759	3.48e-06	7.66537e-06			AH06	28680000	1.40923	-1.09335
AH06	28780001	28800000	0.00310763	0.00106234	3.13e-07	1.75715e-06			AH06	28700000	2.92536	-1.52907
AH06	28800001	28820000	0.00174457	0.000759631	2.62e-06	3.07447e-06			AH06	28720000	2.26554	-1.65182
AH06	28820001	28840000	0.00325426	0.00145513	4.45e-05	2.32008e-05			AH06	28740000	1.6643	-1.71503
AH06	28840001	28860000	0.00261971	0.00099123	0.000170684	0.000144015			AH06	28760000	2.49896	-1.06654
AH06	28860001	28880000	0.00241658	0.000650854	0.000378839	0.00036457			AH06	28780000	2.92108	-1.66509
AH06	28880001	28900000	0.00192107	0.000273886	0.000340119	0.000466103			AH06	28800000	1.94108	-1.11758
AH06	28900001	28920000	0.000870022	0.00038509	0.000154076	0.00017927			AH06	28820000	1.60692	-1.11741
AH06	28920001	28940000	0.00070634	0.000235806	4.09e-05	8.34005e-05			AH06	28840000	1.70169	-0.697764
AH06	28940001	28960000	0.000943739	0.000279914	8.96e-05	0.000146804			AH06	28860000	1.61778	-1.32782
AH06	28960001	28980000	2.03536e-05	0.000150527	0.000174585	0.000153813			AH06	28880000	1.22399	-0.859547
AH06	28980001	29000000	6.76613e-05	8.71189e-05	#N/A	#N/A			AH06	28900000	1.16	-1.23323
AH06	29000001	29020000	6.07138e-05	5.00968e-05	#N/A	#N/A			AH06	28920000	0.637327	-1.79936
AH06	29020001	29040000	0.000130244	0.000155235	#N/A	#N/A			AH06	28940000	1.00061	-0.654352
AH06	29040001	29060000	0.000272749	8.90029e-05	3.85e-05	3.85465e-05			AH06	28960000	-2.17136	-0.662527
AH06	29060001	29080000	0.000341599	0.000414715	6.36e-05	6.79608e-05			AH06	28980000	-0.10894	-1.16268
AH06	29080001	29100000	0.000927903	0.000548787	0.000312875	0.000395932			AH06	29000000	-0.707358	-1.42811
AH06	29100001	29120000	0.00219927	0.000900699	0.000762612	0.000830196			AH06	29020000	-0.206619	-0.555287
AH06	29120001	29140000	0.00413478	0.00129259	0.000487824	0.000637874			AH06	29040000	0.688137	-1.89754
AH06	29140001	29160000	0.00285925	0.000867141	8.72e-05	0.000134594			AH06	29060000	0.519586	1.18945
AH06	29160001	29180000	0.00231602	0.000742313	0.000341485	0.000396721			AH06	29080000	-0.0922844	-1.07742
AH06	29180001	29200000	0.00117717	0.000561534	0.000435863	0.000483753			AH06	29100000	1.40671	-0.932109
AH06	29200001	29220000	0.00155684	0.00104736	0.000226829	0.000283879			AH06	29120000	1.17569	-1.48128
AH06	29220001	29240000	0.00222547	0.00144824	2.7e-05	3.16329e-05			AH06	29140000	2.28284	-1.35685
AH06	29240001	29260000	0.00175295	0.00116145	1.96e-05	4.86241e-05			AH06	29160000	1.33148	-1.39746
AH06	29260001	29280000	0.00174731	0.00111737	0.000400706	0.000426347			AH06	29180000	0.00755652	-1.19833
AH06	29280001	29300000	0.000873673	0.000760474	0.000226806	0.000297465			AH06	29200000	-0.534852	-0.959339
AH06	29300001	29320000	0.000810682	0.00043624	0.000453702	0.000407309			AH06	29220000	-0.0185697	-0.760882
AH06	29320001	29340000	0.00121475	0.000620796	0.000500804	0.00052775			AH06	29240000	0.154574	-0.916381
AH06	29340001	29360000	0.00104028	0.00106011	0.000236579	0.000341661			AH06	29260000	-0.307326	-1.22712
AH06	29360001	29380000	0.000681573	0.000374959	7.7e-05	0.000131996			AH06	29280000	-0.875034	-0.905584
AH06	29380001	29400000	0.00152443	0.000942846	0.000403061	0.000514954			AH06	29300000	-0.697766	-0.939132
AH06	29400001	29420000	0.00169707	0.00122576	0.000340845	0.000451298			AH06	29320000	-0.562436	-1.35781
AH06	29420001	29440000	0.00188846	0.00136769	0.000503549	0.000638909			AH06	29340000	-0.363801	0.359231
AH06	29440001	29460000	0.00144079	0.000795633	0.000856671	0.00089249			AH06	29360000	-0.343777	-1.37177
AH06	29460001	29480000	0.000929529	0.00111209	6.8e-05	0.000125938			AH06	29380000	-0.00686171	-0.911868
AH06	29480001	29500000	4.76724e-05	5.35483e-05	#N/A	#N/A			AH06	29400000	-0.043088	-0.258258
AH06	29500001	29520000	0.00182551	0.00106405	0.000373694	0.00053927			AH06	29420000	0.229632	-0.556534
AH06	29520001	29540000	0.00133636	0.000732002	0.000331274	0.000353846			AH06	29440000	-0.0688307	-0.477037
AH06	29540001	29560000	0.00190604	0.000974344	0.000116098	0.00013742			AH06	29460000	-0.1741	-0.370765
AH06	29560001	29580000	0.00135978	0.000856098	#N/A	4.39091e-07			AH06	29480000	-0.749213	-0.384005
AH06	29580001	29600000	0.000577477	0.000571316	3.41e-05	0.000109576			AH06	29500000	0.0431223	-0.923835
AH06	29600001	29620000	0.00191727	0.000905937	5.48e-07	7.24535e-07			AH06	29520000	0.084124	-1.10817
AH06	29620001	29640000	0.000892501	0.000375776	2.35e-07	3.51255e-07			AH06	29540000	0.0620307	-0.881807
AH06	29640001	29660000	0.000674326	0.000237929	0.000164248	0.000213616			AH06	29560000	0.064214	-0.431219
AH06	29660001	29680000	0.00104623	0.000544837	0.000150663	0.000186133			AH06	29580000	0.593623	-0.013838
AH06	29680001	29700000	0.0020265	0.00126936	0.000456911	0.00056908			AH06	29600000	0.708435	-1.21022
AH06	29700001	29720000	0.00172786	0.000968825	0.000134854	0.000248394			AH06	29620000	0.426212	-1.26109
AH06	29720001	29740000	0.00194219	0.00101683	0.000257729	0.000288419			AH06	29640000	0.33848	-1.1728
AH06	29740001	29760000	0.00151905	0.000572102	0.000102291	0.000112156			AH06	29660000	0.612472	-1.01615
AH06	29760001	29780000	0.000913752	0.000525319	4.62e-06	1.08043e-05			AH06	29680000	-0.303017	-1.23325
AH06	29780001	29800000	0.00173103	0.000762215	2.91e-05	3.97838e-05			AH06	29700000	0.433651	-1.01676
AH06	29800001	29820000	0.00199143	0.00119685	2.66e-06	3.62392e-06			AH06	29720000	1.16385	-0.8836
AH06	29820001	29840000	0.00133285	0.000870928	9.94e-06	1.13969e-05			AH06	29740000	0.974543	-0.551332
AH06	29840001	29860000	0.00183833	0.00110397	5.48e-07	2.19633e-06			AH06	29760000	1.27563	-0.345967
AH06	29860001	29880000	0.00135293	0.000754428	4.11e-07	3.71102e-06			AH06	29780000	1.10805	-1.1879
AH06	29880001	29900000	0.000949531	0.000724337	3.13e-07	5.26856e-07			AH06	29800000	0.436935	-1.0199
AH06	29900001	29920000	0.00127347	0.000591156	8.16e-05	0.000133554			AH06	29820000	0.171044	-0.698922
AH06	29920001	29940000	0.00173936	0.00100051	7.59e-06	6.17271e-06			AH06	29840000	0.624046	-0.81089
AH06	29940001	29960000	0.00135043	0.000911565	1.37e-05	3.3106e-05			AH06	29860000	1.03302	-0.753986
AH06	29960001	29980000	0.00227168	0.0014429	5.27e-05	0.000122829			AH06	29880000	0.142273	-0.165396
AH06	29980001	30000000	0.000664969	0.000416452	3.99e-06	1.55964e-05			AH06	29900000	-0.68322	-1.26726
									AH06	29920000	-0.238459	-1.08398
									AH06	29940000	0.0962519	-0.739979
									AH06	29960000	0.319038	-0.537865
									AH06	29980000	0.66033	-0.387891
									AH06	30000000	-0.223659	-0.286696

## Sheet: fig4c
ID	FT Day2017	HD1_hap
AH1	76	Hap1
AH10	52	Hap1
AH13	70	Hap1
AH16	54	Hap1
AH20	73	Hap1
AH22	73	Hap4
AH26	70	Hap4
AH27	52	Hap1
AH29	70	Hap1
AH31	52	Hap1
AH32	70	Hap1
AH34	70	Hap1
AH5	76	Hap4
AH8	52	Hap1
C9_2	70	Hap1
EO2	70	Hap4
chong4	59	Hap4
CQ1	59	Hap1
CQ10	43	Hap1
CQ11	43	Hap1
CQ12	43	Hap1
CQ6	59	Hap1
CQ7	59	Hap1
CQ8	59	Hap1
CQ9	43	Hap3
EO12	59	Hap4
EO14	59	Hap4
FJ1	41	Hap1
FJ2	41	Hap1
FJ3	37	Hap1
FJ4	37	Hap1
FJ5	35	Hap1
LC1706140009-C-10	35	Hap1
GD10	35	Hap1
GD11	35	Hap1
GD2	35	Hap1
GD3	35	Hap1
GZ1	62	Hap1
GZ2	62	Hap1
GZ8	62	Hap4
LC1706090088-C-11	35	Hap1
Hain10	35	Hap1
Hain11	35	Hap1
Hain12	118	Hap4
Hain13	35	Hap1
Hain14	118	Hap4
Hain15	118	Hap4
Hain16	118	Hap4
HaiN2	118	Hap4
HaiN3	118	Hap4
HaiN4	118	Hap4
HaiN5	118	Hap1
HaiN7	118	Hap1
Hain9	35	Hap1
LC1706090088-C-14	60	Hap1
EO1	60	Hap4
HB1	42	Hap1
HB11	42	Hap4
HB12	65	Hap1
HB15	65	Hap1
HB16	65	Hap1
HB17	65	Hap1
HB18	44	Hap1
HB2	42	Hap1
HB20	60	Hap1
HB21	44	Hap1
HB22	60	Hap1
HB23	65	Hap1
HB27	60	Hap1
HB29	42	Hap1
HB30	60	Hap1
HB34	60	Hap1
HB35	42	Hap1
HB36	65	Hap1
HB37	65	Hap1
HB38	60	Hap1
HB40	60	Hap1
HB41	60	Hap1
HB42	60	Hap1
HB43	60	Hap1
HB44	60	Hap1
HB45	60	Hap1
HB46	65	Hap1
HB48	60	Hap1
HB49	60	Hap1
HB5	42	Hap1
HB50	60	Hap1
HB51	60	Hap1
HB52	60	Hap1
HB53	60	Hap1
HB57	60	Hap1
HB58	60	Hap1
HB59	60	Hap1
HB60	60	Hap1
HB61	60	Hap1
HB62	60	Hap1
HB63	60	Hap1
HB65	60	Hap1
HeN1	54	Hap1
HeN5	54	Hap1
HeN8	54	Hap1
LC1706090089-C-28	44	Hap3
EO15	44	Hap3
HLJ1	44	Hap4
HLJ11	38	Hap2
HLJ6	38	Hap3
HLJ9	38	Hap3
LC1706090089-C-32	52	Hap1
C5	52	Hap1
HN1	49	Hap1
HN10	60	Hap1
HN100	47	Hap1
HN101	47	Hap1
HN103	60	Hap1
HN104	47	Hap1
HN105	47	Hap1
HN106	47	Hap1
HN107	47	Hap1
HN108	60	Hap1
HN109	60	Hap1
HN110	47	Hap1
HN111	47	Hap1
HN112	47	Hap1
HN113	47	Hap1
HN114	47	Hap1
HN13	60	Hap1
HN14	49	Hap1
HN15	49	Hap1
HN16	60	Hap1
HN18	49	Hap1
HN19	52	Hap1
HN2	49	Hap1
HN20	55	Hap1
HN21	52	Hap1
HN22	52	Hap1
HN23	52	Hap1
HN24	52	Hap1
HN25	52	Hap1
HN27	52	Hap1
HN28	52	Hap1
HN29	52	Hap1
HN3	49	Hap1
HN30	52	Hap1
HN31	73	Hap1
HN32	71	Hap1
HN33	69	Hap4
HN36	52	Hap1
HN37	52	Hap1
HN38	52	Hap1
HN4	60	Hap1
HN40	52	Hap1
HN42	52	Hap1
HN46	52	Hap1
HN48	52	Hap1
HN5	60	Hap1
HN51	49	Hap1
HN54	52	Hap1
HN56	55	Hap1
HN57	52	Hap1
HN58	52	Hap1
HN6	49	Hap1
HN60	52	Hap1
HN63	49	Hap1
HN66	52	Hap1
HN67	49	Hap1
HN69	59	Hap1
HN7	49	Hap1
HN70	52	Hap1
HN73	55	Hap1
HN74	55	Hap1
HN75	49	Hap1
HN77	47	Hap1
HN79	49	Hap1
HN8	49	Hap1
HN80	47	Hap1
HN81	55	Hap1
HN83	47	Hap1
HN84	47	Hap1
HN85	47	Hap1
HN86	47	Hap1
HN87	47	Hap1
HN88	47	Hap1
HN9	60	Hap1
HN90	47	Hap1
HN91	47	Hap1
HN92	47	Hap1
HN93	47	Hap1
HN94	47	Hap1
LC1706090089-C-29	23	Hap1
JL10	23	Hap2
JL12	28	Hap3
JL15	28	Hap2
JL17	33	Hap3
JL2	18	Hap2
JL4	23	Hap3
JL5	28	Hap3
LC1706090088-C-15	63	Hap1
LC1706090089-C-21	50	Hap1
C6	63	Hap1
LC1706090087-C-7	63	Hap1
EO19	63	Hap4
JS1	63	Hap1
JS102	50	Hap1
JS103	50	Hap1
JS108	63	Hap1
JS109	63	Hap1
JS113	63	Hap1
JS114	63	Hap1
JS115	63	Hap1
JS116	63	Hap1
JS117	63	Hap1
JS120	63	Hap1
JS121	63	Hap1
JS122	47	Hap1
JS124	47	Hap1
JS125	57	Hap1
JS126	63	Hap1
JS128	47	Hap2
JS129	47	Hap2
JS132	63	Hap1
JS133	63	Hap1
JS134	63	Hap1
JS137	63	Hap1
JS141	63	Hap1
JS143	63	Hap1
JS144	47	Hap2
JS16	63	Hap1
JS17	63	Hap1
JS18	63	Hap1
JS2	63	Hap1
JS20	63	Hap1
JS22	63	Hap1
JS25	63	Hap1
JS26	63	Hap1
JS27	57	Hap1
JS28	57	Hap1
JS29	57	Hap1
JS3	63	Hap1
JS33	63	Hap1
JS36	57	Hap1
JS38	57	Hap1
JS39	48	Hap2
JS44	63	Hap1
JS47	63	Hap1
JS48	63	Hap1
JS53	63	Hap1
JS55	63	Hap1
JS57	63	Hap1
JS58	63	Hap1
JS59	63	Hap1
JS6	63	Hap1
JS60	57	Hap1
JS62	63	Hap1
JS63	57	Hap1
JS64	63	Hap1
JS65	57	Hap1
JS66	57	Hap1
JS68	49	Hap2
JS7	63	Hap1
JS71	63	Hap1
JS73	63	Hap1
JS76	63	Hap1
JS77	63	Hap1
JS78	63	Hap1
JS8	63	Hap1
JS80	57	Hap1
JS82	57	Hap1
JS85	63	Hap1
JS86	63	Hap4
JS87	63	Hap1
JS88	63	Hap1
JS92	63	Hap1
JS93	63	Hap1
JS95	63	Hap1
JS97	50	Hap1
JS99	63	Hap1
LC1706090088-C-16	59	Hap1
LC1706090087-C-20	49	Hap4
LC1706090087-C-26	56	Hap4
EO10	49	Hap4
JX1	53	Hap1
JX10	49	Hap1
JX102	49	Hap1
JX108	49	Hap4
JX109	49	Hap4
JX112	49	Hap1
JX113	49	Hap1
JX115	74	Hap1
JX116	71	Hap1
JX117	71	Hap1
JX118	71	Hap1
JX12	49	Hap1
JX13	53	Hap1
JX15	49	Hap1
JX2	53	Hap1
JX20	49	Hap1
JX23	49	Hap1
JX24	49	Hap1
JX26	46	Hap1
JX3	53	Hap1
JX30	56	Hap1
JX34	53	Hap1
JX38	49	Hap1
JX39	49	Hap1
JX4	53	Hap1
JX40	49	Hap1
JX44	49	Hap1
JX46	49	Hap1
JX49	49	Hap1
JX50	49	Hap1
JX51	49	Hap1
JX52	49	Hap1
JX55	49	Hap1
JX57	49	Hap1
JX58	49	Hap1
JX61	63	Hap1
JX65	74	Hap1
JX67	53	Hap1
JX69	53	Hap1
JX7	49	Hap1
JX70	53	Hap1
JX8	49	Hap1
JX80	49	Hap1
JX9	49	Hap1
JX92	56	Hap4
LN1	49	Hap2
LN10	49	Hap1
LN12	49	Hap1
LN13	49	Hap1
LN14	41	Hap2
LN16	41	Hap2
LN3	49	Hap2
LN4	49	Hap1
LN5	49	Hap1
LN7	49	Hap1
NX10	28	Hap2
NX12	28	Hap2
NX13	28	Hap2
NX15	28	Hap2
NX16	28	Hap1
NX18	28	Hap2
NX20	28	Hap2
NX21	28	Hap2
NX22	28	Hap2
NX23	28	Hap2
NX24	28	Hap2
NX25	28	Hap2
NX26	28	Hap2
NX27	28	Hap2
NX28	28	Hap2
NX29	28	Hap2
NX3	28	Hap2
NX30	28	Hap2
NX31	28	Hap2
NX32	28	Hap2
NX33	33	Hap2
NX34	28	Hap2
NX36	28	Hap2
NX41	28	Hap2
NX43	28	Hap2
NX45	28	Hap2
NX47	28	Hap2
NX48	28	Hap2
NX5	28	Hap2
NX50	28	Hap2
NX6	28	Hap2
NX7	28	Hap2
NX8	28	Hap2
LC1706090087-C-30	56	Hap4
EO3	61	Hap4
EO4	56	Hap4
EO5	67	Hap4
EO6	67	Hap4
EO7	56	Hap4
EO8	56	Hap4
EO9	56	Hap4
SC1	61	Hap1
SC10	67	Hap1
SC11	61	Hap1
SC12	67	Hap1
SC13	64	Hap1
SC14	67	Hap4
SC16	43	Hap2
SC17	56	Hap4
SC20	61	Hap4
SC22	67	Hap1
SC25	64	Hap1
SC26	64	Hap1
SC27	64	Hap1
SC29	67	Hap4
SC30	67	Hap1
SC31	64	Hap1
SC33	64	Hap1
SC34	64	Hap1
SC49	61	Hap1
SC51	64	Hap1
SC52	67	Hap1
SD1	51	Hap2
SD3	45	Hap2
SD6	48	Hap2
XJ1	28	Hap2
XJ32	28	Hap2
XJ4	28	Hap2
YN2	54	Hap4
YN5	54	Hap4
C17	77	Hap1
LC1706090089-C-35	70	Hap1
ZJ-1	70	Hap1
ZJ102	65	Hap1
ZJ11	77	Hap1
ZJ117	81	Hap1
ZJ12	70	Hap1
ZJ-127	81	Hap1
ZJ-128	65	Hap1
ZJ-129	65	Hap1
ZJ-14	77	Hap1
ZJ-15	77	Hap1
ZJ16	77	Hap1
ZJ19	77	Hap1
ZJ-2	65	Hap1
ZJ21	77	Hap1
ZJ26	77	Hap1
ZJ-27	81	Hap1
ZJ-28	81	Hap1
ZJ30	81	Hap1
ZJ-31	81	Hap1
ZJ34	81	Hap1
ZJ-36	81	Hap1
ZJ4	45	Hap1
zj-41	88	Hap1
zj-42	88	Hap1
ZJ45	77	Hap1
zj-47	65	Hap1
ZJ48	65	Hap1
zj-53	81	Hap1
zj-55	81	Hap1
zj-56	81	Hap1
zj-57	65	Hap1
ZJ58	75	Hap1
zj-60	65	Hap1
ZJ61	65	Hap1
ZJ69	65	Hap1
ZJ70	65	Hap1
ZJ73	65	Hap1
zj-74	65	Hap1
zj-75	65	Hap1
ZJ76	65	Hap1
ZJ77	65	Hap1
ZJ78	65	Hap1
ZJ81	70	Hap1
ZJ83	86	Hap1
ZJ85	65	Hap1
ZJ86	65	Hap1
zj-87	65	Hap1
zj-9	77	Hap1
zj-90	81	Hap1
ZJ91	91	Hap1
ZJ92	91	Hap1
ZJ93	75	Hap1
ZJ98	65	Hap1

## Sheet: Fig5a
Crop	SRA Number/Accession ID	Type	NB-ARC number
Coix	SRR9190426	cultivated	226
Coix	SRR9190414	cultivated	248
Coix	SRR9190427	cultivated	258
Coix	SRR9190388	cultivated	267
Coix	SRR9190389	cultivated	267
Coix	SRR9190415	cultivated	270
Coix	SRR9190387	cultivated	272
Coix	SRR9190420	cultivated	272
Coix	SRR9190386	cultivated	277
Coix	SRR9190394	cultivated	279
Coix	SRR9190428	cultivated	279
Coix	SRR9190425	cultivated	282
Coix	SRR9190423	cultivated	287
Coix	SRR9190392	cultivated	289
Coix	SRR9190397	cultivated	289
Coix	SRR9190409	cultivated	292
Coix	SRR9190424	cultivated	294
Coix	SRR9190410	cultivated	296
Coix	SRR9190395	wild	236
Coix	SRR9190393	wild	241
Coix	SRR9190413	wild	243
Coix	SRR9190412	wild	245
Coix	SRR9190408	wild	250
Coix	SRR9190390	wild	262
Coix	SRR9190421	wild	270
Coix	SRR9190391	wild	275
Coix	SRR9190411	wild	277
E. crus-galli	HN42	ec. var. crus-galli	469
E. crus-galli	JS33	ec. var. crus-galli	474
E. crus-galli	JS141	ec. var. crus-galli	475
E. crus-galli	JS29	ec. var. crus-galli	475
E. crus-galli	HN64	ec. var. crus-galli	476
E. crus-galli	JS6	ec. var. crus-galli	476
E. crus-galli	JS99	ec. var. crus-galli	476
E. crus-galli	JX38	ec. var. crus-galli	477
E. crus-galli	zj-90	ec. var. crus-galli	477
E. crus-galli	JS121	ec. var. crus-galli	477
E. crus-galli	HN37	ec. var. crus-galli	478
E. crus-galli	JS55	ec. var. crus-galli	478
E. crus-galli	HN15	ec. var. crus-galli	478
E. crus-galli	HN88	ec. var. crus-galli	479
E. crus-galli	JS22	ec. var. crus-galli	479
E. crus-galli	JS92	ec. var. crus-galli	479
E. crus-galli	JS16	ec. var. crus-galli	479
E. crus-galli	LC1706090088-C-14	ec. var. crus-galli	480
E. crus-galli	JS62	ec. var. crus-galli	481
E. crus-galli	JS8	ec. var. crus-galli	481
E. crus-galli	GKKS09	ec. var. crus-galli	482
E. crus-galli	JS27	ec. var. crus-galli	482
E. crus-galli	AH32	ec. var. crus-galli	482
E. crus-galli	JS77	ec. var. crus-galli	483
E. crus-galli	HN84	ec. var. crus-galli	483
E. crus-galli	HN63	ec. var. crus-galli	483
E. crus-galli	JS134	ec. var. crus-galli	484
E. crus-galli	JX26	ec. var. crus-galli	484
E. crus-galli	JS53	ec. var. crus-galli	484
E. crus-galli	JS26	ec. var. crus-galli	484
E. crus-galli	HB30	ec. var. crus-galli	485
E. crus-galli	ZJ92	ec. var. crus-galli	485
E. crus-galli	JS124	ec. var. crus-galli	485
E. crus-galli	HN108	ec. var. crus-galli	485
E. crus-galli	ZJ-36	ec. var. crus-galli	485
E. crus-galli	JS109	ec. var. crus-galli	485
E. crus-galli	JS122	ec. var. crus-galli	485
E. crus-galli	ZJ77	ec. var. crus-galli	485
E. crus-galli	JS143	ec. var. crus-galli	486
E. crus-galli	JX50	ec. var. crus-galli	486
E. crus-galli	JS44	ec. var. crus-galli	486
E. crus-galli	HeN1	ec. var. crus-galli	487
E. crus-galli	JX9	ec. var. crus-galli	487
E. crus-galli	JS73	ec. var. crus-galli	487
E. crus-galli	JS120	ec. var. crus-galli	488
E. crus-galli	HB43	ec. var. crus-galli	488
E. crus-galli	HN6	ec. var. crus-galli	488
E. crus-galli	JS1	ec. var. crus-galli	488
E. crus-galli	JX49	ec. var. crus-galli	488
E. crus-galli	LC1706090089-C-21	ec. var. crus-galli	489
E. crus-galli	JS85	ec. var. crus-galli	489
E. crus-galli	HB5	ec. var. crus-galli	489
E. crus-galli	JS125	ec. var. crus-galli	489
E. crus-galli	HB40	ec. var. crus-galli	490
E. crus-galli	JS133	ec. var. crus-galli	490
E. crus-galli	HN69	ec. var. crus-galli	490
E. crus-galli	ZJ98	ec. var. crus-galli	490
E. crus-galli	HB50	ec. var. crus-galli	490
E. crus-galli	JS48	ec. var. crus-galli	490
E. crus-galli	JS113	ec. var. crus-galli	490
E. crus-galli	HN67	ec. var. crus-galli	490
E. crus-galli	JS114	ec. var. crus-galli	491
E. crus-galli	JS66	ec. var. crus-galli	491
E. crus-galli	JS102	ec. var. crus-galli	491
E. crus-galli	JS82	ec. var. crus-galli	492
E. crus-galli	JS25	ec. var. crus-galli	492
E. crus-galli	JS18	ec. var. crus-galli	492
E. crus-galli	JS87	ec. var. crus-galli	492
E. crus-galli	HB59	ec. var. crus-galli	492
E. crus-galli	HB36	ec. var. crus-galli	493
E. crus-galli	HN86	ec. var. crus-galli	493
E. crus-galli	SC11	ec. var. crus-galli	493
E. crus-galli	JX61	ec. var. crus-galli	493
E. crus-galli	JS57	ec. var. crus-galli	493
E. crus-galli	JS88	ec. var. crus-galli	494
E. crus-galli	JS76	ec. var. crus-galli	494
E. crus-galli	JS71	ec. var. crus-galli	494
E. crus-galli	CQ7	ec. var. crus-galli	494
E. crus-galli	HN40	ec. var. crus-galli	494
E. crus-galli	JS126	ec. var. crus-galli	494
E. crus-galli	JS78	ec. var. crus-galli	495
E. crus-galli	HN66	ec. var. crus-galli	495
E. crus-galli	JX46	ec. var. crus-galli	495
E. crus-galli	JS117	ec. var. crus-galli	495
E. crus-galli	HN93	ec. var. crus-galli	495
E. crus-galli	JX34	ec. var. crus-galli	495
E. crus-galli	HB63	ec. var. crus-galli	495
E. crus-galli	JS59	ec. var. crus-galli	496
E. crus-galli	JX3	ec. var. crus-galli	496
E. crus-galli	HN114	ec. var. crus-galli	496
E. crus-galli	JS108	ec. var. crus-galli	497
E. crus-galli	HN83	ec. var. crus-galli	497
E. crus-galli	JS63	ec. var. crus-galli	497
E. crus-galli	JS65	ec. var. crus-galli	497
E. crus-galli	JS47	ec. var. crus-galli	498
E. crus-galli	JS64	ec. var. crus-galli	499
E. crus-galli	HB52	ec. var. crus-galli	500
E. crus-galli	JS116	ec. var. crus-galli	500
E. crus-galli	HB57	ec. var. crus-galli	501
E. crus-galli	JS20	ec. var. crus-galli	502
E. crus-galli	ZJ76	ec. var. crus-galli	503
E. crus-galli	JX30	ec. var. crus-galli	503
E. crus-galli	HB51	ec. var. crus-galli	504
E. crus-galli	JS132	ec. var. crus-galli	504
E. crus-galli	JS28	ec. var. crus-galli	504
E. crus-galli	HB53	ec. var. crus-galli	504
E. crus-galli	JX70	ec. var. crus-galli	505
E. crus-galli	JS7	ec. var. crus-galli	506
E. crus-galli	JS115	ec. var. crus-galli	506
E. crus-galli	HB62	ec. var. crus-galli	506
E. crus-galli	JX39	ec. var. crus-galli	506
E. crus-galli	HN60	ec. var. crus-galli	511
E. crus-galli	HB58	ec. var. crus-galli	513
E. crus-galli	HB21	ec. var. crus-galli	515
E. crus-galli	JS137	ec. var. crus-galli	519
E. crus-galli	LN3	ec. var. crus-pavonis	478
E. crus-galli	JS17	ec. var. crus-pavonis	485
E. crus-galli	LN10	ec. var. crus-pavonis	486
E. crus-galli	JS103	ec. var. crus-pavonis	488
E. crus-galli	LN2	ec. var. crus-pavonis	489
E. crus-galli	LN12	ec. var. crus-pavonis	491
E. crus-galli	JS58	ec. var. crus-pavonis	491
E. crus-galli	JS60	ec. var. crus-pavonis	492
E. crus-galli	ZGX1	ec. var. crus-pavonis	492
E. crus-galli	LN7	ec. var. crus-pavonis	492
E. crus-galli	AH16	ec. var. crus-pavonis	492
E. crus-galli	LN5	ec. var. crus-pavonis	494
E. crus-galli	ZJ81	ec. var. crus-pavonis	497
E. crus-galli	HaiN5	ec. var. crus-pavonis	497
E. crus-galli	Hain13	ec. var. crus-pavonis	498
E. crus-galli	LN13	ec. var. crus-pavonis	499
E. crus-galli	Hain11	ec. var. crus-pavonis	499
E. crus-galli	Hain9	ec. var. crus-pavonis	499
E. crus-galli	ZGX2	ec. var. crus-pavonis	500
E. crus-galli	LN9	ec. var. crus-pavonis	500
E. crus-galli	Hain10	ec. var. crus-pavonis	502
E. crus-galli	LN4	ec. var. crus-pavonis	507
E. crus-galli	YMX-1	ec. var. esculenta	471
E. crus-galli	DQ	ec. var. esculenta	473
E. crus-galli	ZM1	ec. var. esculenta	474
E. crus-galli	YMX	ec. var. esculenta	474
E. crus-galli	YMX-5	ec. var. esculenta	480
E. crus-galli	MPK	ec. var. esculenta	481
E. crus-galli	HJL12	ec. var. esculenta	482
E. crus-galli	YMX-3	ec. var. esculenta	482
E. crus-galli	HLJ11	ec. var. esculenta	486
E. crus-galli	YMX-6	ec. var. esculenta	491
E. crus-galli	YMX-2-5	ec. var. esculenta	495
E. crus-galli	DQX-2	ec. var. esculenta	497
E. crus-galli	YMX-2-2	ec. var. esculenta	503
E. crus-galli	YMX-2-3	ec. var. esculenta	506
E. crus-galli	DQX-3	ec. var. esculenta	516
E. crus-galli	DQX-11	ec. var. esculenta	518
E. crus-galli	YMX-2-6	ec. var. esculenta	522
E. crus-galli	D14020539	ec. var. esculenta	529
E. crus-galli	NX5	ec. var. oryzoides	484
E. crus-galli	NX6	ec. var. oryzoides	488
E. crus-galli	NX47	ec. var. oryzoides	489
E. crus-galli	NX10	ec. var. oryzoides	489
E. crus-galli	NX31	ec. var. oryzoides	490
E. crus-galli	XJ11	ec. var. oryzoides	491
E. crus-galli	NX36	ec. var. oryzoides	492
E. crus-galli	NX30	ec. var. oryzoides	492
E. crus-galli	XJ1	ec. var. oryzoides	493
E. crus-galli	NX27	ec. var. oryzoides	493
E. crus-galli	NX34	ec. var. oryzoides	493
E. crus-galli	NX15	ec. var. oryzoides	493
E. crus-galli	NX42	ec. var. oryzoides	494
E. crus-galli	NX20	ec. var. oryzoides	495
E. crus-galli	NX22	ec. var. oryzoides	495
E. crus-galli	NX24	ec. var. oryzoides	497
E. crus-galli	NX41	ec. var. oryzoides	499
E. crus-galli	NX7	ec. var. oryzoides	499
E. crus-galli	NX3	ec. var. oryzoides	500
E. crus-galli	NX37	ec. var. oryzoides	500
E. crus-galli	XJ4	ec. var. oryzoides	501
E. crus-galli	NX32	ec. var. oryzoides	504
E. crus-galli	WPT58	ec. var. oryzoides	504
E. crus-galli	NX48	ec. var. oryzoides	507
E. crus-galli	NX50	ec. var. oryzoides	508
E. crus-galli	NX29	ec. var. oryzoides	511
E. crus-galli	NX19	ec. var. oryzoides	511
E. crus-galli	NX8	ec. var. oryzoides	513
E. crus-galli	NX18	ec. var. oryzoides	513
E. crus-galli	NX11	ec. var. oryzoides	513
E. crus-galli	NX45	ec. var. oryzoides	513
E. crus-galli	NX4	ec. var. oryzoides	514
E. crus-galli	WPT32	ec. var. oryzoides	514
E. crus-galli	NX43	ec. var. oryzoides	515
E. crus-galli	NX26	ec. var. oryzoides	515
E. crus-galli	NX38	ec. var. oryzoides	516
E. crus-galli	NX13	ec. var. oryzoides	516
E. crus-galli	NX25	ec. var. oryzoides	517
E. crus-galli	WPT31	ec. var. oryzoides	517
E. crus-galli	WPT98	ec. var. oryzoides	517
E. crus-galli	WPT30	ec. var. oryzoides	517
E. crus-galli	NX12	ec. var. oryzoides	518
E. crus-galli	NX35	ec. var. oryzoides	521
E. crus-galli	SW020	ec. var. praticola	470
E. crus-galli	PI664492	ec. var. praticola	470
E. crus-galli	KW001	ec. var. praticola	475
E. crus-galli	07-16L	ec. var. praticola	475
E. crus-galli	PI649368	ec. var. praticola	476
E. crus-galli	Ames14521	ec. var. praticola	482
E. crus-galli	SD6	ec. var. praticola	482
E. crus-galli	SD3	ec. var. praticola	482
E. crus-galli	JS68	ec. var. praticola	483
E. crus-galli	SW011	ec. var. praticola	485
E. crus-galli	SW006	ec. var. praticola	485
E. crus-galli	ACT3	ec. var. praticola	486
E. crus-galli	SW004	ec. var. praticola	487
E. crus-galli	SW008	ec. var. praticola	487
E. crus-galli	SD1	ec. var. praticola	488
E. crus-galli	SW037	ec. var. praticola	490
E. crus-galli	XJ24	ec. var. praticola	490
E. crus-galli	KW004	ec. var. praticola	490
E. crus-galli	SW013	ec. var. praticola	490
E. crus-galli	SW003	ec. var. praticola	493
E. crus-galli	XJ32	ec. var. praticola	493
E. crus-galli	LN16	ec. var. praticola	495
E. crus-galli	JS144	ec. var. praticola	495
E. crus-galli	ACT2	ec. var. praticola	496
E. crus-galli	PI649367	ec. var. praticola	497
E. crus-galli	Ames20027	ec. var. praticola	498
E. crus-galli	JL10	ec. var. praticola	498
E. crus-galli	WPT41	ec. var. praticola	499
E. crus-galli	SC16	ec. var. praticola	499
E. crus-galli	LN1	ec. var. praticola	499
E. crus-galli	SW009	ec. var. praticola	499
E. crus-galli	JS129	ec. var. praticola	500
E. crus-galli	JL2	ec. var. praticola	501
E. crus-galli	LN14	ec. var. praticola	502
E. crus-galli	LN11	ec. var. praticola	502
E. crus-galli	JS39	ec. var. praticola	504
E. crus-galli	LN8	ec. var. praticola	504
E. crus-galli	JS128	ec. var. praticola	505
E. crus-galli	JL15	ec. var. praticola	506
E. crus-galli	WPT36	ec. var. praticola	508
E. crus-galli	JL11	ec. var. praticola	510
E. crus-galli	LN6	ec. var. praticola	510
E. crus-galli	NX28	ec. var. praticola	514
E. crus-galli	NX23	ec. var. praticola	515
E. crus-galli	D14020537	ec. var. praticola	518
E. crus-galli	NX21	ec. var. praticola	524
E. crus-galli	NX33	ec. var. praticola	526
E. crus-galli	JL6	ec. var. praticola	526
E. colona	brazil-81	eco. var. colona	440
E. colona	brazil-14	eco. var. colona	440
E. colona	AO	eco. var. colona	449
E. colona	brazil-39	eco. var. colona	449
E. colona	HB008	eco. var. colona	449
E. colona	HB006	eco. var. colona	449
E. colona	HB002	eco. var. colona	449
E. colona	B	eco. var. colona	449
E. colona	HB007	eco. var. colona	453
E. colona	SW023	eco. var. colona	453
E. colona	brazil-101	eco. var. colona	453
E. colona	brazil-73	eco. var. colona	462
E. colona	HB003	eco. var. colona	462
E. colona	LJ866G	eco. var. colona	467
E. colona	HB001	eco. var. colona	467
E. colona	PI649332	eco. var. colona	471
E. colona	brazil-102	eco. var. colona	471
E. colona	HB004	eco. var. colona	480
E. colona	brazil-97	eco. var. colona	489
E. colona	PI463648	eco. var. frumentacea	436
E. colona	PI463792	eco. var. frumentacea	436
E. colona	PI491424	eco. var. frumentacea	449
E. colona	PI463783	eco. var. frumentacea	453
E. colona	PI463608	eco. var. frumentacea	453
E. colona	PI463837	eco. var. frumentacea	458
E. colona	PI463830	eco. var. frumentacea	458
E. colona	PI463771	eco. var. frumentacea	471
E. colona	PI434028	eco. var. frumentacea	476
E. colona	PI463603	eco. var. frumentacea	480
E. colona	PI463586	eco. var. frumentacea	485
Rice	IRIS_313-10014	japonica	468
Rice	IRIS_313-10056	japonica	462
Rice	IRIS_313-10093	japonica	496
Rice	IRIS_313-10119	japonica	472
Rice	IRIS_313-10228	japonica	492
Rice	IRIS_313-10258	japonica	504
Rice	IRIS_313-10430	japonica	514
Rice	IRIS_313-10437	japonica	516
Rice	IRIS_313-10469	japonica	507
Rice	IRIS_313-10564	japonica	520
Rice	IRIS_313-10567	japonica	522
Rice	IRIS_313-10568	japonica	548
Rice	IRIS_313-10569	japonica	484
Rice	IRIS_313-10570	japonica	520
Rice	IRIS_313-10677	japonica	504
Rice	IRIS_313-11246	japonica	484
Rice	IRIS_313-11875	japonica	505
Rice	IRIS_313-8023	japonica	475
Rice	IRIS_313-8024	japonica	488
Rice	IRIS_313-8025	japonica	481
Rice	IRIS_313-8033	japonica	500
Rice	IRIS_313-8041	japonica	482
Rice	IRIS_313-8049	japonica	473
Rice	IRIS_313-8053	japonica	463
Rice	IRIS_313-8066	japonica	498
Rice	IRIS_313-8099	japonica	490
Rice	IRIS_313-8121	japonica	486
Rice	IRIS_313-8124	japonica	482
Rice	IRIS_313-8140	japonica	499
Rice	IRIS_313-8177	japonica	467
Rice	IRIS_313-8195	japonica	484
Rice	IRIS_313-8200	japonica	514
Rice	IRIS_313-8205	japonica	483
Rice	IRIS_313-8658	japonica	493
Rice	IRIS_313-8755	japonica	514
Rice	IRIS_313-9002	japonica	508
Rice	IRIS_313-9228	japonica	510
Rice	IRIS_313-9438	japonica	518
Rice	IRIS_313-9886	japonica	497
Rice	IRIS_313-9887	japonica	504
Rice	IRIS_313-9891	japonica	497
Rice	IRIS_313-9974	japonica	497
Rice	IRIS_313-9996	japonica	524
Rice	st011_157	japonica	459
Rice	st011_175	japonica	453
Rice	st011_195	japonica	457
Rice	st011_196	japonica	470
Rice	st011_198	japonica	455
Rice	st011_257	japonica	462
Rice	st012_324	japonica	457
Rice	st012_331	japonica	446
Rice	st012_341	japonica	447
Rice	St013_243	japonica	453
Rice	St021_318	japonica	447
Rice	St021_322	japonica	443
Rice	DRR088687	wild	389
Rice	DRR088689	wild	391
Rice	DRR088690	wild	364
Rice	DRR001184	wild	424
Rice	DRR088688	wild	362
Rice	DRR088686	wild	367
Rice	SRR1016475	wild	450
Rice	DRR088674	wild	417
Rice	DRR088677	wild	379
Rice	DRR088685	wild	356
Rice	SRR1016481	wild	424
Rice	DRR001190	wild	448
Rice	DRR001183	wild	429
Rice	ERR120613	wild	470
Rice	DRR088683	wild	361
Rice	DRR088692	wild	392
Rice	DRR088680	wild	369
Rice	DRR088694	wild	371
Rice	DRR088682_1	wild	401
Rice	DRR001188	wild	439
Rice	W1790	wild	442
Rice	W1849	wild	470
Sorghum	SRR8474707	cultivated	312
Sorghum	SRR8474729	cultivated	296
Sorghum	SRR8474732	cultivated	306
Sorghum	SRR998971	cultivated	324
Sorghum	SRR998979	cultivated	293
Sorghum	SRR998984	cultivated	374
Sorghum	SRR999023	cultivated	315
Sorghum	SRR999024	cultivated	296
Sorghum	SRR999030	cultivated	378
Sorghum	SRR999031	cultivated	318
Sorghum	IS3614	cultivated	327
Sorghum	IS8525	cultivated	309
Sorghum	Rio	cultivated	315
Sorghum	PI330272	cultivated	311
Sorghum	SC35C	cultivated	319
Sorghum	AusTRCF	cultivated	303
Sorghum	IBC	cultivated	320
Sorghum	Green	cultivated	294
Sorghum	SRR12628363	wild	250
Sorghum	SRR12628365	wild	275
Sorghum	SRR12628369	wild	293
Sorghum	SRR12628370	wild	284
Sorghum	SRR12628367	wild	263.64
Sorghum	SRR12628368	wild	274.747
Sorghum	SRR12628371	wild	253.469
Sorghum	SRR12628372	wild	248.258
Sorghum	SRR12628375	wild	272.189
Sorghum	SRR12628376	wild	263.328

## Sheet: SupplementaryFig10
Subgenome	LTR/Gypsy	LTR/Copia	LINE/L1	DNA/CMC-EnSpm	DNA/MULE-MuDR	Simple_repeat	Unknown	non-TE
Ehap	73.6576	11.496	10.2499	8.9731	1.68032	5.3014	73.2168	-184.575
AT	125.973	23.7639	6.30385	14.2177	1.07748	6.60085	88.788	-266.725
BT	83.0419	16.7325	6.67066	10.6421	0.405503	5.39126	68.8476	-191.732
AH	121.328	25.5383	6.45193	17.1233	1.70067	3.90476	75.4691	-251.516
BH	78.6576	19.0136	7.43427	13.1386	0.823922	4.0067	55.3815	-178.456
CH	78.1881	18.9051	9.16327	11.5128	1.36773	4.52333	61.5081	-185.168
DH	80.51	14.81	8.19	9.645	1.21	4.09	100.1	-218.555
EH	30.1	6.6	5.2	4.1	0.76	3.46	62.055	-112.275
FH	54	9.6	6.3	5.7	1.1	3.5	68.4	-148.6

## Sheet: SupplementaryFig13
	NB-ARC copy number											Chromosome Length (Mb)
Chromosome	1	2	3	4	5	6	7	8	9	SUM		1	2	3	4	5	6	7	8	9
AT	13	6	12	42	15	5	6	8	14	121		72	63	60	47	59	42	67	47	44
AH	7	11	19	61	16	15	6	18	11	164		66	61	55	45	60	47	57	41	39
FH	4	6	20	61	14	14	8	20	10	157		52	44	42	30	43	32	41	30	32
EH	10	12	19	50	23	18	4	12	8	156		44	43	42	26	39	28	30	28	29
BT	6	9	12	39	18	12	6	15	14	131		55	55	53	38	54	41	44	38	37
BH	8	14	18	49	18	7	9	21	8	152		56	51	52	37	50	35	47	33	36
CH	9	19	25	54	23	20	8	18	10	186		56	49	57	42	53	37	46	38	39
DH	9	8	23	58	26	15	3	22	16	180		65	38	64	40	57	42	49	41	40
Ehap	11	16	25	79	45	19	8	24	16	243		54	49	53	49	57	38	41	39	38

## Sheet: SupplementaryFig16d
O	P1	P2	P3	T(mya)	Proportion_Topo1*	Proportion_Topo2	Proportion_Topo3
O.sativa	AH	FH	Ehap	0	0.315153	0.325555	0.359292
O.sativa	AH	BH	Ehap	0.7	0.558617	0.209727	0.231656
O.sativa	AH	BT	Ehap	0.7	0.557211	0.206916	0.235873
O.sativa	AH	EH	Ehap	1.4	0.662918	0.174866	0.162215
O.sativa	AH	CH	Ehap	3.4	0.785493	0.109081	0.105426
O.sativa	AH	DH	Ehap	3.4	0.779027	0.11386	0.107113
O.sativa	AH	CH	DH	4.3	0.881361	0.0551026	0.0584762
AH	BH	EH	Ehap	0.7	0.557492	0.217599	0.224909
AH	BH	CH	Ehap	2.7	0.743042	0.120326	0.136632
AH	BH	DH	Ehap	2.7	0.718583	0.12623	0.155187
AH	BH	CH	DH	3.6	0.855496	0.0646612	0.0798426
Topo1*, species toplogy
